# Supplementary material for: Targeting miR-9 in Glioma Stem Cell-Derived Extracellular Vesicles: A Novel Diagnostic and Therapeutic Biomarker
Source: Transl Oncol. 2022 May 19;22:101451. doi: 10.1016/j.tranon.2022.101451 (PMC9126959; doi:10.1016/j.tranon.2022.101451)
Supplement: Supplementary file 3 [file mmc3.xls]

id	NEV-1	NEV-2	NEV-3	GEV-1	GEV-2	GEV-3	NEV-1_TPM	NEV-2_TPM	NEV-3_TPM	GEV-1_TPM	GEV-2_TPM	GEV-3_TPM	control_mean	treat_mean	log2(fc)	PValue
bantam-y	356	143	91	118	195	42	2659.2566	625.5796	1971.0195	1381.6521	91.69	158.3609	1751.9519	543.901	-1.68754718274427	0.309082683802824
hsa-let-7a-3p	12	0	0	0	50	0	89.6379	0	0	0	23.5102	0	29.8793	7.83673333333333	-1.93082203840398	0.999999999999999
hsa-let-7a-5p	2488	3647	644	1796	96621	6149	18584.9169	15954.4683	13948.7535	21029.2137	45431.6764	23184.7883	16162.7129	29881.8928	0.886602161468381	0.219695156687892
hsa-let-7b-3p	0	10	0	0	498	13	0	43.7468	0	0	234.1621	49.0165	14.5822666666667	94.3928666666667	2.69446284873073	0.173417481842698
hsa-let-7b-5p	1478	1992	342	742	88204	3729	11040.3968	8714.3682	7407.5678	8688.0159	41473.961	14060.1847	9054.11093333333	21407.3872	1.24146383554161	0.142530019143276
hsa-let-7c-3p	0	0	0	0	24	0	0	0	0	0	11.2849	0	0.01	3.76163333333333	8.55521541823113	0.543432672866755
hsa-let-7c-5p	855	799	182	363	23121	1180	6386.6977	3495.3716	3942.039	4250.3366	10871.6096	4449.1869	4608.0361	6523.71103333333	0.501540860435038	0.3036555126705
hsa-let-7d-3p	37	201	15	36	850	23	276.3834	879.3112	324.8933	421.521	399.6742	86.7214	493.5293	302.638866666667	-0.705538458737502	0.864820391025459
hsa-let-7d-5p	59	107	32	61	2406	345	440.7195	468.0911	693.1058	714.2439	1131.3132	1300.8216	533.972133333333	1048.7929	0.973893465757547	0.255708495597189
hsa-let-7e-3p	3	0	0	0	6	0	22.4095	0	0	0	2.8212	0	7.46983333333333	0.9404	-2.98972960990747	0.917192269707322
hsa-let-7e-5p	522	683	77	205	3856	416	3899.247	2987.9084	1667.7857	2400.3278	1813.1104	1568.5269	2851.64703333333	1927.3217	-0.565198021203947	0.90137204590162
hsa-let-7f-1-3p	0	0	0	0	12	0	0	0	0	0	5.6425	0	0.01	1.88083333333333	7.55522820247068	0.647681831524345
hsa-let-7f-5p	2227	4847	718	1747	26405	7070	16635.2934	21204.0877	15551.5606	20455.4768	12415.7628	26657.4164	17796.9805666667	19842.8853333333	0.156989327258748	0.644641197114797
hsa-let-7g-5p	314	588	81	371	5499	1149	2345.5241	2572.3135	1754.424	4344.008	2585.6572	4332.3015	2224.0872	3753.9889	0.755211031282341	0.38829310080743
hsa-let-7i-3p	0	2	0	0	60	0	0	8.7494	0	0	28.2123	0	2.91646666666667	9.4041	1.68906829502884	0.424804157871806
hsa-let-7i-5p	152	493	56	311	4198	804	1135.4129	2156.7186	1212.9351	3641.473	1973.9206	3031.4799	1501.68886666667	2882.29116666667	0.940630149384045	0.334745491721497
hsa-miR-100-5p	7802	8088	1670	3407	205868	6811	58279.5506	35382.4348	36171.457	39892.278	96800.161	25680.8576	43277.8141333333	54124.4322	0.322652351453271	0.338621370751139
hsa-miR-101-3p	60	289	32	139	665	445	448.1893	1264.2833	693.1058	1627.5394	312.6863	1677.8713	801.859466666667	1206.03233333333	0.588847267723843	0.637230011102825
hsa-miR-103a-3p	64	112	4	64	1538	316	478.0686	489.9645	86.6382	749.3706	723.1753	1191.4772	351.5571	888.0077	1.33681315512577	0.242634689363832
hsa-miR-105-5p	2	0	0	0	0	0	14.9396	0	0	0	0	0	4.97986666666667	0.01	-8.95996330517774	0.644811525288628
hsa-miR-106a-5p	0	0	0	2	0	20	0	0	0	23.4178	0	75.4099	0.01	32.9425666666667	11.6857372493504	0.203673959237377
hsa-miR-106b-3p	3	10	9	8	251	69	22.4095	43.7468	194.936	93.6713	118.0215	260.1643	87.0307666666667	157.2857	0.853790100361183	0.386428748526787
hsa-miR-106b-5p	7	20	0	10	19	27	52.2888	87.4937	0	117.0892	8.9339	101.8034	46.5941666666667	75.9421666666667	0.704751811627482	0.778026097390566
hsa-miR-107	11	25	0	21	488	55	82.168	109.3671	0	245.8872	229.46	207.3774	63.8450333333333	227.574866666667	1.83369493691467	0.202619238089864
hsa-miR-10a-3p	12	0	0	0	50	2	89.6379	0	0	0	23.5102	7.541	29.8793	10.3504	-1.52945982667736	1
hsa-miR-10a-5p	2918	739	690	420	9616	5878	21796.9404	3232.8906	14945.093	4917.7449	4521.4912	22162.9835	13324.9746666667	10534.0732	-0.339069400394388	0.966420032994896
hsa-miR-10b-3p	4	6	0	0	406	8	29.8793	26.2481	0	0	190.9032	30.164	18.7091333333333	73.6890666666667	1.977707850946	0.185247035627635
hsa-miR-10b-5p	696	1793	198	150	19368	3750	5198.9961	7843.8063	4288.5919	1756.3375	9106.9303	14139.3651	5777.13143333333	8334.21096666667	0.528692302663353	0.389402072439036
hsa-miR-1180-3p	31	17	0	0	375	22	231.5645	74.3696	0	0	176.3269	82.9509	101.978033333333	86.4259333333333	-0.238722237009739	0.64214403681334
hsa-miR-1185-1-3p	0	0	0	0	54	0	0	0	0	0	25.3911	0	0.01	8.4637	9.72514468109921	0.288970320870962
hsa-miR-1185-2-3p	0	0	0	0	45	0	0	0	0	0	21.1592	0	0.01	7.05306666666667	9.46210686612581	0.358135621457886
hsa-miR-1185-5p	0	0	0	0	0	2	0	0	0	0	0	7.541	0.01	2.51366666666667	7.97364953872522	0.999999999999999
hsa-miR-1197	3	2	0	0	0	3	22.4095	8.7494	0	0	0	11.3115	10.3863	3.7705	-1.46185404745265	0.749339249252949
hsa-miR-122-3p	2	0	0	11	0	11	14.9396	0	0	128.7981	0	41.4755	4.97986666666667	56.7578666666667	3.51064134394869	0.333761017947822
hsa-miR-1224-5p	0	0	0	0	0	5	0	0	0	0	0	18.8525	0.01	6.28416666666667	9.29557763361258	0.703619384062926
hsa-miR-122-5p	1276	3402	1162	582	605	3926	9531.4928	14882.671	25168.403	6814.5893	284.474	14802.9727	16527.5222666667	7300.67866666667	-1.17876797095901	0.455073034078156
hsa-miR-1226-3p	0	0	0	0	28	0	0	0	0	0	13.1657	0	0.01	4.38856666666667	8.7776060132384	0.512117061640348
hsa-miR-1226-5p	0	7	0	0	0	0	0	30.6228	0	0	0	0	10.2076	0.01	-9.99542798583254	0.510667437384607
hsa-miR-1228-3p	3	0	0	0	2	0	22.4095	0	0	0	0.9404	0	7.46983333333333	0.313466666666667	-4.57469211062863	0.788274916371122
hsa-miR-124-3p	117	36	0	92	705	16	873.9692	157.4886	0	1077.2203	331.4945	60.328	343.819266666667	489.680933333333	0.510191631378904	0.652325821300215
hsa-miR-1246	0	5	0	0	149	2	0	21.8734	0	0	70.0605	7.541	7.29113333333333	25.8671666666667	1.82690704904091	0.271653801269124
hsa-miR-1247-5p	12	0	0	0	18	4	89.6379	0	0	0	8.4637	15.082	29.8793	7.84856666666667	-1.92864523661428	0.758556877611732
hsa-miR-1254	0	0	0	0	4	4	0	0	0	0	1.8808	15.082	0.01	5.65426666666667	9.14319611496811	0.501875255210235
hsa-miR-1255b-5p	0	0	0	0	3	0	0	0	0	0	1.4106	0	0.01	0.4702	5.5552026338783	1
hsa-miR-125a-3p	0	2	6	2	491	0	0	8.7494	129.9573	23.4178	230.8707	0	46.2355666666667	84.7628333333333	0.874428742374036	0.358321617411478
hsa-miR-125a-5p	3213	5031	956	1629	38983	5260	24000.5378	22009.0293	20706.5347	19073.8247	18330.0011	19832.8161	22238.7006	19078.8806333333	-0.221095964077378	0.703644481321331
hsa-miR-125b-1-3p	25	44	0	0	2035	8	186.7455	192.486	0	0	956.8672	30.164	126.4105	329.0104	1.38001688552257	0.267952704239657
hsa-miR-125b-2-3p	75	108	12	51	1008	130	560.2366	472.4657	259.9147	597.1547	473.9666	490.1647	430.872333333333	520.428666666667	0.27243996713475	0.533262761590541
hsa-miR-125b-5p	9450	8145	1324	3269	251269	7442	70589.8171	35631.7917	28677.251	38276.4475	118147.9378	28060.0414	44966.2866	61494.8089	0.451620881648636	0.298580494348089
hsa-miR-1260b	0	0	0	9	0	0	0	0	0	105.3802	0	0	0.01	35.1267333333333	11.778353701731	0.369658797565381
hsa-miR-126-3p	53	234	4	9	119	370	395.9006	1023.6758	86.6382	105.3802	55.9544	1395.084	502.071533333333	518.8062	0.0473027918540523	0.967877717146731
hsa-miR-1264	38	0	0	16	93	25	283.8532	0	0	187.3427	43.7291	94.2624	94.6177333333333	108.444733333333	0.196777484476685	0.862874310064298
hsa-miR-126-5p	39	241	3	26	106	366	291.3231	1054.2986	64.9787	304.4318	49.8417	1380.002	470.200133333333	578.091833333333	0.298023743545422	0.882325905915307
hsa-miR-1269b	0	0	0	3	0	0	0	0	0	35.1267	0	0	0.01	11.7089	10.1933898319712	0.658450258682576
hsa-miR-1270	0	0	0	0	43	0	0	0	0	0	20.2188	0	0.01	6.7396	9.39651915875738	0.369141768772825
hsa-miR-1271-3p	0	2	0	0	0	0	0	8.7494	0	0	0	0	2.91646666666667	0.01	-8.18807777494663	0.699773900910353
hsa-miR-1271-5p	41	50	0	0	826	13	306.2627	218.7341	0	0	388.3893	49.0165	174.998933333333	145.801933333333	-0.2633362785361	0.591295346949084
hsa-miR-1273g-3p	0	0	0	0	11	0	0	0	0	0	5.1723	0	0.01	1.7241	7.42969964478184	0.703603605992011
hsa-miR-1273h-3p	0	0	0	0	5	0	0	0	0	0	2.351	0	0.01	0.783666666666667	6.2921682280445	0.740336280449782
hsa-miR-127-3p	13	29	0	4	524	38	97.1077	126.8658	0	46.8357	246.3874	143.2789	74.6578333333333	145.500666666667	0.962660217915653	0.316058026266046
hsa-miR-1276	0	0	0	0	34	0	0	0	0	0	15.987	0	0.01	5.329	9.05772102287267	0.451141169455618
hsa-miR-128-3p	96	475	45	208	2402	160	717.1029	2077.9743	974.68	2435.4546	1129.4324	603.2796	1256.58573333333	1389.38886666667	0.144941336380205	0.628718935857407
hsa-miR-1284	0	0	0	0	11	0	0	0	0	0	5.1723	0	0.01	1.7241	7.42969964478184	0.704085658260397
hsa-miR-1285-3p	0	0	0	0	39	0	0	0	0	0	18.338	0	0.01	6.11266666666667	9.2556580865914	0.421808232286697
hsa-miR-1285-5p	0	0	0	0	11	0	0	0	0	0	5.1723	0	0.01	1.7241	7.42969964478184	0.70401460068123
hsa-miR-1287-5p	0	16	0	0	11	0	0	69.9949	0	0	5.1723	0	23.3316333333333	1.7241	-3.75837194674879	0.620547846248209
hsa-miR-1288-3p	0	0	0	0	10	0	0	0	0	0	4.702	0	0.01	1.56733333333333	7.2921682280445	0.699322032210265
hsa-miR-1290	0	0	0	0	4	0	0	0	0	0	1.8808	0	0.01	0.626933333333333	5.97024013315714	0.999999999999999
hsa-miR-129-1-3p	0	0	0	0	5	0	0	0	0	0	2.351	0	0.01	0.783666666666667	6.2921682280445	0.740178716666968
hsa-miR-129-2-3p	0	0	0	0	11	0	0	0	0	0	5.1723	0	0.01	1.7241	7.42969964478184	0.703849254479346
hsa-miR-1292-5p	6	0	0	0	9	4	44.8189	0	0	0	4.2318	15.082	14.9396333333333	6.43793333333333	-1.21447519770378	0.892539674431798
hsa-miR-1295a	0	0	0	0	8	0	0	0	0	0	3.7616	0	0.01	1.25386666666667	6.97024013315714	0.782659635049573
hsa-miR-129-5p	0	19	5	0	24	0	0	83.119	108.2978	0	11.2849	0	63.8056	3.76163333333333	-4.08425191640357	0.472746192701867
hsa-miR-1296-5p	0	0	0	8	15	2	0	0	0	93.6713	7.0531	7.541	0.01	36.0884666666667	11.8173221317102	0.108748611439465
hsa-miR-1298-3p	21	96	20	0	79	16	156.8663	419.9696	433.1911	0	37.1462	60.328	336.675666666667	32.4914	-3.37322964029094	0.251791657508663
hsa-miR-1298-5p	428	2302	330	297	1748	810	3197.0838	10070.5199	7147.6532	3477.5482	821.9183	3054.1029	6805.08563333333	2451.1898	-1.47313111734142	0.420884916504158
hsa-miR-1299	0	0	0	0	18	0	0	0	0	0	8.4637	0	0.01	2.82123333333333	8.14018218037806	0.607891043647732
hsa-miR-1301-3p	9	15	0	7	924	2	67.2284	65.6202	0	81.9624	434.4694	7.541	44.2828666666667	174.6576	1.97970889749413	0.156516876450161
hsa-miR-1304-3p	0	0	0	0	0	8	0	0	0	0	0	30.164	0.01	10.0546666666667	9.97364953872522	0.611054249225385
hsa-miR-1306-3p	0	0	0	0	6	0	0	0	0	0	2.8212	0	0.01	0.9404	6.5552026338783	0.750969069533677
hsa-miR-1306-5p	0	0	0	0	19	0	0	0	0	0	8.9339	0	0.01	2.97796666666667	8.21818379523811	0.574379205037588
hsa-miR-1307-3p	20	3	6	17	108	26	149.3964	13.124	129.9573	199.0516	50.7821	98.0329	97.4925666666667	115.955533333333	0.250207536530304	0.744840302328924
hsa-miR-1307-5p	9	20	4	16	40	35	67.2284	87.4937	86.6382	187.3427	18.8082	131.9674	80.4534333333333	112.7061	0.486339706623881	0.762478686098
hsa-miR-130a-3p	0	6	0	0	678	9	0	26.2481	0	0	318.799	33.9345	8.74936666666667	117.577833333333	3.748293698227	0.102052025617316
hsa-miR-130b-3p	3	0	5	0	5290	4	22.4095	0	108.2978	0	2487.3844	15.082	43.5691	834.155466666667	4.25893907549604	0.0718245951456179
hsa-miR-130b-5p	13	55	8	29	744	42	97.1077	240.6076	173.2764	339.5586	349.8325	158.3609	170.330566666667	282.584	0.730342425067287	0.330512849414984
hsa-miR-1323	2	0	0	0	3	0	14.9396	0	0	0	1.4106	0	4.97986666666667	0.4702	-3.40476067129944	0.868824512325922
hsa-miR-132-3p	0	3	0	3	90	3	0	13.124	0	35.1267	42.3184	11.3115	4.37466666666667	29.5855333333333	2.7576469042905	0.192300633144865
hsa-miR-132-5p	0	35	0	0	25	0	0	153.1139	0	0	11.7551	0	51.0379666666667	3.91836666666667	-3.70324654257095	0.583968367319676
hsa-miR-133a-3p	5	15	29	15	13	29	37.3491	65.6202	628.1271	175.6337	6.1127	109.3444	243.6988	97.0302666666667	-1.32859240437762	0.47492860251186
hsa-miR-133b	5	7	7	10	0	0	37.3491	30.6228	151.6169	117.0892	0	0	73.1962666666667	39.0297333333333	-0.907196460813928	0.660337826803548
hsa-miR-1343-3p	0	0	0	0	10	0	0	0	0	0	4.702	0	0.01	1.56733333333333	7.2921682280445	0.699303192156654
hsa-miR-134-5p	0	0	0	0	223	0	0	0	0	0	104.8557	0	0.01	34.9519	11.7711551679043	0.0985032485313159
hsa-miR-135a-3p	0	0	0	0	9	0	0	0	0	0	4.2318	0	0.01	1.4106	7.14016513459945	0.687604501800089
hsa-miR-135a-5p	3	4	0	3	13	14	22.4095	17.4987	0	35.1267	6.1127	52.787	13.3027333333333	31.3421333333333	1.23638067263728	0.570536627868602
hsa-miR-135b-5p	0	4	0	0	0	0	0	17.4987	0	0	0	0	5.8329	0.01	-9.18806953038607	0.646955777106115
hsa-miR-136-3p	16	19	0	0	56	28	119.5172	83.119	0	0	26.3315	105.5739	67.5454	43.9684666666667	-0.619388300349069	0.98583782856325
hsa-miR-136-5p	3	0	0	0	0	2	22.4095	0	0	0	0	7.541	7.46983333333333	2.51366666666667	-1.57128270506055	0.797612841888015
hsa-miR-139-3p	0	0	0	0	17	0	0	0	0	0	7.9935	0	0.01	2.6645	8.05772102287267	0.611086453287385
hsa-miR-139-5p	7	0	0	0	61	6	52.2888	0	0	0	28.6825	22.623	17.4296	17.1018333333333	-0.0273884690366193	0.67472751649361
hsa-miR-1-3p	27	20	28	11	281	82	201.6852	87.4937	606.4675	128.7981	132.1276	309.1808	298.5488	190.0355	-0.651697820338589	0.990856008013845
hsa-miR-140-3p	31	171	23	38	730	262	231.5645	748.0708	498.1698	444.9388	343.2496	987.8703	492.6017	592.019566666667	0.265223252058375	0.629152886301607
hsa-miR-140-5p	0	0	0	0	0	2	0	0	0	0	0	7.541	0.01	2.51366666666667	7.97364953872522	1
hsa-miR-141-3p	18	4	13	4	16	37	134.4568	17.4987	281.5742	46.8357	7.5233	139.5084	144.5099	64.6224666666667	-1.16106060638059	0.579008848553696
hsa-miR-142-3p	6	11	9	31	16	57	44.8189	48.1215	194.936	362.9764	7.5233	214.9183	95.9588	195.139333333333	1.02401758320235	0.617479248717803
hsa-miR-142-5p	264	357	193	576	2285	965	1972.033	1561.7618	4180.2941	6744.3358	1074.4184	3638.53	2571.36296666667	3819.09473333333	0.570697435224821	0.620710415982324
hsa-miR-143-3p	974	3346	253	361	3981	3534	7275.6065	14637.6888	5479.8674	4226.9188	1871.8861	13324.9377	9131.05423333333	6474.58086666667	-0.495994634701817	0.860435557513207
hsa-miR-143-5p	10	14	3	6	14	11	74.6982	61.2456	64.9787	70.2535	6.5829	41.4755	66.9741666666667	39.4373	-0.764043941574702	0.675199115645208
hsa-miR-144-3p	26	14	5	2	22	224	194.2154	61.2456	108.2978	23.4178	10.3445	844.5914	121.252933333333	292.784566666667	1.27181985873364	0.533442580059116
hsa-miR-144-5p	0	0	0	0	19	94	0	0	0	0	8.9339	354.4268	0.01	121.120233333333	13.5641522692833	0.0484031098717779
hsa-miR-145-3p	53	131	24	36	103	143	395.9006	573.0835	519.8293	421.521	48.4311	539.1811	496.271133333333	336.377733333333	-0.561046330704191	0.741373427195065
hsa-miR-145-5p	30	587	20	7	17	447	224.0947	2567.9388	433.1911	81.9624	7.9935	1685.4123	1075.07486666667	591.7894	-0.861281369876209	0.646904618698973
hsa-miR-1468-5p	0	27	0	0	0	0	0	118.1164	0	0	0	0	39.3721333333333	0.01	-11.9429591700327	0.176011925302424
hsa-miR-146a-3p	2	0	0	2	0	8	14.9396	0	0	23.4178	0	30.164	4.97986666666667	17.8606	1.84260152592808	0.758504889707566
hsa-miR-146a-5p	867	835	168	3161	2536	3341	6476.3356	3652.8602	3638.8053	37011.8846	1192.4399	12597.2317	4589.3337	16933.8520666667	1.88355357388046	0.284578234608172
hsa-miR-146b-3p	0	0	0	0	63	0	0	0	0	0	29.6229	0	0.01	9.8743	9.94753466733676	0.245026820557853
hsa-miR-146b-5p	226	847	101	637	5764	1417	1688.1798	3705.3564	2187.6151	7458.5797	2710.2616	5342.7948	2527.05043333333	5170.54536666667	1.03286200077343	0.347202779119225
hsa-miR-147b	0	2	0	0	0	2	0	8.7494	0	0	0	7.541	2.91646666666667	2.51366666666667	-0.214428236221412	1
hsa-miR-148a-3p	378	1041	140	240	2094	1624	2823.5927	4554.0448	3032.3377	2810.1399	984.6093	6123.2877	3469.99173333333	3306.0123	-0.0698401336525055	0.915298624512461
hsa-miR-148a-5p	10	13	0	4	0	26	74.6982	56.8709	0	46.8357	0	98.0329	43.8563666666667	48.2895333333333	0.138924226314147	1
hsa-miR-148b-3p	30	147	14	38	209	210	224.0947	643.0784	303.2338	444.9388	98.2728	791.8044	390.135633333333	445.005333333333	0.1898468526786	0.845096197429636
hsa-miR-148b-5p	0	2	0	0	12	0	0	8.7494	0	0	5.6425	0	2.91646666666667	1.88083333333333	-0.632849572475948	0.914801782992266
hsa-miR-149-5p	16	5	0	5	403	10	119.5172	21.8734	0	58.5446	189.4926	37.705	47.1302	95.2474	1.01502790788206	0.296069506453479
hsa-miR-150-3p	0	0	0	0	79	4	0	0	0	0	37.1462	15.082	0.01	17.4094	10.7656507672639	0.104364894379312
hsa-miR-150-5p	131	295	123	84	2225	741	978.5467	1290.5314	2664.1253	983.549	1046.2061	2793.9385	1644.40113333333	1607.89786666667	-0.0323865015883457	0.710339426255327
hsa-miR-151a-3p	30	145	9	8	1161	103	224.0947	634.329	194.936	93.6713	545.908	388.3612	351.1199	342.646833333333	-0.0352414104357969	0.518969514690237
hsa-miR-151a-5p	822	2117	162	271	12732	1684	6140.1936	9261.2036	3508.8479	3173.1163	5986.6499	6349.5176	6303.41503333333	5169.76126666667	-0.286035996511213	0.685754464846706
hsa-miR-151b	63	121	13	37	1002	127	470.5988	529.3366	281.5742	433.2299	471.1454	478.8532	427.169866666667	461.076166666667	0.110195213509232	0.564679354179247
hsa-miR-152-3p	60	108	27	34	791	195	448.1893	472.4657	584.808	398.1032	371.9321	735.247	501.821	501.760766666667	-0.000173176385396617	0.680558120840832
hsa-miR-153-3p	2	0	0	0	10	5	14.9396	0	0	0	4.702	18.8525	4.97986666666667	7.8515	0.656861186477943	0.855087418470749
hsa-miR-155-5p	80	81	14	278	700	317	597.5858	354.3493	303.2338	3255.0787	329.1435	1195.2477	418.389633333333	1593.15663333333	1.92896910363264	0.226563907078027
hsa-miR-15a-5p	7	9	0	7	22	16	52.2888	39.3721	0	81.9624	10.3445	60.328	30.5536333333333	50.8783	0.735706515968876	0.725293657616784
hsa-miR-15b-3p	0	2	0	0	14	15	0	8.7494	0	0	6.5829	56.5575	2.91646666666667	21.0468	2.85130740927441	0.436122559855591
hsa-miR-15b-5p	27	74	11	88	185	315	201.6852	323.7265	238.2551	1030.3846	86.9879	1187.7067	254.5556	768.359733333333	1.59380111111923	0.334891786162743
hsa-miR-16-2-3p	0	3	0	0	17	47	0	13.124	0	0	7.9935	177.2134	4.37466666666667	61.7356333333333	3.81885844403246	0.196772639606329
hsa-miR-16-5p	64	158	23	166	487	733	478.0686	691.1999	498.1698	1943.6801	228.9898	2763.7746	555.812766666667	1645.4815	1.5658389286417	0.318915485148214
hsa-miR-17-3p	3	5	0	15	0	15	22.4095	21.8734	0	175.6337	0	56.5575	14.7609666666667	77.3970666666667	2.39049168580057	0.422804329145508
hsa-miR-17-5p	25	25	0	56	20	69	186.7455	109.3671	0	655.6993	9.4041	260.1643	98.7042	308.422566666667	1.64372494847933	0.51512281384742
hsa-miR-181a-2-3p	6	22	0	10	847	38	44.8189	96.243	0	117.0892	398.2636	143.2789	47.0206333333333	219.5439	2.22314357364365	0.117358044302375
hsa-miR-181a-3p	0	3	7	0	264	8	0	13.124	151.6169	0	124.1341	30.164	54.9136333333333	51.4327	-0.0944784785544338	0.561812674357974
hsa-miR-181a-5p	365	1731	115	326	17936	991	2726.485	7572.576	2490.8488	3817.1067	8433.5967	3736.5629	4263.30326666667	5329.08876666667	0.321917180369404	0.377265352974833
hsa-miR-181b-5p	64	215	21	30	3769	62	478.0686	940.5568	454.8507	351.2675	1772.2026	233.7708	624.492033333333	785.746966666667	0.331381630149581	0.324249453590578
hsa-miR-181c-3p	3	0	0	2	185	4	22.4095	0	0	23.4178	86.9879	15.082	7.46983333333333	41.8292333333333	2.48536359667959	0.156230260049015
hsa-miR-181c-5p	4	28	0	22	188	35	29.8793	122.4911	0	257.5962	88.3985	131.9674	50.7901333333333	159.3207	1.64931355712214	0.316964396485718
hsa-miR-181d-3p	0	0	0	0	8	0	0	0	0	0	3.7616	0	0.01	1.25386666666667	6.97024013315714	0.782730092247505
hsa-miR-181d-5p	2	0	0	16	942	10	14.9396	0	0	187.3427	442.9331	37.705	4.97986666666667	222.660266666667	5.48259320907014	0.0192640764175453
hsa-miR-182-5p	24	75	14	34	441	800	179.2757	328.1012	303.2338	398.1032	207.3604	3016.3979	270.203566666667	1207.28716666667	2.15965025458942	0.183434910985508
hsa-miR-183-5p	41	60	9	51	250	305	306.2627	262.481	194.936	597.1547	117.5512	1150.0017	254.5599	621.5692	1.28790984304431	0.393370063090498
hsa-miR-184	268	173	59	73	124	51	2001.9123	756.8201	1277.9138	854.7509	58.3054	192.2954	1345.54873333333	368.450566666667	-1.86865166612317	0.247732181594295
hsa-miR-185-5p	9	49	0	10	198	229	67.2284	214.3595	0	117.0892	93.1006	863.4439	93.8626333333333	357.8779	1.93084461477538	0.314752787125154
hsa-miR-186-5p	81	152	24	71	665	496	605.0556	664.9518	519.8293	831.3331	312.6863	1870.1667	596.612233333333	1004.7287	0.751940527876718	0.525704390366946
hsa-miR-188-3p	0	0	0	0	0	4	0	0	0	0	0	15.082	0.01	5.02733333333333	8.97364953872522	0.686405328836243
hsa-miR-18a-3p	0	0	0	0	12	0	0	0	0	0	5.6425	0	0.01	1.88083333333333	7.55522820247068	0.647562159987963
hsa-miR-18a-5p	2	0	0	2	0	10	14.9396	0	0	23.4178	0	37.705	4.97986666666667	20.3742666666667	2.03256911267332	0.714361867624478
hsa-miR-1908-5p	0	0	5	0	55	0	0	0	108.2978	0	25.8613	0	36.0992666666667	8.62043333333333	-2.06613723211344	1
hsa-miR-190a-3p	6	0	0	0	7	0	44.8189	0	0	0	3.2914	0	14.9396333333333	1.09713333333333	-3.76733396963118	0.724189582172694
hsa-miR-190a-5p	0	0	0	0	0	9	0	0	0	0	0	33.9345	0.01	11.3115	10.1435745401675	0.574546846975664
hsa-miR-1911-3p	0	0	0	0	4	0	0	0	0	0	1.8808	0	0.01	0.626933333333333	5.97024013315714	1
hsa-miR-1911-5p	144	186	82	28	446	97	1075.6544	813.691	1776.0835	327.8497	209.7114	365.7382	1221.80963333333	301.099766666667	-2.02070602529753	0.382512001892563
hsa-miR-1912	61	144	0	108	242	41	455.6591	629.9543	0	1264.563	113.7896	154.5904	361.871133333333	510.981	0.497793620189978	0.820288032925976
hsa-miR-191-5p	1966	3540	681	2311	15797	6486	14685.6699	15486.3772	14750.157	27059.3057	7427.8282	24455.4459	14974.0680333333	19647.5266	0.391881490696754	0.646553880352553
hsa-miR-192-5p	317	229	82	164	306	1976	2367.9335	1001.8024	1776.0835	1920.2623	143.8827	7450.5028	1715.27313333333	3171.54926666667	0.886749429325085	0.611817268539403
hsa-miR-193a-5p	0	17	0	10	1819	9	0	74.3696	0	117.0892	855.3029	33.9345	24.7898666666667	335.4422	3.75824178029082	0.0639294068315879
hsa-miR-193b-3p	5	18	0	0	17	0	37.3491	78.7443	0	0	7.9935	0	38.6978	2.6645	-3.8603148121563	0.488628830485537
hsa-miR-193b-5p	2	0	0	0	231	4	14.9396	0	0	0	108.6174	15.082	4.97986666666667	41.2331333333333	3.04962507623546	0.160760958641824
hsa-miR-194-5p	35	19	32	16	11	262	261.4438	83.119	693.1058	187.3427	5.1723	987.8703	345.889533333333	393.461766666667	0.185912095256938	0.933813476399396
hsa-miR-195-3p	7	0	0	0	73	0	52.2888	0	0	0	34.325	0	17.4296	11.4416666666667	-0.607242241112543	0.742274585407605
hsa-miR-195-5p	10	0	3	0	355	3	74.6982	0	64.9787	0	166.9228	11.3115	46.5589666666667	59.4114333333333	0.351681555448719	0.449537008569179
hsa-miR-196a-5p	16	6	0	0	353	13	119.5172	26.2481	0	0	165.9824	49.0165	48.5884333333333	71.6663	0.560681957227833	0.425025846138368
hsa-miR-196b-5p	0	0	0	4	18	4	0	0	0	46.8357	8.4637	15.082	0.01	23.4604666666667	11.1960159958542	0.145245939433361
hsa-miR-197-3p	22	173	11	81	527	103	164.3361	756.8201	238.2551	948.4222	247.798	388.3612	386.470433333333	528.1938	0.450709321147553	0.637504087518017
hsa-miR-199a-3p	379	241	31	159	531	341	2831.0625	1054.2986	671.4462	1861.7177	249.6788	1285.7396	1518.93576666667	1132.3787	-0.423704344320398	0.819695477644323
hsa-miR-199a-5p	459	1046	193	198	315	1118	3428.6483	4575.9182	4180.2941	2318.3654	148.1146	4215.4161	4061.6202	2227.2987	-0.866760291304982	0.565696986844906
hsa-miR-199b-3p	379	241	31	159	531	341	2831.0625	1054.2986	671.4462	1861.7177	249.6788	1285.7396	1518.93576666667	1132.3787	-0.423704344320398	0.819614155092902
hsa-miR-199b-5p	16	28	0	0	16	71	119.5172	122.4911	0	0	7.5233	267.7053	80.6694333333333	91.7428666666667	0.185573865978814	0.948554643389852
hsa-miR-19a-3p	9	17	0	58	21	50	67.2284	74.3696	0	679.1171	9.8743	188.5249	47.1993333333333	292.505433333333	2.63162503571957	0.267931006222719
hsa-miR-19b-3p	25	88	6	104	33	202	186.7455	384.9721	129.9573	1217.7273	15.5168	761.6405	233.891633333333	664.961533333333	1.50743063089287	0.465639954853167
hsa-miR-200a-3p	17	7	6	8	15	26	126.987	30.6228	129.9573	93.6713	7.0531	98.0329	95.8557	66.2524333333333	-0.532890780270034	0.771832920386614
hsa-miR-200b-3p	5	14	3	2	33	34	37.3491	61.2456	64.9787	23.4178	15.5168	128.1969	54.5244666666667	55.7105	0.0310455110419599	0.893816440605771
hsa-miR-200b-5p	0	0	0	0	4	0	0	0	0	0	1.8808	0	0.01	0.626933333333333	5.97024013315714	1
hsa-miR-200c-3p	46	3	17	4	20	33	343.6118	13.124	368.2124	46.8357	9.4041	124.4264	241.6494	60.2220666666667	-2.00455128903713	0.333961814548343
hsa-miR-202-5p	59	543	5	16	12	549	440.7195	2375.4528	108.2978	187.3427	5.6425	2070.0031	974.823366666667	754.329433333333	-0.369946113265198	0.819987581593539
hsa-miR-203a-3p	186	90	64	92	980	245	1389.3869	393.7215	1386.2115	1077.2203	460.8009	923.7719	1056.43996666667	820.5977	-0.364463771197734	0.939733933749226
hsa-miR-204-3p	89	323	94	120	1138	107	664.8142	1413.0226	2035.9982	1405.07	535.0933	403.4432	1371.27833333333	781.202166666667	-0.811753574218628	0.881638559184417
hsa-miR-204-5p	15095	49223	10036	11373	70334	24605	112756.9619	215335.0132	217375.2951	133165.5055	33071.3978	92773.0877	181822.4234	86336.6636666667	-1.07448488356103	0.594870411401752
hsa-miR-205-5p	92	67	82	9	258	96	687.2236	293.1037	1776.0835	105.3802	121.3129	361.9677	918.8036	196.220266666667	-2.22728245098121	0.347088451141683
hsa-miR-206	153	209	37	10	4	118	1142.8828	914.3087	801.4035	117.0892	1.8808	444.9187	952.865	187.9629	-2.34182389872219	0.205630233464666
hsa-miR-20a-5p	25	47	3	91	111	196	186.7455	205.6101	64.9787	1065.5114	52.1928	739.0175	152.444766666667	618.907233333333	2.02143655882363	0.268529852203791
hsa-miR-20b-5p	0	0	0	0	0	5	0	0	0	0	0	18.8525	0.01	6.28416666666667	9.29557763361258	0.703643344461852
hsa-miR-210-3p	3	0	0	11	38	13	22.4095	0	0	128.7981	17.8678	49.0165	7.46983333333333	65.2274666666667	3.12633163845456	0.195944953713169
hsa-miR-2110	0	0	0	0	85	14	0	0	0	0	39.9674	52.787	0.01	30.9181333333333	11.5942375045705	0.0732949883014158
hsa-miR-2115-3p	0	0	0	0	17	0	0	0	0	0	7.9935	0	0.01	2.6645	8.05772102287267	0.610824603098618
hsa-miR-2115-5p	0	0	0	0	8	0	0	0	0	0	3.7616	0	0.01	1.25386666666667	6.97024013315714	0.782747690173832
hsa-miR-211-5p	0	50	0	0	0	2	0	218.7341	0	0	0	7.541	72.9113666666667	2.51366666666667	-4.85827848991728	0.182454180053041
hsa-miR-2116-3p	0	0	0	0	6	0	0	0	0	0	2.8212	0	0.01	0.9404	6.5552026338783	0.750796206722409
hsa-miR-212-3p	0	0	0	0	8	0	0	0	0	0	3.7616	0	0.01	1.25386666666667	6.97024013315714	0.782677259181568
hsa-miR-212-5p	8	3	0	22	75	11	59.7586	13.124	0	257.5962	35.2654	41.4755	24.2942	111.4457	2.19765712211871	0.283778561620208
hsa-miR-21-3p	62	91	7	169	507	167	463.129	398.0961	151.6169	1978.8069	238.3939	629.6731	337.614	948.957966666667	1.49096945543427	0.342579734790351
hsa-miR-214-3p	7	9	0	17	0	25	52.2888	39.3721	0	199.0516	0	94.2624	30.5536333333333	97.7713333333333	1.67806757674873	0.576637427734461
hsa-miR-215-5p	0	0	4	0	0	2	0	0	86.6382	0	0	7.541	28.8794	2.51366666666667	-3.52217551496194	0.499689191515874
hsa-miR-21-5p	844	1483	184	1870	12072	4549	6304.5297	6487.6546	3985.3581	21895.6736	5676.3146	17151.9925	5592.51413333333	14907.9935666667	1.41451719924203	0.268091522814106
hsa-miR-216a-3p	0	0	0	0	26	0	0	0	0	0	12.2253	0	0.01	4.0751	8.67069165224333	0.517073896874745
hsa-miR-216a-5p	0	0	0	0	15	0	0	0	0	0	7.0531	0	0.01	2.35103333333333	7.87715118367582	0.655907694786657
hsa-miR-216b-5p	0	2	0	0	4	0	0	8.7494	0	0	1.8808	0	2.91646666666667	0.626933333333333	-2.21783764178949	0.999999999999999
hsa-miR-217	0	0	0	0	25	0	0	0	0	0	11.7551	0	0.01	3.91836666666667	8.61410859591276	0.541856081305622
hsa-miR-219a-1-3p	0	0	0	0	16	0	0	0	0	0	7.5233	0	0.01	2.50776666666667	7.97025930964391	0.612310130556622
hsa-miR-219a-2-3p	5	307	0	0	690	6	37.3491	1343.0276	0	0	324.4414	22.623	460.125566666667	115.688133333333	-1.99178673322385	0.924094878822368
hsa-miR-219a-5p	0	0	0	0	24	0	0	0	0	0	11.2849	0	0.01	3.76163333333333	8.55521541823113	0.543318401443145
hsa-miR-221-3p	74	73	38	203	2835	273	552.7668	319.3518	823.0631	2376.91	1333.0311	1029.3458	565.060566666667	1579.7623	1.48323008079398	0.182771754898904
hsa-miR-221-5p	19	48	13	64	261	86	141.9266	209.9848	281.5742	749.3706	122.7235	324.2628	211.161866666667	398.785633333333	0.917264111512126	0.491309276908432
hsa-miR-222-3p	108	81	37	307	1305	343	806.7408	354.3493	801.4035	3594.6373	613.6175	1293.2806	654.164533333333	1833.84513333333	1.48714636126852	0.286704874594198
hsa-miR-222-5p	0	0	5	5	18	7	0	0	108.2978	58.5446	8.4637	26.3935	36.0992666666667	31.1339333333333	-0.21348167749975	1
hsa-miR-223-3p	7	0	0	5	33	7	52.2888	0	0	58.5446	15.5168	26.3935	17.4296	33.4849666666667	0.941974071125079	0.614511011233192
hsa-miR-223-5p	0	0	0	0	12	0	0	0	0	0	5.6425	0	0.01	1.88083333333333	7.55522820247068	0.647532213143269
hsa-miR-22-3p	910	1035	233	479	214070	2335	6797.5379	4527.7967	5046.6763	5608.5709	100656.7823	8804.1114	5457.33696666667	38356.4882	2.81320160608389	0.0348474696243846
hsa-miR-224-5p	15	21	0	6	1015	44	112.0473	91.8683	0	70.2535	477.2581	165.9019	67.9718666666667	237.8045	1.80676636735813	0.15899600869296
hsa-miR-22-5p	2	0	0	0	11	0	14.9396	0	0	0	5.1723	0	4.97986666666667	1.7241	-1.53026366039589	1
hsa-miR-2355-5p	2	0	0	4	0	7	14.9396	0	0	46.8357	0	26.3935	4.97986666666667	24.4097333333333	2.29327751381772	0.636113967439009
hsa-miR-23a-3p	200	275	61	336	2096	566	1493.9644	1203.0378	1321.2329	3934.1959	985.5497	2134.1015	1339.4117	2351.28236666667	0.811848327942362	0.463681933828642
hsa-miR-23a-5p	9	0	0	0	11	0	67.2284	0	0	0	5.1723	0	22.4094666666667	1.7241	-3.70019295376598	0.661163128375497
hsa-miR-23b-3p	111	164	19	17	869	184	829.1502	717.448	411.5315	199.0516	408.6081	693.7715	652.7099	433.8104	-0.589377281566297	0.898963738031757
hsa-miR-23b-5p	0	17	0	0	57	3	0	74.3696	0	0	26.8017	11.3115	24.7898666666667	12.7044	-0.96442227006474	0.894796418541299
hsa-miR-24-1-5p	0	2	0	0	0	4	0	8.7494	0	0	0	15.082	2.91646666666667	5.02733333333333	0.785571763778588	1
hsa-miR-24-2-5p	0	5	0	10	0	6	0	21.8734	0	117.0892	0	22.623	7.29113333333333	46.5707333333333	2.67520861043289	0.471860916002878
hsa-miR-24-3p	307	763	103	489	9370	1039	2293.2353	3337.883	2230.9342	5725.6601	4405.8208	3917.5468	2620.68416666667	4683.00923333333	0.837492385674388	0.309704122263375
hsa-miR-25-3p	93	226	22	131	3397	731	694.6934	988.6783	476.5102	1533.868	1597.2864	2756.2336	719.960633333333	1962.46266666667	1.44667528002004	0.191709549422774
hsa-miR-25-5p	0	0	0	0	7	23	0	0	0	0	3.2914	86.7214	0.01	30.0042666666667	11.5509519540885	0.185881518446727
hsa-miR-26a-2-3p	0	2	0	0	0	4	0	8.7494	0	0	0	15.082	2.91646666666667	5.02733333333333	0.785571763778588	1
hsa-miR-26a-5p	7502	9166	1925	2515	34859	11073	56038.604	40098.3429	41694.6436	29447.9246	16390.8758	41750.7173	45943.8635	29196.5059	-0.654076456067762	0.908226567170028
hsa-miR-26b-3p	2	0	0	0	4	12	14.9396	0	0	0	1.8808	45.246	4.97986666666667	15.7089333333333	1.65740620168518	0.718196689632363
hsa-miR-26b-5p	96	131	35	51	1178	301	717.1029	573.0835	758.0844	597.1547	553.9015	1134.9197	682.756933333333	761.991966666667	0.158403728624495	0.612149380378834
hsa-miR-27a-3p	336	502	73	937	1358	1076	2509.8602	2196.0908	1581.1475	10971.2546	638.5384	4057.0552	2095.6995	5222.28273333333	1.31724870170171	0.430323034926536
hsa-miR-27a-5p	2	0	0	3	0	2	14.9396	0	0	35.1267	0	7.541	4.97986666666667	14.2225666666667	1.5140028230021	0.863697077495125
hsa-miR-27b-3p	1675	2802	388	457	13975	2360	12511.9517	12257.8613	8403.9074	5350.9748	6571.1147	8898.3738	11057.9068	6940.15443333333	-0.672038645968217	0.935172163086292
hsa-miR-27b-5p	0	0	0	0	0	11	0	0	0	0	0	41.4755	0.01	13.8251666666667	10.4330811573625	0.546801606047251
hsa-miR-28-3p	124	155	46	79	2191	131	926.2579	678.0758	996.3395	925.0044	1030.2191	493.9352	866.891066666667	816.386233333333	-0.0865988616019701	0.575203639609383
hsa-miR-28-5p	15	35	8	28	227	61	112.0473	153.1139	173.2764	327.8497	106.7365	230.0003	146.145866666667	221.528833333333	0.600085459524665	0.544685010689018
hsa-miR-296-3p	0	0	0	0	10	3	0	0	0	0	4.702	11.3115	0.01	5.33783333333333	9.06011044974556	0.458860887066046
hsa-miR-299-3p	0	0	0	0	11	0	0	0	0	0	5.1723	0	0.01	1.7241	7.42969964478184	0.704061981123604
hsa-miR-29a-3p	131	199	37	157	1506	470	978.5467	870.5619	801.4035	1838.2999	708.1287	1772.1338	883.504033333333	1439.5208	0.704280008885538	0.473560814967168
hsa-miR-29b-3p	5	26	0	13	65	23	37.3491	113.7418	0	152.2159	30.5633	86.7214	50.3636333333333	89.8335333333333	0.834871713357652	0.624445700895036
hsa-miR-29c-3p	14	14	0	2	32	19	104.5775	61.2456	0	23.4178	15.0466	71.6394	55.2743666666667	36.7012666666667	-0.590780734247265	0.91328797265974
hsa-miR-301a-3p	0	0	0	0	7	0	0	0	0	0	3.2914	0	0.01	1.09713333333333	6.77759505521474	0.765359624763265
hsa-miR-301a-5p	0	0	0	0	14	0	0	0	0	0	6.5829	0	0.01	2.1943	7.77761697117882	0.654041149896744
hsa-miR-301b-3p	0	0	0	0	0	2	0	0	0	0	0	7.541	0.01	2.51366666666667	7.97364953872522	1
hsa-miR-3074-5p	0	0	0	0	15	0	0	0	0	0	7.0531	0	0.01	2.35103333333333	7.87715118367582	0.655835967923873
hsa-miR-30a-3p	112	252	32	26	755	70	836.6201	1102.4201	693.1058	304.4318	355.0048	263.9348	877.382	307.790466666667	-1.5112565618241	0.724206372145514
hsa-miR-30a-5p	559	1096	246	331	3168	1605	4175.6305	4794.6524	5328.2506	3875.6513	1489.6094	6051.6483	4766.17783333333	3805.63633333333	-0.324695077437108	0.997497296228074
hsa-miR-30b-5p	84	96	10	60	361	200	627.465	419.9696	216.5956	702.535	169.744	754.0995	421.3434	542.126166666667	0.363632116077386	0.725077300399233
hsa-miR-30c-1-3p	0	0	3	0	10	0	0	0	64.9787	0	4.702	0	21.6595666666667	1.56733333333333	-3.78862043649343	0.759327687137648
hsa-miR-30c-2-3p	0	0	0	8	90	7	0	0	0	93.6713	42.3184	26.3935	0.01	54.1277333333333	12.4021522593167	0.0251683264944452
hsa-miR-30c-5p	606	904	252	680	4075	2119	4526.7121	3954.7133	5458.2079	7962.0631	1916.0853	7989.6839	4646.54443333333	5955.9441	0.358172009530041	0.688467920263617
hsa-miR-30d-5p	520	1391	203	400	7071	1616	3884.3074	6085.1838	4396.8897	4683.5665	3324.8195	6093.1237	4788.79363333333	4700.50323333333	-0.0268470466878758	0.702727540489576
hsa-miR-30e-3p	26	166	0	43	328	102	194.2154	726.1974	0	503.4834	154.2272	384.5907	306.804266666667	347.433766666667	0.179419428387841	0.817133913302145
hsa-miR-30e-5p	558	935	188	2217	986	2702	4168.1606	4090.3285	4071.9964	25958.6675	463.6221	10187.8839	4110.16183333333	12203.3911666667	1.57001500529246	0.397291427452346
hsa-miR-3130-3p	7	0	0	0	15	0	52.2888	0	0	0	7.0531	0	17.4296	2.35103333333333	-2.89017256175003	0.819483801560302
hsa-miR-3150a-5p	12	0	0	0	0	0	89.6379	0	0	0	0	0	29.8793	0.01	-11.5449306343167	0.269128678036622
hsa-miR-3151-5p	0	0	0	0	8	4	0	0	0	0	3.7616	15.082	0.01	6.2812	9.29489639676832	0.457503927131415
hsa-miR-3154	0	0	0	0	9	0	0	0	0	0	4.2318	0	0.01	1.4106	7.14016513459945	0.687776523937105
hsa-miR-31-5p	0	21	0	0	23	19	0	91.8683	0	0	10.8147	71.6394	30.6227666666667	27.4847	-0.155975899288563	0.952017474575316
hsa-miR-3164	0	0	0	0	6	0	0	0	0	0	2.8212	0	0.01	0.9404	6.5552026338783	0.750854115233193
hsa-miR-3173-5p	0	29	3	0	18	0	0	126.8658	64.9787	0	8.4637	0	63.9481666666667	2.82123333333333	-4.50250510328427	0.377711191144953
hsa-miR-3180	0	0	0	0	7	0	0	0	0	0	3.2914	0	0.01	1.09713333333333	6.77759505521474	0.765378650778926
hsa-miR-3180-3p	0	0	0	0	7	0	0	0	0	0	3.2914	0	0.01	1.09713333333333	6.77759505521474	0.765340564745651
hsa-miR-320a	159	139	94	134	138104	419	1187.7017	608.0809	2035.9982	1568.9948	64937.19	1579.8384	1277.26026666667	22695.3410666667	4.15127173199398	0.0154383126531283
hsa-miR-320b	110	116	81	23	118991	132	821.6804	507.4632	1754.424	269.3051	55950.162	497.7057	1027.85586666667	18905.7242666667	4.20111324037831	0.0231318851958543
hsa-miR-320c	8	29	10	2	22980	21	59.7586	126.8658	216.5956	23.4178	10805.3107	79.1804	134.406666666667	3635.96963333333	4.75766354686245	0.0197794780092305
hsa-miR-320d	0	0	6	2	16070	6	0	0	129.9573	23.4178	7556.1942	22.623	43.3191	2534.07833333333	5.87031404173091	0.0373642553563046
hsa-miR-323a-3p	13	81	6	0	1078	35	97.1077	354.3493	129.9573	0	506.881	131.9674	193.804766666667	212.949466666667	0.135907062093629	0.451869531318232
hsa-miR-323a-5p	0	0	3	0	9	0	0	0	64.9787	0	4.2318	0	21.6595666666667	1.4106	-3.94062352993848	0.760748968653986
hsa-miR-323b-3p	0	21	0	0	217	4	0	91.8683	0	0	102.0345	15.082	30.6227666666667	39.0388333333333	0.350305307433802	0.507029250843983
hsa-miR-324-5p	3	0	0	0	0	0	22.4095	0	0	0	0	0	7.46983333333333	0.01	-9.54493224378577	0.611625813023645
hsa-miR-32-5p	0	4	0	5	0	11	0	17.4987	0	58.5446	0	41.4755	5.8329	33.3400333333333	2.51497030100619	0.497478063412903
hsa-miR-328-3p	11	12	0	0	50	13	82.168	52.4962	0	0	23.5102	49.0165	44.8880666666667	24.1755666666667	-0.892782254221831	1
hsa-miR-329-3p	3	32	2	0	114	6	22.4095	139.9899	43.3191	0	53.6034	22.623	68.5728333333333	25.4088	-1.4323088917865	1
hsa-miR-330-3p	0	83	8	3	74	4	0	363.0987	173.2764	35.1267	34.7952	15.082	178.7917	28.3346333333333	-2.65764132585748	0.467590193196868
hsa-miR-330-5p	0	16	0	0	0	0	0	69.9949	0	0	0	0	23.3316333333333	0.01	-11.1880715915306	0.327627084591909
hsa-miR-331-3p	2	7	0	0	70	16	14.9396	30.6228	0	0	32.9143	60.328	15.1874666666667	31.0807666666667	1.03314084871613	0.449759543561391
hsa-miR-331-5p	0	0	0	0	6	0	0	0	0	0	2.8212	0	0.01	0.9404	6.5552026338783	0.75088296124331
hsa-miR-335-3p	44	220	11	11	469	80	328.6722	962.4302	238.2551	128.7981	220.5261	301.6398	509.785833333333	216.988	-1.23227602212619	0.818828137978196
hsa-miR-335-5p	21	64	15	24	3123	120	156.8663	279.9797	324.8933	281.014	1468.4502	452.4597	253.9131	733.974633333333	1.53139537431663	0.118952435047558
hsa-miR-337-3p	0	0	0	0	21	0	0	0	0	0	9.8743	0	0.01	3.29143333333333	8.36257216661561	0.573291312177719
hsa-miR-338-3p	8	9	0	0	352	15	59.7586	39.3721	0	0	165.5122	56.5575	33.0435666666667	74.0232333333333	1.16360873668123	0.311345665416571
hsa-miR-338-5p	3	163	0	13	786	11	22.4095	713.0733	0	152.2159	369.5811	41.4755	245.160933333333	187.7575	-0.384858564739869	0.685979631525474
hsa-miR-339-3p	0	0	0	0	154	8	0	0	0	0	72.4116	30.164	0.01	34.1918666666667	11.7394374719034	0.0578977612868953
hsa-miR-339-5p	4	71	18	2	114	89	29.8793	310.6025	389.872	23.4178	53.6034	335.5743	243.451266666667	137.531833333333	-0.823867421167435	0.832099342124184
hsa-miR-33a-5p	0	0	0	0	7	0	0	0	0	0	3.2914	0	0.01	1.09713333333333	6.77759505521474	0.765321470634394
hsa-miR-340-3p	2	2	0	3	41	4	14.9396	8.7494	0	35.1267	19.2784	15.082	7.89633333333333	23.1623666666667	1.55252787378676	0.333585335287261
hsa-miR-340-5p	18	24	0	28	258	64	134.4568	104.9924	0	327.8497	121.3129	241.3118	79.8164	230.158133333333	1.52786831063735	0.340494698932899
hsa-miR-342-3p	169	456	101	172	1756	576	1262.3999	1994.8554	2187.6151	2013.9336	825.68	2171.8065	1814.9568	1670.47336666667	-0.119678228159865	0.842546146102769
hsa-miR-342-5p	20	0	3	3	213	16	149.3964	0	64.9787	35.1267	100.1537	60.328	71.4583666666667	65.2028	-0.132169019073985	0.64024595656978
hsa-miR-345-5p	0	2	4	0	88	5	0	8.7494	86.6382	0	41.378	18.8525	31.7958666666667	20.0768333333333	-0.663307498512987	0.734479674112673
hsa-miR-346	0	0	0	0	27	0	0	0	0	0	12.6955	0	0.01	4.23183333333333	8.72513899919539	0.514779409446079
hsa-miR-34a-5p	2	0	0	0	0	3	14.9396	0	0	0	0	11.3115	4.97986666666667	3.7705	-0.401351265731363	1
hsa-miR-34b-3p	61	156	59	20	163	76	455.6591	682.4505	1277.9138	234.1783	76.6434	286.5578	805.341133333333	199.1265	-2.01591479241512	0.297450156880001
hsa-miR-34c-3p	28	24	6	12	87	21	209.155	104.9924	129.9573	140.507	40.9078	79.1804	148.0349	86.8650666666667	-0.769089328943496	0.808971740944224
hsa-miR-34c-5p	233	1800	133	158	271	1813	1740.4685	7874.4291	2880.7208	1850.0088	127.4256	6835.9117	4165.20613333333	2937.78203333333	-0.503660535270191	0.741034460478434
hsa-miR-3605-3p	4	0	0	0	85	2	29.8793	0	0	0	39.9674	7.541	9.95976666666667	15.8361333333333	0.669036270461077	0.453785193173161
hsa-miR-3605-5p	0	0	2	0	5	0	0	0	43.3191	0	2.351	0	14.4397	0.783666666666667	-4.20365682564265	0.697081639751203
hsa-miR-3612	0	0	0	0	25	0	0	0	0	0	11.7551	0	0.01	3.91836666666667	8.61410859591276	0.5411545003649
hsa-miR-3613-5p	5	0	0	0	14	2	37.3491	0	0	0	6.5829	7.541	12.4497	4.70796666666667	-1.4029349671791	0.94467484468791
hsa-miR-361-3p	6	41	0	0	183	47	44.8189	179.362	0	0	86.0475	177.2134	74.7269666666667	87.7536333333333	0.231829898405083	0.676487336819026
hsa-miR-3614-5p	0	26	0	0	0	0	0	113.7418	0	0	0	0	37.9139333333333	0.01	-11.8885124195176	0.184806598256135
hsa-miR-3615	0	27	0	0	55	24	0	118.1164	0	0	25.8613	90.4919	39.3721333333333	38.7844	-0.0216984022433271	0.854189075235335
hsa-miR-361-5p	205	204	31	121	1686	261	1531.3135	892.4353	671.4462	1416.7789	792.7656	984.0998	1031.73166666667	1064.5481	0.0451733346273254	0.679974213446108
hsa-miR-3622a-3p	0	0	0	0	10	0	0	0	0	0	4.702	0	0.01	1.56733333333333	7.2921682280445	0.699340866772944
hsa-miR-3622a-5p	0	0	0	8	29	0	0	0	0	93.6713	13.6359	0	0.01	35.7690666666667	11.8044967587979	0.122729971860113
hsa-miR-362-5p	10	16	2	7	0	25	74.6982	69.9949	43.3191	81.9624	0	94.2624	62.6707333333333	58.7416	-0.0934093124964095	0.905696213035267
hsa-miR-363-3p	38	117	30	16	495	266	283.8532	511.8379	649.7867	187.3427	232.7515	1002.9523	481.825933333333	474.348833333333	-0.0225636470456979	0.781922014018668
hsa-miR-365a-3p	13	27	0	15	240	70	97.1077	118.1164	0	175.6337	112.8492	263.9348	71.7413666666667	184.139233333333	1.35991991108432	0.353302887568435
hsa-miR-365a-5p	0	0	0	0	12	0	0	0	0	0	5.6425	0	0.01	1.88083333333333	7.55522820247068	0.647651931000285
hsa-miR-365b-3p	13	27	0	15	240	70	97.1077	118.1164	0	175.6337	112.8492	263.9348	71.7413666666667	184.139233333333	1.35991991108432	0.35341138842453
hsa-miR-3677-3p	2	0	0	0	0	0	14.9396	0	0	0	0	0	4.97986666666667	0.01	-8.95996330517774	0.644843156541191
hsa-miR-3679-5p	0	0	0	0	40	0	0	0	0	0	18.8082	0	0.01	6.2694	9.29218356925431	0.400072273584696
hsa-miR-3690	0	18	0	0	0	0	0	78.7443	0	0	0	0	26.2481	0.01	-11.3579972800205	0.293826451465584
hsa-miR-3691-5p	0	0	0	2	0	0	0	0	0	23.4178	0	0	0.01	7.80593333333333	9.60842733125001	0.738789737770847
hsa-miR-369-3p	3	7	0	0	42	0	22.4095	30.6228	0	0	19.7486	0	17.6774333333333	6.58286666666667	-1.42512093654956	0.962330897096061
hsa-miR-369-5p	0	0	0	0	8	0	0	0	0	0	3.7616	0	0.01	1.25386666666667	6.97024013315714	0.782642004355376
hsa-miR-370-3p	25	18	0	0	402	23	186.7455	78.7443	0	0	189.0224	86.7214	88.4966	91.9146	0.0546720133105683	0.558345427518737
hsa-miR-374a-3p	4	0	5	5	28	29	29.8793	0	108.2978	58.5446	13.1657	109.3444	46.0590333333333	60.3515666666667	0.389907089593669	0.781456327051586
hsa-miR-374a-5p	51	191	10	27	149	196	380.9609	835.5644	216.5956	316.1407	70.0605	739.0175	477.706966666667	375.0729	-0.348954888320327	0.874138683565089
hsa-miR-374b-3p	0	0	0	2	0	0	0	0	0	23.4178	0	0	0.01	7.80593333333333	9.60842733125001	0.738820325783808
hsa-miR-374b-5p	11	9	3	24	215	33	82.168	39.3721	64.9787	281.014	101.0941	124.4264	62.1729333333333	168.844833333333	1.4413394811479	0.264000457971296
hsa-miR-375	38	93	9	25	77	56	283.8532	406.8455	194.936	292.7229	36.2058	211.1479	295.211566666667	180.025533333333	-0.713547707648865	0.686084573105092
hsa-miR-376c-3p	0	3	0	0	0	0	0	13.124	0	0	0	0	4.37466666666667	0.01	-8.7730292829099	0.740587395370732
hsa-miR-377-3p	2	0	6	0	19	0	14.9396	0	129.9573	0	8.9339	0	48.2989666666667	2.97796666666667	-4.01959281304356	0.503579406064979
hsa-miR-378a-3p	82	93	21	125	510	240	612.5254	406.8455	454.8507	1463.6145	239.8045	904.9194	491.4072	869.446133333333	0.823177651977081	0.533683382885228
hsa-miR-378a-5p	0	0	0	0	0	3	0	0	0	0	0	11.3115	0.01	3.7705	8.55861203944637	0.762860116639713
hsa-miR-378c	5	2	0	11	14	36	37.3491	8.7494	0	128.7981	6.5829	135.7379	15.3661666666667	90.3729666666667	2.55613397590822	0.259468500260828
hsa-miR-378d	0	0	0	0	4	0	0	0	0	0	1.8808	0	0.01	0.626933333333333	5.97024013315714	1
hsa-miR-378i	0	0	0	0	9	0	0	0	0	0	4.2318	0	0.01	1.4106	7.14016513459945	0.687727419611177
hsa-miR-379-3p	0	3	0	0	32	0	0	13.124	0	0	15.0466	0	4.37466666666667	5.01553333333333	0.197230026734009	0.678549910112686
hsa-miR-379-5p	8	13	0	0	201	13	59.7586	56.8709	0	0	94.5112	49.0165	38.8765	47.8425666666667	0.299396448717628	0.505491948689321
hsa-miR-381-3p	26	47	0	2	137	25	194.2154	205.6101	0	23.4178	64.4181	94.2624	133.275166666667	60.6994333333333	-1.13465303303674	0.897094020993723
hsa-miR-382-3p	0	2	0	0	52	0	0	8.7494	0	0	24.4507	0	2.91646666666667	8.15023333333333	1.48261977773306	0.493139531830724
hsa-miR-382-5p	0	5	0	0	731	0	0	21.8734	0	0	343.7198	0	7.29113333333333	114.573266666667	3.9739835652786	0.139980357287754
hsa-miR-3909	0	0	0	0	5	5	0	0	0	0	2.351	18.8525	0.01	7.06783333333333	9.46512420985547	0.461794487320334
hsa-miR-3911	0	0	0	0	5	0	0	0	0	0	2.351	0	0.01	0.783666666666667	6.2921682280445	0.740414405176966
hsa-miR-3918	0	0	0	0	4	0	0	0	0	0	1.8808	0	0.01	0.626933333333333	5.97024013315714	1
hsa-miR-3928-3p	0	0	0	0	3	0	0	0	0	0	1.4106	0	0.01	0.4702	5.5552026338783	1
hsa-miR-3940-5p	0	0	0	0	2	0	0	0	0	0	0.9404	0	0.01	0.313466666666667	4.97024013315714	1
hsa-miR-409-3p	22	30	18	0	1423	76	164.3361	131.2405	389.872	0	669.1017	286.5578	228.482866666667	318.553166666667	0.479448193621314	0.374560318092037
hsa-miR-409-5p	22	91	0	2	460	55	164.3361	398.0961	0	23.4178	216.2943	207.3774	187.4774	149.029833333333	-0.331115528753917	0.726374345493098
hsa-miR-410-3p	3	2	0	0	25	4	22.4095	8.7494	0	0	11.7551	15.082	10.3863	8.9457	-0.215415519708394	0.83598935441464
hsa-miR-411-3p	19	8	0	0	104	5	141.9266	34.9975	0	0	48.9013	18.8525	58.9747	22.5846	-1.38475681243412	0.985341508344905
hsa-miR-411-5p	12	46	2	0	80	57	89.6379	201.2354	43.3191	0	37.6164	214.9183	111.397466666667	84.1782333333333	-0.404197287200567	1
hsa-miR-412-5p	0	0	0	0	214	0	0	0	0	0	100.6239	0	0.01	33.5413	11.7117228908931	0.101845099712282
hsa-miR-421	5	0	0	2	95	0	37.3491	0	0	23.4178	44.6695	0	12.4497	22.6957666666667	0.866312245432056	0.486704689716092
hsa-miR-423-3p	225	479	53	129	3875	453	1680.7099	2095.4731	1147.9564	1510.4502	1822.0443	1708.0353	1641.3798	1680.1766	0.0337037760856371	0.566985637162112
hsa-miR-423-5p	352	1133	157	201	7165	1583	2629.3773	4956.5157	3400.5502	2353.4922	3369.0188	5968.6973	3662.14773333333	3897.06943333333	0.0896996444240545	0.593246525297734
hsa-miR-424-3p	0	8	0	0	129	8	0	34.9975	0	0	60.6564	30.164	11.6658333333333	30.2734666666667	1.37576452210213	0.341233473505747
hsa-miR-424-5p	6	64	2	19	80	69	44.8189	279.9797	43.3191	222.4694	37.6164	260.1643	122.7059	173.4167	0.499038217570265	0.753355513436699
hsa-miR-425-3p	16	2	0	3	55	4	119.5172	8.7494	0	35.1267	25.8613	15.082	42.7555333333333	25.3566666666667	-0.753746038383248	1
hsa-miR-425-5p	14	31	13	53	138	132	104.5775	135.6152	281.5742	620.5726	64.8883	497.7057	173.9223	394.388866666667	1.18117590174627	0.447679179401657
hsa-miR-4286	0	4	0	0	0	9	0	17.4987	0	0	0	33.9345	5.8329	11.3115	0.95550500978146	0.885640864706977
hsa-miR-429	0	0	0	0	0	6	0	0	0	0	0	22.623	0.01	7.541	9.55861203944637	0.653417093736158
hsa-miR-432-5p	0	0	0	0	274	14	0	0	0	0	128.8362	52.787	0.01	60.5410666666667	12.5636983787432	0.0364429986730338
hsa-miR-433-3p	0	0	0	0	99	0	0	0	0	0	46.5503	0	0.01	15.5167666666667	10.5996122494074	0.161671540014789
hsa-miR-4421	0	0	0	0	7	0	0	0	0	0	3.2914	0	0.01	1.09713333333333	6.77759505521474	0.765416601169502
hsa-miR-4433a-3p	0	0	0	0	9	0	0	0	0	0	4.2318	0	0.01	1.4106	7.14016513459945	0.687825592448135
hsa-miR-4433b-5p	0	4	0	0	5	0	0	17.4987	0	0	2.351	0	5.8329	0.783666666666667	-2.89590130234157	0.872824941599741
hsa-miR-4435	0	0	0	0	17	0	0	0	0	0	7.9935	0	0.01	2.6645	8.05772102287267	0.611033345500097
hsa-miR-4449	0	0	0	0	58	0	0	0	0	0	27.2719	0	0.01	9.09063333333333	9.82823699849884	0.268533401806746
hsa-miR-4454	25	35	0	9	7	44	186.7455	153.1139	0	105.3802	3.2914	165.9019	113.286466666667	91.5245	-0.307745633226153	0.841687207349111
hsa-miR-4466	0	0	0	0	3	0	0	0	0	0	1.4106	0	0.01	0.4702	5.5552026338783	1
hsa-miR-448	0	0	0	0	0	2	0	0	0	0	0	7.541	0.01	2.51366666666667	7.97364953872522	1
hsa-miR-4488	0	0	0	0	40	0	0	0	0	0	18.8082	0	0.01	6.2694	9.29218356925431	0.400274215285266
hsa-miR-449a	9	85	5	8	0	79	67.2284	371.848	108.2978	93.6713	0	297.8693	182.458066666667	130.513533333333	-0.483365523569232	0.780421656278869
hsa-miR-450a-5p	8	71	2	4	98	57	59.7586	310.6025	43.3191	46.8357	46.0801	214.9183	137.8934	102.611366666667	-0.426362853876619	0.981975772644712
hsa-miR-450b-5p	8	63	0	6	420	92	59.7586	275.605	0	70.2535	197.4861	346.8858	111.787866666667	204.875133333333	0.873981280105641	0.437274993512587
hsa-miR-451a	26	127	24	13	906	1907	194.2154	555.5847	519.8293	152.2159	426.0057	7190.3385	423.2098	2589.52003333333	2.61323977912773	0.145924041930747
hsa-miR-4525	0	0	0	0	3	0	0	0	0	0	1.4106	0	0.01	0.4702	5.5552026338783	1
hsa-miR-452-5p	0	5	0	0	93	2	0	21.8734	0	0	43.7291	7.541	7.29113333333333	17.0900333333333	1.22894022140068	0.374172618637221
hsa-miR-454-5p	0	0	0	0	0	11	0	0	0	0	0	41.4755	0.01	13.8251666666667	10.4330811573625	0.546077916845869
hsa-miR-455-3p	11	14	12	2	48	13	82.168	61.2456	259.9147	23.4178	22.5698	49.0165	134.442766666667	31.6680333333333	-2.08589295678009	0.440774609383102
hsa-miR-455-5p	0	4	0	0	0	7	0	17.4987	0	0	0	26.3935	5.8329	8.79783333333333	0.592934930396751	1
hsa-miR-4636	0	0	0	0	7	0	0	0	0	0	3.2914	0	0.01	1.09713333333333	6.77759505521474	0.765435525726152
hsa-miR-4649-5p	0	0	0	0	3	0	0	0	0	0	1.4106	0	0.01	0.4702	5.5552026338783	0.999999999999999
hsa-miR-4660	0	0	0	0	36	0	0	0	0	0	16.9274	0	0.01	5.64246666666667	9.14018218037806	0.429633624644132
hsa-miR-4662a-3p	0	0	0	0	0	3	0	0	0	0	0	11.3115	0.01	3.7705	8.55861203944637	0.762880713417493
hsa-miR-4662a-5p	0	2	0	5	0	6	0	8.7494	0	58.5446	0	22.623	2.91646666666667	27.0558666666667	3.21364796488451	0.509761243780082
hsa-miR-4667-5p	0	0	0	0	11	0	0	0	0	0	5.1723	0	0.01	1.7241	7.42969964478184	0.70368542237903
hsa-miR-4676-5p	0	0	0	0	11	0	0	0	0	0	5.1723	0	0.01	1.7241	7.42969964478184	0.704038295265801
hsa-miR-4677-3p	0	0	0	0	8	0	0	0	0	0	3.7616	0	0.01	1.25386666666667	6.97024013315714	0.782624367094657
hsa-miR-4683	0	0	0	0	9	0	0	0	0	0	4.2318	0	0.01	1.4106	7.14016513459945	0.687530643224967
hsa-miR-4697-3p	0	0	0	0	9	0	0	0	0	0	4.2318	0	0.01	1.4106	7.14016513459945	0.687751976253915
hsa-miR-4723-5p	0	0	0	0	9	0	0	0	0	0	4.2318	0	0.01	1.4106	7.14016513459945	0.687702854003065
hsa-miR-4732-3p	0	0	0	0	0	13	0	0	0	0	0	49.0165	0.01	16.3388333333333	10.6740892568663	0.514012542750065
hsa-miR-4732-5p	0	0	0	0	0	10	0	0	0	0	0	37.705	0.01	12.5683333333333	10.2955776336126	0.57427041090566
hsa-miR-4741	0	0	0	0	13	0	0	0	0	0	6.1127	0	0.01	2.03756666666667	7.6707034530919	0.653387388423811
hsa-miR-4742-3p	0	0	0	0	0	3	0	0	0	0	0	11.3115	0.01	3.7705	8.55861203944637	0.762901272618958
hsa-miR-4742-5p	0	0	0	0	9	0	0	0	0	0	4.2318	0	0.01	1.4106	7.14016513459945	0.687506005683338
hsa-miR-4755-3p	0	0	0	0	11	0	0	0	0	0	5.1723	0	0.01	1.7241	7.42969964478184	0.703767305184442
hsa-miR-4763-3p	0	0	0	0	7	0	0	0	0	0	3.2914	0	0.01	1.09713333333333	6.77759505521474	0.765397642883995
hsa-miR-483-3p	18	0	0	0	0	14	134.4568	0	0	0	0	52.787	44.8189333333333	17.5956666666667	-1.348888137765	0.697723414854367
hsa-miR-483-5p	75	41	57	59	72	147	560.2366	179.362	1234.5946	690.8261	33.8548	554.2631	658.0644	426.314666666667	-0.626310087245963	0.69514413511934
hsa-miR-484	90	113	12	68	1926	256	672.284	494.3392	259.9147	796.2063	905.6148	965.2473	475.512633333333	889.0228	0.902736748228321	0.298863634377674
hsa-miR-485-3p	0	3	0	0	153	3	0	13.124	0	0	71.9414	11.3115	4.37466666666667	27.7509666666667	2.66529302838309	0.17001203524182
hsa-miR-485-5p	9	0	0	0	196	0	67.2284	0	0	0	92.1602	0	22.4094666666667	30.7200666666667	0.455073033018548	0.530987335289897
hsa-miR-486-3p	35	16	0	0	4	22	261.4438	69.9949	0	0	1.8808	82.9509	110.479566666667	28.2772333333333	-1.96606668829413	0.44864025497429
hsa-miR-486-5p	357	1668	33	96	10934	20258	2666.7264	7296.971	714.7653	1124.056	5141.2214	76382.7356	3559.48756666667	27549.3376666667	2.95227616732676	0.119695630165166
hsa-miR-487a-3p	3	2	0	0	14	3	22.4095	8.7494	0	0	6.5829	11.3115	10.3863	5.9648	-0.800136132019466	1
hsa-miR-487b-3p	0	5	0	0	0	5	0	21.8734	0	0	0	18.8525	7.29113333333333	6.28416666666667	-0.214421640576734	0.999999999999999
hsa-miR-488-5p	0	0	0	0	20	5	0	0	0	0	9.4041	18.8525	0.01	9.41886666666667	9.87940966651879	0.345713338432905
hsa-miR-493-3p	2	0	0	0	0	2	14.9396	0	0	0	0	7.541	4.97986666666667	2.51366666666667	-0.986313766452519	0.875230428920254
hsa-miR-493-5p	2	8	0	0	6	3	14.9396	34.9975	0	0	2.8212	11.3115	16.6457	4.7109	-1.82107492844046	0.739680144992863
hsa-miR-494-3p	10	24	0	0	893	34	74.6982	104.9924	0	0	419.8931	128.1969	59.8968666666667	182.696666666667	1.60889787234241	0.237823393364969
hsa-miR-495-3p	0	5	0	0	40	0	0	21.8734	0	0	18.8082	0	7.29113333333333	6.2694	-0.217815704935002	0.715526499349715
hsa-miR-497-3p	0	3	0	0	0	0	0	13.124	0	0	0	0	4.37466666666667	0.01	-8.7730292829099	0.740564630290839
hsa-miR-497-5p	15	25	0	0	142	30	112.0473	109.3671	0	0	66.7691	113.1149	73.8048	59.9613333333333	-0.299682182851698	0.802423852883497
hsa-miR-499a-5p	0	0	0	0	4	0	0	0	0	0	1.8808	0	0.01	0.626933333333333	5.97024013315714	1
hsa-miR-5001-3p	0	0	0	0	13	0	0	0	0	0	6.1127	0	0.01	2.03756666666667	7.6707034530919	0.653290460119897
hsa-miR-500a-3p	46	160	3	5	790	113	343.6118	699.9493	64.9787	58.5446	371.4619	426.0662	369.513266666667	285.357566666667	-0.372855343848299	0.726846969163196
hsa-miR-500a-5p	2	2	0	5	0	2	14.9396	8.7494	0	58.5446	0	7.541	7.89633333333333	22.0285333333333	1.48011864548008	0.753006038781044
hsa-miR-5010-5p	0	0	0	0	0	2	0	0	0	0	0	7.541	0.01	2.51366666666667	7.97364953872522	1
hsa-miR-501-3p	61	88	16	36	2169	116	455.6591	384.9721	346.5529	421.521	1019.8746	437.3777	395.728033333333	626.257766666667	0.662247321003473	0.280929186996363
hsa-miR-502-3p	20	10	5	4	176	39	149.3964	43.7468	108.2978	46.8357	82.7561	147.0494	100.480333333333	92.2137333333333	-0.1238596239111	0.715358495576056
hsa-miR-503-5p	5	2	0	6	47	22	37.3491	8.7494	0	70.2535	22.0996	82.9509	15.3661666666667	58.4346666666667	1.92706720252656	0.296817008630768
hsa-miR-504-5p	46	41	15	0	157	0	343.6118	179.362	324.8933	0	73.8222	0	282.622366666667	24.6074	-3.52171150787961	0.504733557326353
hsa-miR-505-3p	27	2	9	14	223	19	201.6852	8.7494	194.936	163.9248	104.8557	71.6394	135.123533333333	113.4733	-0.251926083945268	0.777113100353957
hsa-miR-505-5p	7	0	5	0	19	17	52.2888	0	108.2978	0	8.9339	64.0985	53.5288666666667	24.3441333333333	-1.13674296703524	0.796586832086792
hsa-miR-509-3p	7	0	0	0	10	0	52.2888	0	0	0	4.702	0	17.4296	1.56733333333333	-3.47515551738135	0.763674319425664
hsa-miR-532-3p	0	6	0	0	32	5	0	26.2481	0	0	15.0466	18.8525	8.74936666666667	11.2997	0.369033975856546	0.717903789347552
hsa-miR-532-5p	28	53	11	24	81	40	209.155	231.8582	238.2551	281.014	38.0866	150.8199	226.422766666667	156.640166666667	-0.531564822444821	0.792269404279257
hsa-miR-542-3p	0	29	0	4	29	39	0	126.8658	0	46.8357	13.6359	147.0494	42.2886	69.1736666666667	0.70995413141549	0.765156019253426
hsa-miR-542-5p	0	4	0	0	10	3	0	17.4987	0	0	4.702	11.3115	5.8329	5.33783333333333	-0.127959080640511	0.917938816813176
hsa-miR-543	0	2	0	0	347	16	0	8.7494	0	0	163.1611	60.328	2.91646666666667	74.4963666666667	4.67487657395058	0.0740842441279876
hsa-miR-548a-3p	0	0	0	0	9	0	0	0	0	0	4.2318	0	0.01	1.4106	7.14016513459945	0.68748135912362
hsa-miR-548k	0	0	0	0	12	0	0	0	0	0	5.6425	0	0.01	1.88083333333333	7.55522820247068	0.647592095240252
hsa-miR-550a-3p	0	0	0	0	18	0	0	0	0	0	8.4637	0	0.01	2.82123333333333	8.14018218037806	0.608100960721812
hsa-miR-550a-5p	0	0	0	0	57	0	0	0	0	0	26.8017	0	0.01	8.9339	9.80314629595927	0.270271516342248
hsa-miR-551b-5p	0	0	0	0	4	0	0	0	0	0	1.8808	0	0.01	0.626933333333333	5.97024013315714	0.999999999999999
hsa-miR-552-5p	0	0	0	0	0	3	0	0	0	0	0	11.3115	0.01	3.7705	8.55861203944637	0.762921794347445
hsa-miR-5584-5p	0	0	0	0	2	0	0	0	0	0	0.9404	0	0.01	0.313466666666667	4.97024013315714	1
hsa-miR-561-5p	3	2	0	0	0	4	22.4095	8.7494	0	0	0	15.082	10.3863	5.02733333333333	-1.04681654817381	0.753158037056564
hsa-miR-574-3p	84	47	0	12	58	47	627.465	205.6101	0	140.507	27.2719	177.2134	277.6917	114.997433333333	-1.27188239518129	0.570505797258432
hsa-miR-574-5p	8	0	0	0	164	10	59.7586	0	0	0	77.1136	37.705	19.9195333333333	38.2728666666667	0.942138115069918	0.44085776379288
hsa-miR-576-5p	0	0	0	0	5	0	0	0	0	0	2.351	0	0.01	0.783666666666667	6.2921682280445	0.740297054489152
hsa-miR-577	0	3	0	7	37	3	0	13.124	0	81.9624	17.3976	11.3115	4.37466666666667	36.8905	3.07600434466488	0.244902245274002
hsa-miR-582-3p	0	0	0	0	5	0	0	0	0	0	2.351	0	0.01	0.783666666666667	6.2921682280445	0.74025771884868
hsa-miR-584-5p	0	35	0	0	214	0	0	153.1139	0	0	100.6239	0	51.0379666666667	33.5413	-0.605632247590595	0.734706933940083
hsa-miR-589-5p	4	15	0	3	217	16	29.8793	65.6202	0	35.1267	102.0345	60.328	31.8331666666667	65.8297333333333	1.04820867459037	0.314107574915693
hsa-miR-592	0	0	0	0	9	0	0	0	0	0	4.2318	0	0.01	1.4106	7.14016513459945	0.687653695867372
hsa-miR-598-3p	0	0	0	0	71	8	0	0	0	0	33.3846	30.164	0.01	21.1828666666667	11.0486821263969	0.0961022620510423
hsa-miR-605-3p	0	0	0	0	13	0	0	0	0	0	6.1127	0	0.01	2.03756666666667	7.6707034530919	0.653322782954211
hsa-miR-6087	32	2	2	9	46	11	239.0343	8.7494	43.3191	105.3802	21.6294	41.4755	97.0342666666667	56.1617	-0.788907704087493	0.770737846043555
hsa-miR-615-3p	38	0	0	0	130	2	283.8532	0	0	0	61.1266	7.541	94.6177333333333	22.8892	-2.04744355982896	0.914932803623922
hsa-miR-616-3p	5	0	0	0	0	0	37.3491	0	0	0	0	0	12.4497	0.01	-10.2818952628007	0.504373795258956
hsa-miR-616-5p	0	2	0	0	0	0	0	8.7494	0	0	0	0	2.91646666666667	0.01	-8.18807777494663	0.699812871731589
hsa-miR-619-5p	0	0	0	0	42	0	0	0	0	0	19.7486	0	0.01	6.58286666666667	9.36257216661561	0.385621232188012
hsa-miR-624-5p	0	0	0	0	0	13	0	0	0	0	0	49.0165	0.01	16.3388333333333	10.6740892568663	0.514213828518611
hsa-miR-625-3p	0	0	0	0	100	4	0	0	0	0	47.0205	15.082	0.01	20.7008333333333	11.0154731307281	0.0894186447424152
hsa-miR-625-5p	0	0	0	0	9	0	0	0	0	0	4.2318	0	0.01	1.4106	7.14016513459945	0.687678279423743
hsa-miR-627-3p	0	0	0	0	9	0	0	0	0	0	4.2318	0	0.01	1.4106	7.14016513459945	0.687579891277471
hsa-miR-628-3p	17	5	6	20	69	14	126.987	21.8734	129.9573	234.1783	32.4441	52.787	92.9392333333333	106.4698	0.196084621130962	0.851491981975086
hsa-miR-629-5p	0	22	0	7	708	3	0	96.243	0	81.9624	332.9051	11.3115	32.081	142.059666666667	2.14670598725682	0.189693618384979
hsa-miR-641	0	0	0	0	0	2	0	0	0	0	0	7.541	0.01	2.51366666666667	7.97364953872522	1
hsa-miR-642a-3p	0	0	0	0	22	0	0	0	0	0	10.3445	0	0.01	3.44816666666667	8.42968569835555	0.574525158680029
hsa-miR-643	0	0	0	2	0	0	0	0	0	23.4178	0	0	0.01	7.80593333333333	9.60842733125001	0.738805033988883
hsa-miR-6503-3p	0	0	0	0	23	0	0	0	0	0	10.8147	0	0.01	3.6049	8.49381542940585	0.546406363321023
hsa-miR-6511a-3p	0	0	0	0	18	0	0	0	0	0	8.4637	0	0.01	2.82123333333333	8.14018218037806	0.607948499220324
hsa-miR-6511a-5p	0	0	0	0	6	0	0	0	0	0	2.8212	0	0.01	0.9404	6.5552026338783	0.750911735450939
hsa-miR-6511b-3p	0	0	0	0	0	3	0	0	0	0	0	11.3115	0.01	3.7705	8.55861203944637	0.762942278705914
hsa-miR-6511b-5p	0	0	0	0	6	0	0	0	0	0	2.8212	0	0.01	0.9404	6.5552026338783	0.750825197150158
hsa-miR-6515-5p	0	0	0	2	8	0	0	0	0	23.4178	3.7616	0	0.01	9.0598	9.82333539212206	0.488269825066138
hsa-miR-652-3p	0	0	0	0	126	0	0	0	0	0	59.2458	0	0.01	19.7486	10.9475346673368	0.137789799278609
hsa-miR-652-5p	0	0	0	0	7	0	0	0	0	0	3.2914	0	0.01	1.09713333333333	6.77759505521474	0.765473274014072
hsa-miR-654-3p	45	66	6	6	535	32	336.142	288.7291	129.9573	70.2535	251.5597	120.6559	251.609466666667	147.4897	-0.770571997010781	0.788096583875577
hsa-miR-654-5p	0	0	0	0	13	0	0	0	0	0	6.1127	0	0.01	2.03756666666667	7.6707034530919	0.653355092385428
hsa-miR-655-3p	0	0	0	0	6	0	0	0	0	0	2.8212	0	0.01	0.9404	6.5552026338783	0.750738007738687
hsa-miR-656-3p	2	2	0	0	36	0	14.9396	8.7494	0	0	16.9274	0	7.89633333333333	5.64246666666667	-0.484856901951435	0.709830349121059
hsa-miR-660-5p	6	2	0	4	22	9	44.8189	8.7494	0	46.8357	10.3445	33.9345	17.8561	30.3715666666667	0.766304317578508	0.716226643013827
hsa-miR-664a-3p	7	0	0	4	39	10	52.2888	0	0	46.8357	18.338	37.705	17.4296	34.2929	0.976370451054553	0.57517133824934
hsa-miR-664a-5p	12	78	0	5	288	25	89.6379	341.2253	0	58.5446	135.419	94.2624	143.621066666667	96.0753333333333	-0.580029400652981	0.827603700554371
hsa-miR-664b-5p	0	0	0	0	6	0	0	0	0	0	2.8212	0	0.01	0.9404	6.5552026338783	0.750767143676771
hsa-miR-665	0	0	0	0	13	3	0	0	0	0	6.1127	11.3115	0.01	5.80806666666667	9.18191420287378	0.426419621374042
hsa-miR-668-3p	0	0	0	0	23	0	0	0	0	0	10.8147	0	0.01	3.6049	8.49381542940585	0.546515378957125
hsa-miR-671-3p	0	2	0	4	62	2	0	8.7494	0	46.8357	29.1527	7.541	2.91646666666667	27.8431333333333	3.25502808405215	0.176821044896447
hsa-miR-6715a-3p	0	0	0	0	10	0	0	0	0	0	4.702	0	0.01	1.56733333333333	7.2921682280445	0.699284346609245
hsa-miR-671-5p	0	0	0	0	18	0	0	0	0	0	8.4637	0	0.01	2.82123333333333	8.14018218037806	0.608005920882938
hsa-miR-6716-3p	0	26	0	0	10	0	0	113.7418	0	0	4.702	0	37.9139333333333	1.56733333333333	-4.59634419147306	0.456221979494264
hsa-miR-6735-5p	8	0	0	0	0	0	59.7586	0	0	0	0	0	19.9195333333333	0.01	-10.9599681335956	0.398363075293828
hsa-miR-6740-5p	0	0	0	0	9	0	0	0	0	0	4.2318	0	0.01	1.4106	7.14016513459945	0.687801062666573
hsa-miR-6766-5p	0	0	0	0	5	0	0	0	0	0	2.351	0	0.01	0.783666666666667	6.2921682280445	0.740375397192588
hsa-miR-6780a-3p	0	0	0	0	4	0	0	0	0	0	1.8808	0	0.01	0.626933333333333	5.97024013315714	1
hsa-miR-6789-5p	0	0	0	0	2	0	0	0	0	0	0.9404	0	0.01	0.313466666666667	4.97024013315714	1
hsa-miR-6803-3p	0	0	0	0	7	0	0	0	0	0	3.2914	0	0.01	1.09713333333333	6.77759505521474	0.765454416644324
hsa-miR-6809-5p	0	0	0	0	15	0	0	0	0	0	7.0531	0	0.01	2.35103333333333	7.87715118367582	0.655692417469812
hsa-miR-6810-5p	0	0	0	3	0	0	0	0	0	35.1267	0	0	0.01	11.7089	10.1933898319712	0.658530309946922
hsa-miR-6815-5p	0	0	0	0	73	5	0	0	0	0	34.325	18.8525	0.01	17.7258333333333	10.791637738226	0.104664704214426
hsa-miR-6818-5p	0	0	0	0	16	0	0	0	0	0	7.5233	0	0.01	2.50776666666667	7.97025930964391	0.612238455353289
hsa-miR-6829-5p	0	0	0	0	4	0	0	0	0	0	1.8808	0	0.01	0.626933333333333	5.97024013315714	1
hsa-miR-6858-5p	0	0	0	0	9	0	0	0	0	0	4.2318	0	0.01	1.4106	7.14016513459945	0.687555271754387
hsa-miR-6869-5p	0	0	0	0	3	0	0	0	0	0	1.4106	0	0.01	0.4702	5.5552026338783	1
hsa-miR-6873-3p	0	0	0	0	8	0	0	0	0	0	3.7616	0	0.01	1.25386666666667	6.97024013315714	0.782712487776223
hsa-miR-708-3p	0	0	0	0	88	4	0	0	0	0	41.378	15.082	0.01	18.82	10.8780509127285	0.0989730613266489
hsa-miR-708-5p	0	2	0	0	118	0	0	8.7494	0	0	55.4842	0	2.91646666666667	18.4947333333333	2.66482100880126	0.27873185943578
hsa-miR-7113-5p	0	0	0	0	15	0	0	0	0	0	7.0531	0	0.01	2.35103333333333	7.87715118367582	0.65576420882998
hsa-miR-7151-3p	0	0	0	0	19	0	0	0	0	0	8.9339	0	0.01	2.97796666666667	8.21818379523811	0.574536277713888
hsa-miR-744-3p	0	0	0	0	9	0	0	0	0	0	4.2318	0	0.01	1.4106	7.14016513459945	0.687629103328103
hsa-miR-744-5p	44	65	0	8	218	27	328.6722	284.3544	0	93.6713	102.5047	101.8034	204.3422	99.3264666666667	-1.04073707832331	0.916000640090446
hsa-miR-758-3p	2	9	0	0	41	3	14.9396	39.3721	0	0	19.2784	11.3115	18.1039	10.1966333333333	-0.828207630829368	0.880365975350356
hsa-miR-7-5p	5	14	2	6	20	36	37.3491	61.2456	43.3191	70.2535	9.4041	135.7379	47.3046	71.7985	0.60197322274195	0.746031556767151
hsa-miR-760	0	0	0	0	124	0	0	0	0	0	58.3054	0	0.01	19.4351333333333	10.9244512898786	0.139912067636725
hsa-miR-7641	0	0	2	9	43	0	0	0	43.3191	105.3802	20.2188	0	14.4397	41.8663333333333	1.53574980289947	0.534354600275731
hsa-miR-766-3p	0	0	0	0	43	0	0	0	0	0	20.2188	0	0.01	6.7396	9.39651915875738	0.369235339562539
hsa-miR-766-5p	0	0	0	0	6	0	0	0	0	0	2.8212	0	0.01	0.9404	6.5552026338783	0.750708798632207
hsa-miR-767-5p	0	50	0	14	38	7	0	218.7341	0	163.9248	17.8678	26.3935	72.9113666666667	69.3953666666667	-0.071304402649066	0.98760870508222
hsa-miR-769-5p	0	29	0	9	190	11	0	126.8658	0	105.3802	89.3389	41.4755	42.2886	78.7315333333333	0.896672776143773	0.489148659985355
hsa-miR-7704	0	0	0	0	5	0	0	0	0	0	2.351	0	0.01	0.783666666666667	6.2921682280445	0.740218273063718
hsa-miR-7706	0	0	0	0	2	3	0	0	0	0	0.9404	11.3115	0.01	4.08396666666667	8.67382728076249	0.696451267523782
hsa-miR-7974	0	0	0	0	0	2	0	0	0	0	0	7.541	0.01	2.51366666666667	7.97364953872522	1
hsa-miR-7976	0	0	0	0	12	0	0	0	0	0	5.6425	0	0.01	1.88083333333333	7.55522820247068	0.647622018908306
hsa-miR-802	0	0	0	0	0	4	0	0	0	0	0	15.082	0.01	5.02733333333333	8.97364953872522	0.686380088688516
hsa-miR-8072	3	0	0	0	0	0	22.4095	0	0	0	0	0	7.46983333333333	0.01	-9.54493224378577	0.611663412558863
hsa-miR-874-3p	0	3	0	0	106	6	0	13.124	0	0	49.8417	22.623	4.37466666666667	24.1549	2.46507088185388	0.19621330465952
hsa-miR-877-5p	0	0	0	0	0	8	0	0	0	0	0	30.164	0.01	10.0546666666667	9.97364953872522	0.6107973464453
hsa-miR-885-3p	0	0	6	0	13	11	0	0	129.9573	0	6.1127	41.4755	43.3191	15.8627333333333	-1.44936188415946	0.797084249298427
hsa-miR-885-5p	93	134	8	39	292	65	694.6934	586.2075	173.2764	456.6477	137.2999	245.0823	484.725766666667	279.676633333333	-0.793409050869116	0.783933182369153
hsa-miR-887-3p	0	0	0	0	8	0	0	0	0	0	3.7616	0	0.01	1.25386666666667	6.97024013315714	0.78269487675568
hsa-miR-888-5p	0	0	0	0	6	0	0	0	0	0	2.8212	0	0.01	0.9404	6.5552026338783	0.750940438125154
hsa-miR-889-3p	0	2	0	0	36	0	0	8.7494	0	0	16.9274	0	2.91646666666667	5.64246666666667	0.95210440543143	0.619304616087785
hsa-miR-891a-5p	0	0	0	0	341	0	0	0	0	0	160.3399	0	0.01	53.4466333333333	12.3838833584025	0.0782153560914172
hsa-miR-92a-1-5p	0	0	0	0	0	5	0	0	0	0	0	18.8525	0.01	6.28416666666667	9.29557763361258	0.703667295940013
hsa-miR-92a-3p	600	1180	207	1012	9238	3774	4481.8932	5162.1257	4483.5279	11849.4233	4343.7537	14229.8571	4709.18226666667	10141.0113666667	1.10665307234718	0.334951721319992
hsa-miR-92b-3p	962	2162	249	731	63116	732	7185.9687	9458.0643	5393.2292	8559.2178	29677.4582	2760.0041	7345.75406666667	13665.5600333333	0.895562083633539	0.198934191135886
hsa-miR-92b-5p	0	63	21	9	498	26	0	275.605	454.8507	105.3802	234.1621	98.0329	243.485233333333	145.8584	-0.739265806147675	0.810678734055221
hsa-miR-93-3p	3	29	0	0	151	6	22.4095	126.8658	0	0	71.001	22.623	49.7584333333333	31.208	-0.673025158805854	0.752602988880354
hsa-miR-93-5p	12	54	6	18	137	87	89.6379	236.2329	129.9573	210.7605	64.4181	328.0333	151.9427	201.070633333333	0.404175026192576	0.705432524081376
hsa-miR-9-3p	2	2	0	2	9756	11	14.9396	8.7494	0	23.4178	4587.3199	41.4755	7.89633333333333	1550.73773333333	7.61755610503623	0.00443340368498699
hsa-miR-941	11	54	0	10	75	36	82.168	236.2329	0	117.0892	35.2654	135.7379	106.133633333333	96.0308333333333	-0.144312310979212	0.980126926293169
hsa-miR-942-5p	0	0	0	2	10	0	0	0	0	23.4178	4.702	0	0.01	9.37326666666667	9.87240811732598	0.448780472556934
hsa-miR-95-3p	4	6	0	0	169	2	29.8793	26.2481	0	0	79.4646	7.541	18.7091333333333	29.0018666666667	0.632403030485144	0.3913129267172
hsa-miR-9-5p	30	196	20	71	20204	222	224.0947	857.4378	433.1911	831.3331	9500.0216	837.0504	504.907866666667	3722.8017	2.88229671071667	0.0360628345892762
hsa-miR-96-5p	43	7	7	0	26	143	321.2023	30.6228	151.6169	0	12.2253	539.1811	167.814	183.802133333333	0.131290432991443	0.943459587228619
hsa-miR-98-3p	0	0	0	0	16	0	0	0	0	0	7.5233	0	0.01	2.50776666666667	7.97025930964391	0.612274282790078
hsa-miR-98-5p	24	30	0	46	372	106	179.2757	131.2405	0	538.6102	174.9163	399.6727	103.5054	371.0664	1.84197133435004	0.276040870378244
hsa-miR-99a-3p	0	0	0	0	0	2	0	0	0	0	0	7.541	0.01	2.51366666666667	7.97364953872522	1
hsa-miR-99a-5p	9394	9367	1716	3938	108728	9558	70171.5071	40977.6541	37167.7966	46109.7125	51124.4482	36038.4138	49438.9859333333	44424.1915	-0.154303631636435	0.623874079485029
hsa-miR-99b-3p	2	0	5	0	19	3	14.9396	0	108.2978	0	8.9339	11.3115	41.0791333333333	6.74846666666667	-2.60577409800116	0.611788040757528
hsa-miR-99b-5p	2055	5568	670	1540	47932	2884	15350.484	24358.234	14511.9019	18031.7312	22537.8656	10874.1144	18073.5399666667	17147.9037333333	-0.0758468836251185	0.553182220953846
let-7-x	102	248	48	112	4316	528	761.9218	1084.9213	1039.6586	1311.3986	2029.4047	1990.8226	962.167233333333	1777.20863333333	0.885253480511594	0.264986969998145
let-7-y	0	0	0	0	36	21	0	0	0	0	16.9274	79.1804	0.01	32.0359333333333	11.6454753071841	0.097033721037643
let-7-z	0	0	3	0	0	0	0	0	64.9787	0	0	0	21.6595666666667	0.01	-11.0807886645379	0.490801441219892
lin-4-x	9	0	7	9	78	0	67.2284	0	151.6169	105.3802	36.676	0	72.9484333333333	47.3520666666667	-0.623449601583091	1
miR-10001-x	6	0	0	0	2	0	44.8189	0	0	0	0.9404	0	14.9396333333333	0.313466666666667	-5.57468889168878	0.612792501356039
miR-1000-y	0	0	0	0	5	0	0	0	0	0	2.351	0	0.01	0.783666666666667	6.2921682280445	0.740760657437542
miR-10012-x	0	0	0	0	9	0	0	0	0	0	4.2318	0	0.01	1.4106	7.14016513459945	0.687899128163485
miR-10016-x	0	0	0	0	0	2	0	0	0	0	0	7.541	0.01	2.51366666666667	7.97364953872522	1
miR-10018-x	37	0	2	12	20	7	276.3834	0	43.3191	140.507	9.4041	26.3935	106.5675	58.7682	-0.858659908900224	0.68100030959492
miR-10020-y	10	0	0	0	0	0	74.6982	0	0	0	0	0	24.8994	0.01	-11.2818952628007	0.33359738038308
miR-10032-x	0	0	0	0	13	5	0	0	0	0	6.1127	18.8525	0.01	8.32173333333333	9.70074024830381	0.397305599748245
miR-10060-x	0	12	0	0	0	0	0	52.4962	0	0	0	0	17.4987333333333	0.01	-10.7730347792993	0.42271274580148
miR-10078-x	0	13	0	0	8	0	0	56.8709	0	0	3.7616	0	18.9569666666667	1.25386666666667	-3.91827228636043	0.636757953307978
miR-10081-y	0	0	0	10	0	0	0	0	0	117.0892	0	0	0.01	39.0297333333333	11.9303578904061	0.330738085754512
miR-10099-x	0	6	0	17	0	5	0	26.2481	0	199.0516	0	18.8525	8.74936666666667	72.6347	3.05340844143493	0.402395647172359
miR-100-x	302	422	70	166	2433	401	2255.8862	1846.1162	1516.1689	1943.6801	1144.0087	1511.9694	1872.72376666667	1533.2194	-0.288573954736616	0.83003376804379
miR-10102-x	0	0	0	4	0	2	0	0	0	46.8357	0	7.541	0.01	18.1255666666667	10.823810384033	0.440440435077185
miR-10112-y	0	0	0	0	0	3	0	0	0	0	0	11.3115	0.01	3.7705	8.55861203944637	0.762962725796941
miR-10139-y	0	0	0	0	7	0	0	0	0	0	3.2914	0	0.01	1.09713333333333	6.77759505521474	0.765715407307824
miR-10169-y	8	0	0	0	0	0	59.7586	0	0	0	0	0	19.9195333333333	0.01	-10.9599681335956	0.397129013498361
miR-10173-x	0	0	0	0	5	0	0	0	0	0	2.351	0	0.01	0.783666666666667	6.2921682280445	0.741391884018458
miR-10174-x	2	2	0	0	0	0	14.9396	8.7494	0	0	0	0	7.89633333333333	0.01	-9.62503908232949	0.473469141029324
miR-10174-y	0	0	13	0	19	0	0	0	281.5742	0	8.9339	0	93.8580666666667	2.97796666666667	-4.97808123277397	0.41670972376084
miR-10178-x	0	0	0	12	0	0	0	0	0	140.507	0	0	0.01	46.8356666666667	12.1933918855287	0.265676439490038
miR-10179-x	0	0	0	0	3	0	0	0	0	0	1.4106	0	0.01	0.4702	5.5552026338783	1
miR-101-y	128	371	86	89	470	542	956.1372	1623.0073	1862.7217	1042.0936	220.9963	2043.6096	1480.62206666667	1102.23316666667	-0.425773991028055	0.852683746818626
miR-10226-x	0	0	0	0	25	0	0	0	0	0	11.7551	0	0.01	3.91836666666667	8.61410859591276	0.54139605483154
miR-1022-x	0	0	0	9	0	0	0	0	0	105.3802	0	0	0.01	35.1267333333333	11.778353701731	0.368333857712218
miR-10237-y	0	0	0	0	2	0	0	0	0	0	0.9404	0	0.01	0.313466666666667	4.97024013315714	1
miR-10240-x	50	0	0	65	26	0	373.4911	0	0	761.0796	12.2253	0	124.497033333333	257.7683	1.04996348949436	0.814615626517406
miR-10242-x	0	0	0	2	0	0	0	0	0	23.4178	0	0	0.01	7.80593333333333	9.60842733125001	0.738927244690602
miR-10260-y	0	0	0	0	6	0	0	0	0	0	2.8212	0	0.01	0.9404	6.5552026338783	0.751849180789842
miR-10265-x	7	0	0	0	0	0	52.2888	0	0	0	0	0	17.4296	0.01	-10.7673237454259	0.450975630392479
miR-10267-x	8	0	0	9	0	0	59.7586	0	0	105.3802	0	0	19.9195333333333	35.1267333333333	0.818385568135444	0.946702277017458
miR-10286-y	4	0	0	0	0	0	29.8793	0	0	0	0	0	9.95976666666667	0.01	-9.95996813359559	0.56871446632423
miR-10316-x	0	0	113	0	0	0	0	0	2447.5297	0	0	0	815.843233333333	0.01	-16.3160043402996	0.0382543543601286
miR-10357-x	0	0	2	0	0	0	0	0	43.3191	0	0	0	14.4397	0.01	-10.4958250536872	0.563658835387555
miR-10359-y	10	0	0	0	0	0	74.6982	0	0	0	0	0	24.8994	0.01	-11.2818952628007	0.334828837733847
miR-10379-y	0	0	0	4	3	0	0	0	0	46.8357	1.4106	0	0.01	16.0821	10.6512400905428	0.450554633223602
miR-10386-x	4	0	4	0	0	6	29.8793	0	86.6382	0	0	22.623	38.8391666666667	7.541	-2.36468449183366	0.50411845544149
miR-10390-x	0	0	2	0	0	0	0	0	43.3191	0	0	0	14.4397	0.01	-10.4958250536872	0.562800449190084
miR-10394-y	0	0	0	0	0	3	0	0	0	0	0	11.3115	0.01	3.7705	8.55861203944637	0.763124973083032
miR-10396-y	0	8	0	0	0	0	0	34.9975	0	0	0	0	11.6658333333333	0.01	-10.1880736526722	0.512717273425419
miR-10399-y	0	0	0	0	12	0	0	0	0	0	5.6425	0	0.01	1.88083333333333	7.55522820247068	0.647890811974097
miR-103-y	0	0	0	0	22	20	0	0	0	0	10.3445	75.4099	0.01	28.5848	11.4810324808278	0.133919584958205
miR-10401-y	8	0	0	0	10	4	59.7586	0	0	0	4.702	15.082	19.9195333333333	6.59466666666667	-1.59481220481417	0.764747435944195
miR-10470-x	0	7	0	0	0	0	0	30.6228	0	0	0	0	10.2076	0.01	-9.99542798583254	0.510075085211559
miR-10472-x	0	9	0	0	0	0	0	39.3721	0	0	0	0	13.1240333333333	0.01	-10.357995447893	0.483368052719774
miR-10477-y	7	0	0	0	0	0	52.2888	0	0	0	0	0	17.4296	0.01	-10.7673237454259	0.449821096452271
miR-10482-y	13	0	0	0	0	0	97.1077	0	0	0	0	0	32.3692333333333	0.01	-11.6604074803205	0.247969767318366
miR-10487-x	0	0	0	0	7	0	0	0	0	0	3.2914	0	0.01	1.09713333333333	6.77759505521474	0.765733804277204
miR-10492-x	2	0	0	0	6	0	14.9396	0	0	0	2.8212	0	4.97986666666667	0.9404	-2.40476067129944	0.999999999999999
miR-10493-x	0	0	0	9	0	0	0	0	0	105.3802	0	0	0.01	35.1267333333333	11.778353701731	0.367011960739013
miR-10501-y	0	5	0	10	0	0	0	21.8734	0	117.0892	0	0	7.29113333333333	39.0297333333333	2.4203586162168	0.617873930965838
miR-10504-y	0	0	0	0	0	2	0	0	0	0	0	7.541	0.01	2.51366666666667	7.97364953872522	0.999999999999999
miR-10527-x	0	0	0	0	18	0	0	0	0	0	8.4637	0	0.01	2.82123333333333	8.14018218037806	0.60840206377952
miR-10543-y	0	0	0	0	19	0	0	0	0	0	8.9339	0	0.01	2.97796666666667	8.21818379523811	0.574526706822489
miR-10562-y	0	0	2	0	7	0	0	0	43.3191	0	3.2914	0	14.4397	1.09713333333333	-3.71822999847241	0.79350739287321
miR-10563-x	0	0	0	12	11	0	0	0	0	140.507	5.1723	0	0.01	48.5597666666667	12.2455457740141	0.123201642568962
miR-10573-x	9	0	0	0	0	0	67.2284	0	0	0	0	0	22.4094666666667	0.01	-11.1298925985478	0.373104846460369
miR-10576-x	0	0	0	0	2	0	0	0	0	0	0.9404	0	0.01	0.313466666666667	4.97024013315714	1
miR-10597-x	0	0	0	0	5	0	0	0	0	0	2.351	0	0.01	0.783666666666667	6.2921682280445	0.740911816338498
miR-10603-y	0	0	0	13	0	0	0	0	0	152.2159	0	0	0.01	50.7386333333333	12.3088689449828	0.233100005114031
miR-10632-x	0	0	0	0	6	0	0	0	0	0	2.8212	0	0.01	0.9404	6.5552026338783	0.751635516835391
miR-106-x	0	2	0	2	2	13	0	8.7494	0	23.4178	0.9404	49.0165	2.91646666666667	24.4582333333333	3.06802670862214	0.447771478816348
miR-106-y	0	0	0	0	12	6	0	0	0	0	5.6425	22.623	0.01	9.42183333333333	9.87986400158313	0.399497147588264
miR-10726-x	0	0	0	0	12	0	0	0	0	0	5.6425	0	0.01	1.88083333333333	7.55522820247068	0.648009976129659
miR-10727-y	0	0	0	0	9	0	0	0	0	0	4.2318	0	0.01	1.4106	7.14016513459945	0.687997050865234
miR-10790-y	0	0	0	0	3	0	0	0	0	0	1.4106	0	0.01	0.4702	5.5552026338783	1
miR-10794-x	0	0	4	0	0	0	0	0	86.6382	0	0	0	28.8794	0.01	-11.4958250536872	0.400591426792859
miR-107-y	0	0	0	0	22	15	0	0	0	0	10.3445	56.5575	0.01	22.3006666666667	11.1228711240596	0.181244949686813
miR-10815-x	4	0	3	0	0	0	29.8793	0	64.9787	0	0	0	31.6193333333333	0.01	-11.626591234685	0.223282316472567
miR-10870-y	0	24	0	0	0	0	0	104.9924	0	0	0	0	34.9974666666667	0.01	-11.7730347792993	0.204467541262921
miR-10902-y	0	0	2	0	4	0	0	0	43.3191	0	1.8808	0	14.4397	0.626933333333333	-4.52558492053001	0.695240665291892
miR-10926-x	7	5	0	15	13	8	52.2888	21.8734	0	175.6337	6.1127	30.164	24.7207333333333	70.6368	1.51469844625326	0.553497982074778
miR-10955-y	30	66	9	16	13	89	224.0947	288.7291	194.936	187.3427	6.1127	335.5743	235.919933333333	176.343233333333	-0.419911102298213	0.769916406670852
miR-10960-y	0	0	0	0	7	0	0	0	0	0	3.2914	0	0.01	1.09713333333333	6.77759505521474	0.765492097925129
miR-10972-y	0	4	0	0	0	0	0	17.4987	0	0	0	0	5.8329	0.01	-9.18806953038607	0.647019118623633
miR-10-x	31	11	0	0	158	93	231.5645	48.1215	0	0	74.2924	350.6563	93.2286666666667	141.649566666667	0.603480649077019	0.670110590963581
miR-10-y	9	0	0	19	12	0	67.2284	0	0	222.4694	5.6425	0	22.4094666666667	76.0373	1.76259899051304	0.636502702734646
miR-11050-x	0	0	0	0	0	2	0	0	0	0	0	7.541	0.01	2.51366666666667	7.97364953872522	1
miR-11202-x	2	0	3	0	0	2	14.9396	0	64.9787	0	0	7.541	26.6394333333333	2.51366666666667	-3.40569814006208	0.424703084368871
miR-11204-y	0	0	0	18	0	0	0	0	0	210.7605	0	0	0.01	70.2535	12.7783543862499	0.179033562500501
miR-11219-x	0	0	0	0	22	0	0	0	0	0	10.3445	0	0.01	3.44816666666667	8.42968569835555	0.574420750568328
miR-11236-y	8	4	0	39	7	0	59.7586	17.4987	0	456.6477	3.2914	0	25.7524333333333	153.313033333333	2.57369968421154	0.427031273034388
miR-11240-x	10	24	38	0	12	0	74.6982	104.9924	823.0631	0	5.6425	0	334.251233333333	1.88083333333333	-7.47341706072006	0.0351935769044125
miR-11242-x	5	0	0	0	0	4	37.3491	0	0	0	0	15.082	12.4497	5.02733333333333	-1.30824572407546	0.767825292245538
miR-11274-x	0	0	0	0	16	0	0	0	0	0	7.5233	0	0.01	2.50776666666667	7.97025930964391	0.612166861424477
miR-11399-x	0	2	0	0	0	0	0	8.7494	0	0	0	0	2.91646666666667	0.01	-8.18807777494663	0.699967727134984
miR-11584-y	0	26	4	0	14	0	0	113.7418	86.6382	0	6.5829	0	66.7933333333333	2.1943	-4.92787142745641	0.317398500017283
miR-11617-x	0	0	0	14	0	0	0	0	0	163.9248	0	0	0.01	54.6416	12.4157840135	0.209084104880985
miR-11618-y	0	0	0	0	0	5	0	0	0	0	0	18.8525	0.01	6.28416666666667	9.29557763361258	0.703739096909439
miR-11625-x	0	0	0	9	0	0	0	0	0	105.3802	0	0	0.01	35.1267333333333	11.778353701731	0.366468095706933
miR-11643-x	7	0	0	0	0	0	52.2888	0	0	0	0	0	17.4296	0.01	-10.7673237454259	0.448520847144096
miR-11645-x	0	0	0	4	0	0	0	0	0	46.8357	0	0	0.01	15.6119	10.6084304115853	0.614572907901954
miR-11661-x	5	0	0	0	0	0	37.3491	0	0	0	0	0	12.4497	0.01	-10.2818952628007	0.505043538102885
miR-1175-x	65	22	3	16	17	5	485.5384	96.243	64.9787	187.3427	7.9935	18.8525	215.5867	71.3962333333333	-1.59434830912641	0.356716995822891
miR-1175-y	0	0	2	0	0	0	0	0	43.3191	0	0	0	14.4397	0.01	-10.4958250536872	0.564123617374805
miR-1180-y	0	0	0	0	16	4	0	0	0	0	7.5233	15.082	0.01	7.5351	9.55748284805393	0.401423626960434
miR-1187-y	0	0	0	0	50	0	0	0	0	0	23.5102	0	0.01	7.83673333333333	9.61410859591276	0.319464124857588
miR-1191-y	0	0	0	0	7	0	0	0	0	0	3.2914	0	0.01	1.09713333333333	6.77759505521474	0.76569697801754
miR-11923-y	6	0	0	0	0	0	44.8189	0	0	0	0	0	14.9396333333333	0.01	-10.5449290248459	0.476641105905985
miR-11943-x	0	12	0	0	0	0	0	52.4962	0	0	0	0	17.4987333333333	0.01	-10.7730347792993	0.422276846981987
miR-11971-y	0	0	0	0	25	0	0	0	0	0	11.7551	0	0.01	3.91836666666667	8.61410859591276	0.541238877014549
miR-11972-x	0	0	0	0	8	0	0	0	0	0	3.7616	0	0.01	1.25386666666667	6.97024013315714	0.782853140528284
miR-11975-x	0	0	0	0	85	0	0	0	0	0	39.9674	0	0.01	13.3224666666667	10.3796455080851	0.17740728629217
miR-11976-y	0	0	0	0	95	0	0	0	0	0	44.6695	0	0.01	14.8898333333333	10.5401118901255	0.165080574724731
miR-1197-y	0	0	0	0	0	3	0	0	0	0	0	11.3115	0.01	3.7705	8.55861203944637	0.76298313572273
miR-11980-x	239	142	498	264	128	25	1785.2874	621.205	10786.4584	3091.1539	60.1862	94.2624	4397.65026666667	1081.8675	-2.02320905688174	0.264782080241249
miR-11981-x	0	0	5	0	0	0	0	0	108.2978	0	0	0	36.0992666666667	0.01	-11.8177538146524	0.30473880432584
miR-11987-x	302	90	110	182	338	71	2255.8862	393.7215	2382.5511	2131.0228	158.9293	267.7053	1677.38626666667	852.552466666667	-0.976354422959952	0.562893455755991
miR-11991-x	0	0	0	0	10	0	0	0	0	0	4.702	0	0.01	1.56733333333333	7.2921682280445	0.698640907686713
miR-1199-y	0	0	2	0	0	0	0	0	43.3191	0	0	0	14.4397	0.01	-10.4958250536872	0.563794171991199
miR-11-y	15	0	32	4	0	12	112.0473	0	693.1058	46.8357	0	45.246	268.384366666667	30.6939	-3.12827676435068	0.242117437717613
miR-12004-x	7	0	0	0	0	0	52.2888	0	0	0	0	0	17.4296	0.01	-10.7673237454259	0.450217774586717
miR-12032-x	0	0	7	0	0	0	0	0	151.6169	0	0	0	50.5389666666667	0.01	-12.3031804515147	0.194521334352216
miR-12056-y	0	0	4	0	0	0	0	0	86.6382	0	0	0	28.8794	0.01	-11.4958250536872	0.400778618981531
miR-12057-x	0	0	8	0	0	0	0	0	173.2764	0	0	0	57.7588	0.01	-12.4958250536872	0.176958659726674
miR-12086-x	0	0	0	0	7	0	0	0	0	0	3.2914	0	0.01	1.09713333333333	6.77759505521474	0.765381669580833
miR-12178-x	0	0	0	0	4	0	0	0	0	0	1.8808	0	0.01	0.626933333333333	5.97024013315714	1
miR-12181-y	0	0	0	0	7	0	0	0	0	0	3.2914	0	0.01	1.09713333333333	6.77759505521474	0.765641495363089
miR-12184-x	0	0	0	0	3	0	0	0	0	0	1.4106	0	0.01	0.4702	5.5552026338783	1
miR-12185-x	0	0	0	0	7	0	0	0	0	0	3.2914	0	0.01	1.09713333333333	6.77759505521474	0.765146946357208
miR-12187-x	2	0	0	0	0	0	14.9396	0	0	0	0	0	4.97986666666667	0.01	-8.95996330517774	0.64534763668871
miR-12190-y	0	3	0	0	0	0	0	13.124	0	0	0	0	4.37466666666667	0.01	-8.7730292829099	0.740655640548378
miR-12193-x	6	0	0	0	0	0	44.8189	0	0	0	0	0	14.9396333333333	0.01	-10.5449290248459	0.477499970592103
miR-12199-y	0	0	0	0	5	0	0	0	0	0	2.351	0	0.01	0.783666666666667	6.2921682280445	0.741572099538845
miR-12207-x	0	0	0	10	0	0	0	0	0	117.0892	0	0	0.01	39.0297333333333	11.9303578904061	0.330113059591205
miR-12208-y	0	0	0	0	2	0	0	0	0	0	0.9404	0	0.01	0.313466666666667	4.97024013315714	1
miR-12215-x	0	0	0	0	2	0	0	0	0	0	0.9404	0	0.01	0.313466666666667	4.97024013315714	1
miR-12216-x	0	0	0	10	0	0	0	0	0	117.0892	0	0	0.01	39.0297333333333	11.9303578904061	0.329269871020387
miR-12237-y	0	6	0	0	0	0	0	26.2481	0	0	0	0	8.74936666666667	0.01	-9.77303477929931	0.548645609181738
miR-1224-x	0	13	0	0	7	0	0	56.8709	0	0	3.2914	0	18.9569666666667	1.09713333333333	-4.11091736430282	0.639170390124045
miR-12255-x	0	4	0	0	0	0	0	17.4987	0	0	0	0	5.8329	0.01	-9.18806953038607	0.647050771300314
miR-12259-x	0	0	0	0	0	4	0	0	0	0	0	15.082	0.01	5.02733333333333	8.97364953872522	0.686632066248319
miR-1226-y	0	0	0	0	3	0	0	0	0	0	1.4106	0	0.01	0.4702	5.5552026338783	1
miR-12283-x	0	0	0	0	7	0	0	0	0	0	3.2914	0	0.01	1.09713333333333	6.77759505521474	0.765861685210051
miR-12292-y	6	0	0	0	0	0	44.8189	0	0	0	0	0	14.9396333333333	0.01	-10.5449290248459	0.47697201580889
miR-12297-y	0	2	2	0	0	0	0	8.7494	43.3191	0	0	0	17.3561666666667	0.01	-10.7612326298139	0.397300615114582
miR-1229-x	2	0	0	4	0	0	14.9396	0	0	46.8357	0	0	4.97986666666667	15.6119	1.64846710640754	0.897205558822767
miR-122-x	28	59	7	3	9	133	209.155	258.1063	151.6169	35.1267	4.2318	501.4761	206.292733333333	180.2782	-0.194468052600043	0.908307759921373
miR-12321-x	4	4	32	0	0	3	29.8793	17.4987	693.1058	0	0	11.3115	246.827933333333	3.7705	-6.0326060125526	0.0490011601827987
miR-12324-y	0	6	0	0	0	0	0	26.2481	0	0	0	0	8.74936666666667	0.01	-9.77303477929931	0.548597271388187
miR-12327-y	0	0	0	0	8	0	0	0	0	0	3.7616	0	0.01	1.25386666666667	6.97024013315714	0.782300658899217
miR-12328-x	0	0	0	0	7	0	0	0	0	0	3.2914	0	0.01	1.09713333333333	6.77759505521474	0.765678516320686
miR-12342-y	0	0	2	0	0	0	0	0	43.3191	0	0	0	14.4397	0.01	-10.4958250536872	0.564507276532456
miR-12346-x	0	0	0	0	5	0	0	0	0	0	2.351	0	0.01	0.783666666666667	6.2921682280445	0.740874181564758
miR-12353-x	0	0	0	0	5	0	0	0	0	0	2.351	0	0.01	0.783666666666667	6.2921682280445	0.741607855096578
miR-12356-y	0	0	2	0	0	0	0	0	43.3191	0	0	0	14.4397	0.01	-10.4958250536872	0.564028968890475
miR-12366-y	0	0	0	0	0	2	0	0	0	0	0	7.541	0.01	2.51366666666667	7.97364953872522	0.999999999999999
miR-12367-y	0	7	0	0	0	0	0	30.6228	0	0	0	0	10.2076	0.01	-9.99542798583254	0.510088281040085
miR-12374-y	0	20	0	0	0	0	0	87.4937	0	0	0	0	29.1645666666667	0.01	-11.5100009231033	0.254448618616743
miR-12386-x	0	0	2	0	0	0	0	0	43.3191	0	0	0	14.4397	0.01	-10.4958250536872	0.564002682369738
miR-12388-x	0	3	0	0	0	0	0	13.124	0	0	0	0	4.37466666666667	0.01	-8.7730292829099	0.740610152103263
miR-12399-y	0	0	0	4	0	0	0	0	0	46.8357	0	0	0.01	15.6119	10.6084304115853	0.614912561440597
miR-12401-y	0	0	0	10	0	0	0	0	0	117.0892	0	0	0.01	39.0297333333333	11.9303578904061	0.332271540490986
miR-12419-x	0	0	0	0	5	0	0	0	0	0	2.351	0	0.01	0.783666666666667	6.2921682280445	0.740836443775115
miR-1246-x	0	0	0	0	441	17	0	0	0	0	207.3604	64.0985	0.01	90.4863	13.1434836633968	0.0252145418154757
miR-1249-x	3	0	0	0	0	0	22.4095	0	0	0	0	0	7.46983333333333	0.01	-9.54493224378577	0.611926181616186
miR-1249-y	0	0	0	0	0	6	0	0	0	0	0	22.623	0.01	7.541	9.55861203944637	0.652821523877933
miR-124-y	31	4	8	0	95	6	231.5645	17.4987	173.2764	0	44.6695	22.623	140.779866666667	22.4308333333333	-2.64988590031711	0.597394633273726
miR-125-x	456	684	274	378	5143	681	3406.2388	2992.2831	5934.7181	4425.9704	2418.2643	2567.7087	4111.08	3137.31446666667	-0.389987302428565	0.8585781215707
miR-125-y	30	60	18	75	234	24	224.0947	262.481	389.872	878.1687	110.028	90.4919	292.149233333333	359.562866666667	0.299538532983411	0.793681226924852
miR-1260-x	86	87	62	224	153	24	642.4047	380.5974	1342.8924	2622.7973	71.9414	90.4919	788.6315	928.4102	0.235411036370517	0.97267892657104
miR-1261-x	6	18	3	2	0	6	44.8189	78.7443	64.9787	23.4178	0	22.623	62.8473	15.3469333333333	-2.03390036488091	0.31059597391453
miR-1264-x	0	0	0	0	3	0	0	0	0	0	1.4106	0	0.01	0.4702	5.5552026338783	1
miR-1264-y	0	0	0	0	3	0	0	0	0	0	1.4106	0	0.01	0.4702	5.5552026338783	1
miR-1268-x	9	0	0	0	8	6	67.2284	0	0	0	3.7616	22.623	22.4094666666667	8.79486666666667	-1.34937470268438	0.785791042797099
miR-1269-x	6	0	0	0	0	0	44.8189	0	0	0	0	0	14.9396333333333	0.01	-10.5449290248459	0.476718796879882
miR-1269-z	0	0	0	0	8	0	0	0	0	0	3.7616	0	0.01	1.25386666666667	6.97024013315714	0.782799925504221
miR-126-x	2	10	0	0	0	12	14.9396	43.7468	0	0	0	45.246	19.5621333333333	15.082	-0.375235956078136	0.918513543487896
miR-126-y	2	23	0	3	16	21	14.9396	100.6177	0	35.1267	7.5233	79.1804	38.5191	40.6101333333333	0.0762657690429992	1
miR-1270-x	2	0	0	0	2	0	14.9396	0	0	0	0.9404	0	4.97986666666667	0.313466666666667	-3.98972317202059	0.862339659498281
miR-1271-x	17	121	0	0	38	159	126.987	529.3366	0	0	17.8678	599.5091	218.774533333333	205.7923	-0.0882558067200738	0.979705990091467
miR-1272-x	0	0	0	0	4	0	0	0	0	0	1.8808	0	0.01	0.626933333333333	5.97024013315714	1
miR-1273-x	0	0	0	0	9	0	0	0	0	0	4.2318	0	0.01	1.4106	7.14016513459945	0.68802150927232
miR-1276-x	0	0	0	0	3	0	0	0	0	0	1.4106	0	0.01	0.4702	5.5552026338783	1
miR-1277-x	0	0	0	0	0	7	0	0	0	0	0	26.3935	0.01	8.79783333333333	9.78100446078282	0.65577048779603
miR-127-y	5	30	0	0	107	5	37.3491	131.2405	0	0	50.3119	18.8525	56.1965333333333	23.0548	-1.28541398538741	0.95592764404938
miR-1285-x	0	0	0	0	112	0	0	0	0	0	52.663	0	0.01	17.5543333333333	10.777611492219	0.149359741996015
miR-1285-y	0	19	0	3	66	7	0	83.119	0	35.1267	31.0335	26.3935	27.7063333333333	30.8512333333333	0.155112368204168	0.728261782691269
miR-128-x	0	0	0	0	0	4	0	0	0	0	0	15.082	0.01	5.02733333333333	8.97364953872522	0.686606910808746
miR-128-y	0	10	0	7	120	17	0	43.7468	0	81.9624	56.4246	64.0985	14.5822666666667	67.4951666666667	2.21056920484818	0.242041275970548
miR-1290-y	0	0	0	0	340	0	0	0	0	0	159.8697	0	0.01	53.2899	12.3796464105046	0.0782939985112805
miR-1293-x	0	3	0	0	0	0	0	13.124	0	0	0	0	4.37466666666667	0.01	-8.7730292829099	0.740678372272011
miR-1296-x	0	0	0	2	0	0	0	0	0	23.4178	0	0	0.01	7.80593333333333	9.60842733125001	0.738988244246998
miR-1298-x	17	40	8	3	19	8	126.987	174.9873	173.2764	35.1267	8.9339	30.164	158.4169	24.7415333333333	-2.67871943323939	0.167485787268306
miR-1298-y	0	6	0	0	0	13	0	26.2481	0	0	0	49.0165	8.74936666666667	16.3388333333333	0.901054477566995	0.910616180664815
miR-1299-y	0	0	0	0	5	0	0	0	0	0	2.351	0	0.01	0.783666666666667	6.2921682280445	0.74079860254252
miR-129-x	0	4	0	0	0	2	0	17.4987	0	0	0	7.541	5.8329	2.51366666666667	-1.21441999166085	0.871586082317636
miR-12-x	8	0	0	0	0	0	59.7586	0	0	0	0	0	19.9195333333333	0.01	-10.9599681335956	0.398952184946584
miR-12-z	7	0	8	2	0	0	52.2888	0	173.2764	23.4178	0	0	75.1884	7.80593333333333	-3.267867054765	0.268767067237373
miR-1301-y	0	19	0	3	40	8	0	83.119	0	35.1267	18.8082	30.164	27.7063333333333	28.0329666666667	0.0169086330223195	0.863937621942469
miR-1303-y	0	0	0	0	8	0	0	0	0	0	3.7616	0	0.01	1.25386666666667	6.97024013315714	0.782686593193758
miR-1304-y	7	0	0	0	24	0	52.2888	0	0	0	11.2849	0	17.4296	3.76163333333333	-2.21210832719472	0.961513058164503
miR-1307-x	0	2	0	0	0	3	0	8.7494	0	0	0	11.3115	2.91646666666667	3.7705	0.370534264499744	1
miR-1307-y	6	0	0	0	31	4	44.8189	0	0	0	14.5764	15.082	14.9396333333333	9.88613333333333	-0.595666470972469	0.879185733955912
miR-130-x	13	2	0	0	4	0	97.1077	8.7494	0	0	1.8808	0	35.2857	0.626933333333333	-5.81462778205748	0.234141156056708
miR-130-y	2	0	0	0	51	2	14.9396	0	0	0	23.9805	7.541	4.97986666666667	10.5071666666667	1.07719466809653	0.474526962088095
miR-1321-y	0	0	0	15	0	0	0	0	0	175.6337	0	0	0.01	58.5445666666667	12.5153195697048	0.201619564694979
miR-132-x	0	0	0	0	35	0	0	0	0	0	16.4572	0	0.01	5.48573333333333	9.0995406829	0.448543293436011
miR-132-y	0	0	0	0	19	0	0	0	0	0	8.9339	0	0.01	2.97796666666667	8.21818379523811	0.574625658500412
miR-1338-x	0	7	0	18	0	4	0	30.6228	0	210.7605	0	15.082	10.2076	75.2808333333333	2.88263889712997	0.443803471632139
miR-133-z	10	0	0	2	0	5	74.6982	0	0	23.4178	0	18.8525	24.8994	14.0901	-0.821429127385844	0.751253234543346
miR-1343-y	0	0	0	0	3	0	0	0	0	0	1.4106	0	0.01	0.4702	5.5552026338783	1
miR-134-x	0	0	0	0	28	0	0	0	0	0	13.1657	0	0.01	4.38856666666667	8.7776060132384	0.511769334313868
miR-1351-y	16	6	2	12	4	0	119.5172	26.2481	43.3191	140.507	1.8808	0	63.0281333333333	47.4626	-0.409204802431885	0.766371264088205
miR-1357-x	0	25	0	0	14	3	0	109.3671	0	0	6.5829	11.3115	36.4557	5.9648	-2.61159873332847	0.576368210105986
miR-135-x	0	0	0	0	4	2	0	0	0	0	1.8808	7.541	0.01	3.1406	8.29489639676832	0.677581078063503
miR-135-y	2	54	0	0	35	5	14.9396	236.2329	0	0	16.4572	18.8525	83.7241666666667	11.7699	-2.83054204846732	0.494287178913585
miR-1360-x	0	0	0	0	6	0	0	0	0	0	2.8212	0	0.01	0.9404	6.5552026338783	0.751769536633675
miR-1363-x	0	0	0	2	0	0	0	0	0	23.4178	0	0	0.01	7.80593333333333	9.60842733125001	0.739018717639382
miR-1363-y	3	0	0	0	0	0	22.4095	0	0	0	0	0	7.46983333333333	0.01	-9.54493224378577	0.611738565749279
miR-136-y	0	0	0	0	0	4	0	0	0	0	0	15.082	0.01	5.02733333333333	8.97364953872522	0.686556571762547
miR-1370-y	0	0	0	19	0	0	0	0	0	222.4694	0	0	0.01	74.1564666666667	12.8563567901693	0.172120773224612
miR-1375-y	0	0	3	0	0	0	0	0	64.9787	0	0	0	21.6595666666667	0.01	-11.0807886645379	0.49180636741195
miR-137-y	0	0	16	8	15	0	0	0	346.5529	93.6713	7.0531	0	115.517633333333	33.5748	-1.78266237956138	0.608328370374039
miR-1386-x	15	21	7	11	3	22	112.0473	91.8683	151.6169	128.7981	1.4106	82.9509	118.510833333333	71.0532	-0.73804741481274	0.632858947512438
miR-1388-x	0	7	0	18	0	4	0	30.6228	0	210.7605	0	15.082	10.2076	75.2808333333333	2.88263889712997	0.443697813058972
miR-1388-y	0	3	0	0	0	0	0	13.124	0	0	0	0	4.37466666666667	0.01	-8.7730292829099	0.740632900493969
miR-138-y	0	0	0	0	14	0	0	0	0	0	6.5829	0	0.01	2.1943	7.77761697117882	0.653335854132427
miR-139-x	0	0	0	0	4	2	0	0	0	0	1.8808	7.541	0.01	3.1406	8.29489639676832	0.677626777811637
miR-139-y	0	0	0	0	4	0	0	0	0	0	1.8808	0	0.01	0.626933333333333	5.97024013315714	1
miR-13-x	0	0	0	0	5	0	0	0	0	0	2.351	0	0.01	0.783666666666667	6.2921682280445	0.741172410688307
miR-13-y	0	0	0	0	0	7	0	0	0	0	0	26.3935	0.01	8.79783333333333	9.78100446078282	0.65611357556568
miR-140-y	74	164	49	89	718	255	552.7668	717.448	1061.3182	1042.0936	337.6072	961.4768	777.177666666667	780.392533333333	0.00595553097191788	0.812173064822105
miR-1412-y	6	0	0	0	0	0	44.8189	0	0	0	0	0	14.9396333333333	0.01	-10.5449290248459	0.47689359753209
miR-1418-y	0	0	0	3	0	0	0	0	0	35.1267	0	0	0.01	11.7089	10.1933898319712	0.658610330188815
miR-1422-y	0	7	0	0	0	0	0	30.6228	0	0	0	0	10.2076	0.01	-9.99542798583254	0.509657052490026
miR-142-x	8	69	9	36	137	74	59.7586	301.8531	194.936	421.521	64.4181	279.0168	185.5159	254.9853	0.458871236439366	0.724548035166404
miR-142-y	0	0	0	0	0	6	0	0	0	0	0	22.623	0.01	7.541	9.55861203944637	0.65295802730425
miR-143-x	0	0	0	0	3	6	0	0	0	0	1.4106	22.623	0.01	8.0112	9.64587455030903	0.476134473564372
miR-143-y	108	309	24	14	174	334	806.7408	1351.777	519.8293	163.9248	81.8157	1259.3461	892.782366666667	501.695533333333	-0.831496439156517	0.667852988337366
miR-144-y	0	7	0	0	0	2	0	30.6228	0	0	0	7.541	10.2076	2.51366666666667	-2.02177844710732	0.682960362629412
miR-145-x	0	6	0	0	0	2	0	26.2481	0	0	0	7.541	8.74936666666667	2.51366666666667	-1.7993852405741	0.727362686092715
miR-145-y	0	0	5	0	4	3	0	0	108.2978	0	1.8808	11.3115	36.0992666666667	4.39743333333333	-3.03723591878895	0.51605107671013
miR-1468-x	0	6	0	0	0	0	0	26.2481	0	0	0	0	8.74936666666667	0.01	-9.77303477929931	0.548632377456857
miR-1469-x	406	241	49	323	121	58	3032.7477	1054.2986	1061.3182	3781.98	56.8948	218.6888	1716.1215	1352.5212	-0.343500490430556	0.728786003226124
miR-146-x	133	284	86	311	458	572	993.4863	1242.4099	1862.7217	3641.473	215.3539	2156.7245	1366.20596666667	2004.51713333333	0.553079750736513	0.746567787830044
miR-146-y	0	3	0	4	0	0	0	13.124	0	46.8357	0	0	4.37466666666667	15.6119	1.83540112867537	0.815760438701467
miR-1475-y	0	0	2	0	0	0	0	0	43.3191	0	0	0	14.4397	0.01	-10.4958250536872	0.563813792858235
miR-147-x	0	5	0	0	8	2	0	21.8734	0	0	3.7616	7.541	7.29113333333333	3.76753333333333	-0.952522808259183	1
miR-147-y	0	2	0	0	0	0	0	8.7494	0	0	0	0	2.91646666666667	0.01	-8.18807777494663	0.700754640541975
miR-148-x	0	0	0	0	0	2	0	0	0	0	0	7.541	0.01	2.51366666666667	7.97364953872522	1
miR-148-y	18	38	4	6	52	69	134.4568	166.2379	86.6382	70.2535	24.4507	260.1643	129.110966666667	118.2895	-0.126289530017013	1
miR-1494-x	0	0	0	0	2	0	0	0	0	0	0.9404	0	0.01	0.313466666666667	4.97024013315714	1
miR-1497-y	0	0	0	0	7	2	0	0	0	0	3.2914	7.541	0.01	3.6108	8.49617470227977	0.570825819190791
miR-149-x	10	0	0	0	4	0	74.6982	0	0	0	1.8808	0	24.8994	0.626933333333333	-5.31165512964353	0.451638616970013
miR-14-y	0	0	3	22	23	0	0	0	64.9787	257.5962	10.8147	0	21.6595666666667	89.4703	2.04640447396796	0.519476136455042
miR-1502-x	0	0	0	0	8	0	0	0	0	0	3.7616	0	0.01	1.25386666666667	6.97024013315714	0.782765281559504
miR-150-x	0	22	5	6	82	68	0	96.243	108.2978	70.2535	38.5568	256.3938	68.1802666666667	121.7347	0.836314313980125	0.581795540931542
miR-150-y	9	0	0	0	24	0	67.2284	0	0	0	11.2849	0	22.4094666666667	3.76163333333333	-2.57467718031669	0.861019252702245
miR-151-x	0	52	6	19	138	14	0	227.4835	129.9573	222.4694	64.8883	52.787	119.146933333333	113.381566666667	-0.0715557100984213	0.864870073539227
miR-151-y	17	26	12	15	355	17	126.987	113.7418	259.9147	175.6337	166.9228	64.0985	166.881166666667	135.551666666667	-0.299978297042972	0.688884316055605
miR-152-y	51	28	16	28	316	88	380.9609	122.4911	346.5529	327.8497	148.5848	331.8038	283.334966666667	269.412766666667	-0.0726904397869785	0.803745373849336
miR-1544-x	0	0	0	0	4	0	0	0	0	0	1.8808	0	0.01	0.626933333333333	5.97024013315714	1
miR-1544-y	0	0	0	0	5	0	0	0	0	0	2.351	0	0.01	0.783666666666667	6.2921682280445	0.741428120113119
miR-154-y	7	72	2	0	4	102	52.2888	314.9772	43.3191	0	1.8808	384.5907	136.8617	128.823833333333	-0.087319245662689	0.957192552703844
miR-1556-y	2	0	0	0	0	0	14.9396	0	0	0	0	0	4.97986666666667	0.01	-8.95996330517774	0.645095777000905
miR-155-x	5	0	0	6	15	22	37.3491	0	0	70.2535	7.0531	82.9509	12.4497	53.4191666666667	2.10124649212038	0.420663873410852
miR-1563-x	0	0	0	0	0	9	0	0	0	0	0	33.9345	0.01	11.3115	10.1435745401675	0.574691209834593
miR-1582-y	0	5	0	12	0	7	0	21.8734	0	140.507	0	26.3935	7.29113333333333	55.6335	2.93173888136729	0.414113292992054
miR-1584-x	0	0	0	0	6	0	0	0	0	0	2.8212	0	0.01	0.9404	6.5552026338783	0.751417693295897
miR-1599-y	0	0	8	0	0	2	0	0	173.2764	0	0	7.541	57.7588	2.51366666666667	-4.52217551496194	0.270285249644066
miR-15-x	2	0	0	0	0	6	14.9396	0	0	0	0	22.623	4.97986666666667	7.541	0.598648734268637	1
miR-15-y	0	0	0	0	0	2	0	0	0	0	0	7.541	0.01	2.51366666666667	7.97364953872522	1
miR-1603-y	0	0	0	0	6	0	0	0	0	0	2.8212	0	0.01	0.9404	6.5552026338783	0.751662449831695
miR-1627-x	0	0	0	0	4	0	0	0	0	0	1.8808	0	0.01	0.626933333333333	5.97024013315714	1
miR-1630-y	0	8	0	0	0	2	0	34.9975	0	0	0	7.541	11.6658333333333	2.51366666666667	-2.21442411394702	0.682781307043989
miR-1631-x	24	0	0	0	0	4	179.2757	0	0	0	0	15.082	59.7585666666667	5.02733333333333	-3.57128029085634	0.295655010529383
miR-1632-x	0	0	3	0	0	0	0	0	64.9787	0	0	0	21.6595666666667	0.01	-11.0807886645379	0.495062357087984
miR-1636-y	0	5	0	0	0	0	0	21.8734	0	0	0	0	7.29113333333333	0.01	-9.50999927418931	0.590965903613926
miR-1641-x	0	0	3	0	0	0	0	0	64.9787	0	0	0	21.6595666666667	0.01	-11.0807886645379	0.490101864217889
miR-1644-y	0	0	0	0	7	0	0	0	0	0	3.2914	0	0.01	1.09713333333333	6.77759505521474	0.765843512113686
miR-1648-y	0	0	0	0	4	0	0	0	0	0	1.8808	0	0.01	0.626933333333333	5.97024013315714	1
miR-1658-y	0	0	0	0	10	0	0	0	0	0	4.702	0	0.01	1.56733333333333	7.2921682280445	0.699076951838255
miR-1664-x	13	0	0	9	0	0	97.1077	0	0	105.3802	0	0	32.3692333333333	35.1267333333333	0.117946221410536	0.957044161018796
miR-1668-y	0	0	2	0	0	0	0	0	43.3191	0	0	0	14.4397	0.01	-10.4958250536872	0.56409305184831
miR-1672-x	0	0	2	0	0	0	0	0	43.3191	0	0	0	14.4397	0.01	-10.4958250536872	0.564298479680439
miR-1681-y	0	0	3	0	0	0	0	0	64.9787	0	0	0	21.6595666666667	0.01	-11.0807886645379	0.49348171764862
miR-1691-y	0	0	0	0	6	0	0	0	0	0	2.8212	0	0.01	0.9404	6.5552026338783	0.751716121802444
miR-1692-x	0	3	3	0	0	0	0	13.124	64.9787	0	0	0	26.0342333333333	0.01	-11.3461942069469	0.298661059795317
miR-1697-y	0	0	0	0	9	0	0	0	0	0	4.2318	0	0.01	1.4106	7.14016513459945	0.688094831141834
miR-16-x	26	217	0	7	21	254	194.2154	949.3062	0	81.9624	9.8743	957.7063	381.173866666667	349.847666666667	-0.123722341735767	0.930113865046352
miR-16-y	4	0	2	0	0	4	29.8793	0	43.3191	0	0	15.082	24.3994666666667	5.02733333333333	-2.27898435906256	0.528606896170632
miR-1700-y	0	0	0	0	11	0	0	0	0	0	5.1723	0	0.01	1.7241	7.42969964478184	0.70328309221778
miR-1710-x	0	5	0	0	0	0	0	21.8734	0	0	0	0	7.29113333333333	0.01	-9.50999927418931	0.591174055983147
miR-1740-y	0	0	0	2	0	0	0	0	0	23.4178	0	0	0.01	7.80593333333333	9.60842733125001	0.739003483140145
miR-1755-x	0	0	0	0	0	5	0	0	0	0	0	18.8525	0.01	6.28416666666667	9.29557763361258	0.703715172157862
miR-1778-x	0	11	0	0	0	0	0	48.1215	0	0	0	0	16.0405	0.01	-10.6475033975446	0.434840107359389
miR-1792-x	0	0	0	0	0	2	0	0	0	0	0	7.541	0.01	2.51366666666667	7.97364953872522	0.999999999999999
miR-1796-x	0	0	0	0	9	0	0	0	0	0	4.2318	0	0.01	1.4106	7.14016513459945	0.688216856763604
miR-1799-y	0	15	0	0	0	0	0	65.6202	0	0	0	0	21.8734	0.01	-11.0949617749105	0.354251322557884
miR-17-x	0	2	0	0	0	0	0	8.7494	0	0	0	0	2.91646666666667	0.01	-8.18807777494663	0.70015901410377
miR-17-y	3	0	0	3	17	4	22.4095	0	0	35.1267	7.9935	15.082	7.46983333333333	19.4007333333333	1.37696322712211	0.600043157418426
miR-1806-y	0	0	0	0	16	0	0	0	0	0	7.5233	0	0.01	2.50776666666667	7.97025930964391	0.612202648235133
miR-1813-y	7	6	0	13	0	0	52.2888	26.2481	0	152.2159	0	0	26.1789666666667	50.7386333333333	0.954676507815923	0.881658664993784
miR-181-x	6	15	0	5	255	13	44.8189	65.6202	0	58.5446	119.9023	49.0165	36.8130333333333	75.8211333333333	1.04238339097991	0.315111581053787
miR-181-y	30	0	0	0	20	4	224.0947	0	0	0	9.4041	15.082	74.6982333333333	8.16203333333333	-3.19407361503338	0.457009340491799
miR-182-x	2	0	0	0	2	30	14.9396	0	0	0	0.9404	113.1149	4.97986666666667	38.0184333333333	2.93252006200212	0.428179435770937
miR-1839-x	0	2	0	0	28	0	0	8.7494	0	0	13.1657	0	2.91646666666667	4.38856666666667	0.589528238291769	0.718450467693503
miR-1839-y	0	0	0	0	8	0	0	0	0	0	3.7616	0	0.01	1.25386666666667	6.97024013315714	0.782200029079563
miR-183-x	6	0	0	0	11	42	44.8189	0	0	0	5.1723	158.3609	14.9396333333333	54.5110666666667	1.86740441088634	0.52889514451697
miR-1843-x	0	0	0	2	17	2	0	0	0	23.4178	7.9935	7.541	0.01	12.9841	10.3425303009475	0.256876370504976
miR-1843-y	0	38	10	0	22	0	0	166.2379	216.5956	0	10.3445	0	127.611166666667	3.44816666666667	-5.2097812594326	0.266881250458369
miR-184-y	91	5	138	91	61	29	679.7538	21.8734	2989.0186	1065.5114	28.6825	109.3444	1230.21526666667	401.179433333333	-1.61659123218614	0.391418413384952
miR-185-x	0	12	0	5	11	2	0	52.4962	0	58.5446	5.1723	7.541	17.4987333333333	23.7526333333333	0.440836971915412	0.957098927392417
miR-186-x	0	0	0	0	3	2	0	0	0	0	1.4106	7.541	0.01	2.98386666666667	8.22103926034224	0.661115490458241
miR-187-x	4	0	0	0	0	0	29.8793	0	0	0	0	0	9.95976666666667	0.01	-9.95996813359559	0.568325154187502
miR-1889-x	0	0	0	0	6	0	0	0	0	0	2.8212	0	0.01	0.9404	6.5552026338783	0.751980661333223
miR-1895-y	0	0	0	38	41	3	0	0	0	444.9388	19.2784	11.3115	0.01	158.509566666667	13.9522822947788	0.0201454238845096
miR-18-y	0	0	0	0	2	0	0	0	0	0	0.9404	0	0.01	0.313466666666667	4.97024013315714	1
miR-190-x	55	9	12	0	7	13	410.8402	39.3721	259.9147	0	3.2914	49.0165	236.709	17.4359666666667	-3.76297630451711	0.113015382035023
miR-190-y	33	9	13	67	15	2	246.5041	39.3721	281.5742	784.4974	7.0531	7.541	189.150133333333	266.363833333333	0.493866414382437	0.918730497241658
miR-1911-x	7	7	13	7	42	12	52.2888	30.6228	281.5742	81.9624	19.7486	45.246	121.495266666667	48.9856666666667	-1.31046852920844	0.625151209050049
miR-1912-x	0	27	0	0	26	0	0	118.1164	0	0	12.2253	0	39.3721333333333	4.0751	-3.27226751778939	0.66160429131871
miR-1912-y	0	4	2	5	0	2	0	17.4987	43.3191	58.5446	0	7.541	20.2726	22.0285333333333	0.11984231405856	1
miR-191-x	8	20	0	13	121	48	59.7586	87.4937	0	152.2159	56.8948	180.9839	49.0841	130.031533333333	1.40553385923205	0.385845750611849
miR-192-x	50	34	9	27	61	400	373.4911	148.7392	194.936	316.1407	28.6825	1508.1989	239.055433333333	617.674033333333	1.36950048576074	0.45646279963795
miR-192-z	0	0	0	6	0	0	0	0	0	70.2535	0	0	0.01	23.4178333333333	11.1933918855287	0.521277031891821
miR-193-x	10	0	2	0	66	3	74.6982	0	43.3191	0	31.0335	11.3115	39.3391	14.115	-1.47873482322667	1
miR-194-x	2	2	0	0	0	12	14.9396	8.7494	0	0	0	45.246	7.89633333333333	15.082	0.933572957116879	0.832870025164625
miR-195-x	0	0	0	0	6	0	0	0	0	0	2.8212	0	0.01	0.9404	6.5552026338783	0.751167516163162
miR-195-y	0	0	0	0	4	0	0	0	0	0	1.8808	0	0.01	0.626933333333333	5.97024013315714	1
miR-1967-y	0	25	0	0	0	0	0	109.3671	0	0	0	0	36.4557	0.01	-11.831928688208	0.188690672731678
miR-196-x	0	0	0	0	12	0	0	0	0	0	5.6425	0	0.01	1.88083333333333	7.55522820247068	0.648039738471563
miR-1970-y	65	22	2	44	5	9	485.5384	96.243	43.3191	515.1923	2.351	33.9345	208.366833333333	183.825933333333	-0.180785345874185	0.799496149726936
miR-1976-y	3	0	0	0	0	9	22.4095	0	0	0	0	33.9345	7.46983333333333	11.3115	0.598642296381759	0.948953707564949
miR-197-y	0	2	0	0	18	4	0	8.7494	0	0	8.4637	15.082	2.91646666666667	7.84856666666667	1.42820762275584	0.646060718406925
miR-1981-y	0	0	0	10	0	0	0	0	0	117.0892	0	0	0.01	39.0297333333333	11.9303578904061	0.329516028562415
miR-1983-y	0	0	0	5	14	5	0	0	0	58.5446	6.5829	18.8525	0.01	27.9933333333333	11.4508675721139	0.131149347595739
miR-1985-x	0	0	7	0	0	0	0	0	151.6169	0	0	0	50.5389666666667	0.01	-12.3031804515147	0.194406647607867
miR-1990-y	5	0	3	0	8	0	37.3491	0	64.9787	0	3.7616	0	34.1092666666667	1.25386666666667	-4.76570788951882	0.394898705490302
miR-1995-x	0	0	5	0	0	0	0	0	108.2978	0	0	0	36.0992666666667	0.01	-11.8177538146524	0.30360961522568
miR-199-x	3	37	5	7	0	2	22.4095	161.8633	108.2978	81.9624	0	7.541	97.5235333333333	29.8344666666667	-1.70877040966384	0.371059232098757
miR-199-y	5	2	0	6	6	4	37.3491	8.7494	0	70.2535	2.8212	15.082	15.3661666666667	29.3855666666667	0.935350412485362	0.795048918106925
miR-19-y	0	0	0	2	0	5	0	0	0	23.4178	0	18.8525	0.01	14.0901	10.4604661354148	0.450938107473128
miR-19-z	2	0	0	0	2	0	14.9396	0	0	0	0.9404	0	4.97986666666667	0.313466666666667	-3.98972317202059	0.862323748245784
miR-1-y	230	752	293	297	799	300	1718.059	3289.7615	6346.2496	3477.5482	375.6938	1131.1492	3784.69003333333	1661.46373333333	-1.18772034609355	0.484612250289219
miR-1-z	0	0	0	0	2	0	0	0	0	0	0.9404	0	0.01	0.313466666666667	4.97024013315714	1
miR-2001-x	0	0	4	0	0	0	0	0	86.6382	0	0	0	28.8794	0.01	-11.4958250536872	0.399178259945688
miR-200-x	8	0	0	0	0	0	59.7586	0	0	0	0	0	19.9195333333333	0.01	-10.9599681335956	0.398627508493717
miR-200-y	12	23	0	0	2	22	89.6379	100.6177	0	0	0.9404	82.9509	63.4185333333333	27.9637666666667	-1.18134581082692	0.631310194253511
miR-2013-y	0	0	0	0	10	0	0	0	0	0	4.702	0	0.01	1.56733333333333	7.2921682280445	0.699131556961899
miR-2014-x	0	0	0	0	7	0	0	0	0	0	3.2914	0	0.01	1.09713333333333	6.77759505521474	0.765879826660027
miR-2015-x	22	16	49	29	62	4	164.3361	69.9949	1061.3182	339.5586	29.1527	15.082	431.883066666667	127.9311	-1.75527372680716	0.393286754700595
miR-2016-x	0	0	0	9	0	7	0	0	0	105.3802	0	26.3935	0.01	43.9245666666667	12.1008123382051	0.168522275570909
miR-2018-y	0	11	0	13	0	3	0	48.1215	0	152.2159	0	11.3115	16.0405	54.5091333333333	1.76477886949764	0.684312336215178
miR-2019-x	11	0	0	0	0	0	82.168	0	0	0	0	0	27.3893333333333	0.01	-11.4193984353933	0.304692633706703
miR-2021-x	0	0	2	0	0	0	0	0	43.3191	0	0	0	14.4397	0.01	-10.4958250536872	0.564073971050734
miR-2021-y	17	0	2	8	0	0	126.987	0	43.3191	93.6713	0	0	56.7687	31.2237666666667	-0.862451117600336	0.721801145200814
miR-2022-y	0	0	0	0	3	0	0	0	0	0	1.4106	0	0.01	0.4702	5.5552026338783	0.999999999999999
miR-202-x	0	13	0	0	0	4	0	56.8709	0	0	0	15.082	18.9569666666667	5.02733333333333	-1.91486288079235	0.635509507527646
miR-202-y	0	2	0	0	0	0	0	8.7494	0	0	0	0	2.91646666666667	0.01	-8.18807777494663	0.700681527815931
miR-203-y	11	30	5	12	53	21	82.168	131.2405	108.2978	140.507	24.9209	79.1804	107.235433333333	81.5361	-0.395270830742802	0.902783263563925
miR-204-x	756	3684	582	359	2699	2098	5647.1854	16116.3316	12605.8611	4203.501	1269.0833	7910.5035	11456.4593666667	4461.02926666667	-1.36071272815859	0.458518360847129
miR-204-y	13	70	27	21	78	40	97.1077	306.2278	584.808	245.8872	36.676	150.8199	329.381166666667	144.461033333333	-1.18907767194443	0.543613573381914
miR-205-x	0	0	0	0	9	11	0	0	0	0	4.2318	41.4755	0.01	15.2357666666667	10.573246383201	0.324462427751618
miR-205-y	0	0	0	0	2	0	0	0	0	0	0.9404	0	0.01	0.313466666666667	4.97024013315714	1
miR-206-y	17	2	0	13	47	2	126.987	8.7494	0	152.2159	22.0996	7.541	45.2454666666667	60.6188333333333	0.421992836600076	0.823963400635202
miR-2076-y	0	0	0	0	0	2	0	0	0	0	0	7.541	0.01	2.51366666666667	7.97364953872522	1
miR-20-x	0	0	0	0	9	0	0	0	0	0	4.2318	0	0.01	1.4106	7.14016513459945	0.68824123531548
miR-210-z	2	0	0	2	20	9	14.9396	0	0	23.4178	9.4041	33.9345	4.97986666666667	22.2521333333333	2.15976463474912	0.411615036132077
miR-2110-x	0	0	0	0	2	0	0	0	0	0	0.9404	0	0.01	0.313466666666667	4.97024013315714	1
miR-211-x	66	286	18	50	299	114	493.0082	1251.1593	389.872	585.4458	140.5913	429.8367	711.3465	385.291266666667	-0.884602989098244	0.682815211472477
miR-212-x	0	0	0	0	4	0	0	0	0	0	1.8808	0	0.01	0.626933333333333	5.97024013315714	0.999999999999999
miR-212-y	0	0	0	0	2	0	0	0	0	0	0.9404	0	0.01	0.313466666666667	4.97024013315714	1
miR-2137-y	2	6	0	5	4	0	14.9396	26.2481	0	58.5446	1.8808	0	13.7292333333333	20.1418	0.552941552674974	0.946779381621946
miR-214-x	0	2	0	0	0	0	0	8.7494	0	0	0	0	2.91646666666667	0.01	-8.18807777494663	0.700044543814054
miR-214-y	0	0	0	9	10	13	0	0	0	105.3802	4.702	49.0165	0.01	53.0329	12.3726719262432	0.0515913323204769
miR-215-x	2	20	2	0	36	40	14.9396	87.4937	43.3191	0	16.9274	150.8199	48.5841333333333	55.9157666666667	0.202769906070085	0.836610002385136
miR-216-x	5	0	44	14	12	15	37.3491	0	953.0204	163.9248	5.6425	56.5575	330.123166666667	75.3749333333333	-2.13084765832322	0.372743722735074
miR-2177-x	0	0	5	0	0	0	0	0	108.2978	0	0	0	36.0992666666667	0.01	-11.8177538146524	0.303265816807216
miR-217-x	0	0	4	0	2	0	0	0	86.6382	0	0.9404	0	28.8794	0.313466666666667	-6.52558492053001	0.500731557113435
miR-2183-x	0	0	0	0	10	0	0	0	0	0	4.702	0	0.01	1.56733333333333	7.2921682280445	0.698749785894305
miR-2188-x	0	0	5	0	0	0	0	0	108.2978	0	0	0	36.0992666666667	0.01	-11.8177538146524	0.305381758296732
miR-2188-y	0	0	0	0	6	0	0	0	0	0	2.8212	0	0.01	0.9404	6.5552026338783	0.751527132603676
miR-219-x	0	0	0	0	9	0	0	0	0	0	4.2318	0	0.01	1.4106	7.14016513459945	0.688289965892529
miR-219-y	0	59	3	0	21	2	0	258.1063	64.9787	0	9.8743	7.541	107.695	5.8051	-4.21348654111189	0.272456799905525
miR-21-x	76	213	51	137	284	321	567.7065	931.8074	1104.6373	1604.1215	133.5382	1210.3297	868.0504	982.663133333333	0.178918121524486	0.910238963106429
miR-21-y	2	0	0	16	6	5	14.9396	0	0	187.3427	2.8212	18.8525	4.97986666666667	69.6721333333333	3.80640271820755	0.224873945889023
miR-2206-x	16	16	4	24	17	11	119.5172	69.9949	86.6382	281.014	7.9935	41.4755	92.0501	110.161	0.259122366904323	0.986388697243509
miR-2211-y	2	0	0	0	0	0	14.9396	0	0	0	0	0	4.97986666666667	0.01	-8.95996330517774	0.645379065860328
miR-2218-y	8	0	0	0	0	0	59.7586	0	0	0	0	0	19.9195333333333	0.01	-10.9599681335956	0.396929807909347
miR-221-x	2	10	0	9	4	35	14.9396	43.7468	0	105.3802	1.8808	131.9674	19.5621333333333	79.7428	2.0272905525515	0.437129837693116
miR-221-y	0	0	0	2	19	7	0	0	0	23.4178	8.9339	26.3935	0.01	19.5817333333333	10.9352927595487	0.158080278567254
miR-221-z	0	0	0	0	20	6	0	0	0	0	9.4041	22.623	0.01	10.6757	10.0601149543598	0.319694391413239
miR-222-y	162	416	45	286	1512	622	1210.1112	1819.8681	974.68	3348.7501	710.9499	2345.2494	1334.88643333333	2134.98313333333	0.677507663844859	0.561662196735931
miR-223-y	13	0	0	4	14	2	97.1077	0	0	46.8357	6.5829	7.541	32.3692333333333	20.3198666666667	-0.67173226008228	0.872473447261658
miR-224-x	16	0	2	0	61	2	119.5172	0	43.3191	0	28.6825	7.541	54.2787666666667	12.0745	-2.16842449101577	0.848359553414103
miR-224-y	0	2	0	0	0	0	0	8.7494	0	0	0	0	2.91646666666667	0.01	-8.18807777494663	0.700644830235187
miR-2279-x	0	68	12	0	9	68	0	297.4784	259.9147	0	4.2318	256.3938	185.7977	86.8752	-1.09671634348479	0.689808283085095
miR-2284-x	2	18	0	0	0	29	14.9396	78.7443	0	0	0	109.3444	31.2279666666667	36.4481333333333	0.223006294959684	1
miR-2285-x	0	0	0	0	5	2	0	0	0	0	2.351	7.541	0.01	3.29733333333333	8.36515592878142	0.541830757726213
miR-2285-y	6	62	8	0	7	61	44.8189	271.2303	173.2764	0	3.2914	230.0003	163.108533333333	77.7639	-1.06865978172885	0.637616977963215
miR-2288-y	0	0	0	0	7	0	0	0	0	0	3.2914	0	0.01	1.09713333333333	6.77759505521474	0.765025553387961
miR-228-x	136	785	136	256	467	186	1015.8958	3434.126	2945.6995	2997.4826	219.5857	701.3125	2465.24043333333	1306.12693333333	-0.916433249466628	0.55793331181408
miR-2295-y	13	0	0	0	0	0	97.1077	0	0	0	0	0	32.3692333333333	0.01	-11.6604074803205	0.24746009054779
miR-229-x	0	15	0	0	0	11	0	65.6202	0	0	0	41.4755	21.8734	13.8251666666667	-0.661880617547955	0.86052933826277
miR-22-x	2	0	0	10	15	0	14.9396	0	0	117.0892	7.0531	0	4.97986666666667	41.3807666666667	3.05478135392229	0.385984258336868
miR-22-y	6	6	4	2	961	11	44.8189	26.2481	86.6382	23.4178	451.867	41.4755	52.5684	172.253433333333	1.71226500877752	0.12640487299258
miR-2305-x	3	0	2	0	0	0	22.4095	0	43.3191	0	0	0	21.9095333333333	0.01	-11.0973430403341	0.327631406943008
miR-230-y	0	17	0	0	0	0	0	74.3696	0	0	0	0	24.7898666666667	0.01	-11.2755347965121	0.314955779059175
miR-231-x	0	0	0	0	46	0	0	0	0	0	21.6294	0	0.01	7.2098	9.49381542940585	0.353681137948578
miR-231-y	0	0	3	0	0	0	0	0	64.9787	0	0	0	21.6595666666667	0.01	-11.0807886645379	0.492948619458637
miR-2330-x	10	0	0	0	0	0	74.6982	0	0	0	0	0	24.8994	0.01	-11.2818952628007	0.334907980333251
miR-2334-y	2	0	0	0	0	0	14.9396	0	0	0	0	0	4.97986666666667	0.01	-8.95996330517774	0.645064241131709
miR-233-y	0	0	0	0	0	8	0	0	0	0	0	30.164	0.01	10.0546666666667	9.97364953872522	0.611311174668363
miR-2344-y	0	21	0	2	0	8	0	91.8683	0	23.4178	0	30.164	30.6227666666667	17.8606	-0.777824085053896	0.759934889052652
miR-234-y	18	0	8	0	0	0	134.4568	0	173.2764	0	0	0	102.577733333333	0.01	-13.3244299770059	0.0526031105551308
miR-235-y	29	51	13	29	1795	37	216.6248	223.1088	281.5742	339.5586	844.018	139.5084	240.435933333333	441.028333333333	0.875218818928042	0.224014777804687
miR-2361-x	0	0	0	0	6	0	0	0	0	0	2.8212	0	0.01	0.9404	6.5552026338783	0.751139376229843
miR-236-y	0	0	7	10	0	3	0	0	151.6169	117.0892	0	11.3115	50.5389666666667	42.8002333333333	-0.23977750508775	0.91166189944751
miR-237-x	0	0	0	5	0	0	0	0	0	58.5446	0	0	0.01	19.5148666666667	10.9303578904061	0.564593828176011
miR-238-y	0	24	8	12	14	0	0	104.9924	173.2764	140.507	6.5829	0	92.7562666666667	49.0299666666667	-0.919780973533383	0.705694518226912
miR-2399-y	0	0	0	2	0	0	0	0	0	23.4178	0	0	0.01	7.80593333333333	9.60842733125001	0.738881448777543
miR-23-x	2	2	0	0	0	0	14.9396	8.7494	0	0	0	0	7.89633333333333	0.01	-9.62503908232949	0.473081198740935
miR-23-y	68	80	18	27	386	145	507.9479	349.9746	389.872	316.1407	181.4991	546.7221	415.9315	348.120633333333	-0.256758623589512	0.904193629731336
miR-2400-y	0	0	4	0	0	0	0	0	86.6382	0	0	0	28.8794	0.01	-11.4958250536872	0.399234326488001
miR-240-y	0	8	0	0	4	0	0	34.9975	0	0	1.8808	0	11.6658333333333	0.626933333333333	-4.2178335195151	0.681184820654596
miR-242-x	0	0	31	0	29	0	0	0	671.4462	0	13.6359	0	223.8154	4.5453	-5.62178997792295	0.340723770293039
miR-2435-x	2	0	0	0	0	0	14.9396	0	0	0	0	0	4.97986666666667	0.01	-8.95996330517774	0.644969562122371
miR-2440-y	0	2	0	0	0	0	0	8.7494	0	0	0	0	2.91646666666667	0.01	-8.18807777494663	0.70053416822054
miR-2442-x	0	0	0	0	7	0	0	0	0	0	3.2914	0	0.01	1.09713333333333	6.77759505521474	0.765106399533161
miR-2444-y	0	0	0	0	14	0	0	0	0	0	6.5829	0	0.01	2.1943	7.77761697117882	0.65346466206144
miR-244-x	0	0	3	0	3	0	0	0	64.9787	0	1.4106	0	21.6595666666667	0.4702	-5.52558603065964	0.597070278460905
miR-2455-y	0	9	0	0	0	0	0	39.3721	0	0	0	0	13.1240333333333	0.01	-10.357995447893	0.483484672410178
miR-245-y	0	0	0	12	38	0	0	0	0	140.507	17.8678	0	0.01	52.7916	12.366092676321	0.0863666157490354
miR-2467-y	0	0	0	0	12	0	0	0	0	0	5.6425	0	0.01	1.88083333333333	7.55522820247068	0.647920620247301
miR-2478-y	970	920	210	1037	1040	509	7245.7273	4024.7082	4548.5066	12142.1462	489.0132	1919.1832	5272.9807	4850.1142	-0.120599999057434	0.866359706894109
miR-2483-x	0	2	0	0	0	2	0	8.7494	0	0	0	7.541	2.91646666666667	2.51366666666667	-0.214428236221412	1
miR-2483-y	0	0	0	13	0	0	0	0	0	152.2159	0	0	0.01	50.7386333333333	12.3088689449828	0.23159313274592
miR-2485-y	0	0	0	0	252	0	0	0	0	0	118.4917	0	0.01	39.4972333333333	11.9475358848867	0.0927438145461066
miR-24-x	0	0	0	0	2	6	0	0	0	0	0.9404	22.623	0.01	7.85446666666667	9.61736950686292	0.540250123215722
miR-24-y	18	11	0	10	102	10	134.4568	48.1215	0	117.0892	47.9609	37.705	60.8594333333333	67.5850333333333	0.151222897016715	0.741259489376817
miR-2501-x	0	0	5	0	0	0	0	0	108.2978	0	0	0	36.0992666666667	0.01	-11.8177538146524	0.304203737297105
miR-2517-y	0	0	4	0	0	0	0	0	86.6382	0	0	0	28.8794	0.01	-11.4958250536872	0.399307532114724
miR-2519-x	0	0	0	0	0	6	0	0	0	0	0	22.623	0.01	7.541	9.55861203944637	0.652756219467323
miR-2527-x	0	0	0	0	5	0	0	0	0	0	2.351	0	0.01	0.783666666666667	6.2921682280445	0.740530781134706
miR-252-x	67	0	47	0	6	3	500.4781	0	1017.9991	0	2.8212	11.3115	506.159066666667	4.7109	-6.74744432276654	0.0415332728771365
miR-2530-x	0	0	0	0	0	3	0	0	0	0	0	11.3115	0.01	3.7705	8.55861203944637	0.763064405804411
miR-2533-x	2	2	0	0	0	0	14.9396	8.7494	0	0	0	0	7.89633333333333	0.01	-9.62503908232949	0.473205722159517
miR-2547-y	9	6	3	0	0	0	67.2284	26.2481	64.9787	0	0	0	52.8184	0.01	-12.3668248840272	0.0447227993262291
miR-2550-x	0	5	3	11	0	2	0	21.8734	64.9787	128.7981	0	7.541	28.9507	45.4463666666667	0.65056672724189	0.917348201872532
miR-2553-x	0	0	0	0	8	0	0	0	0	0	3.7616	0	0.01	1.25386666666667	6.97024013315714	0.782502186616478
miR-2567-y	0	0	4	0	0	0	0	0	86.6382	0	0	0	28.8794	0.01	-11.4958250536872	0.399433169449774
miR-2571-x	0	31	0	16	0	4	0	135.6152	0	187.3427	0	15.082	45.2050666666667	67.4749	0.577866451967181	0.954432625693088
miR-2582-y	2	0	0	0	0	0	14.9396	0	0	0	0	0	4.97986666666667	0.01	-8.95996330517774	0.645284742866697
miR-25-x	0	0	0	0	0	2	0	0	0	0	0	7.541	0.01	2.51366666666667	7.97364953872522	1
miR-25-y	2	2	0	0	63	6	14.9396	8.7494	0	0	29.6229	22.623	7.89633333333333	17.4153	1.14110052767092	0.362867145946271
miR-263-x	1482	132	42	28	33	35	11070.2761	577.4581	909.7013	327.8497	15.5168	131.9674	4185.81183333333	158.444633333333	-4.72345675869613	0.0187845300041223
miR-263-y	0	0	0	0	0	2	0	0	0	0	0	7.541	0.01	2.51366666666667	7.97364953872522	1
miR-2683-y	0	0	0	12	0	0	0	0	0	140.507	0	0	0.01	46.8356666666667	12.1933918855287	0.266264751198842
miR-2691-x	0	8	0	0	7	0	0	34.9975	0	0	3.2914	0	11.6658333333333	1.09713333333333	-3.41047859745749	0.799154440179619
miR-26-x	56	71	16	21	340	146	418.31	310.6025	346.5529	245.8872	159.8697	550.4926	358.488466666667	318.749833333333	-0.169502117497417	0.86452289939678
miR-26-y	19	0	0	0	4	0	141.9266	0	0	0	1.8808	0	47.3088666666667	0.626933333333333	-6.23765475150134	0.251000921431996
miR-275-y	6	87	21	17	43	40	44.8189	380.5974	454.8507	199.0516	20.2188	150.8199	293.422333333333	123.363433333333	-1.25006386079214	0.493496188883231
miR-2765-x	0	0	0	0	0	2	0	0	0	0	0	7.541	0.01	2.51366666666667	7.97364953872522	1
miR-2766-y	0	0	0	13	0	0	0	0	0	152.2159	0	0	0.01	50.7386333333333	12.3088689449828	0.234099687983128
miR-276-y	821	55	107	82	98	43	6132.7238	240.6076	2317.5724	960.1311	46.0801	162.1314	2896.96793333333	389.447533333333	-2.89504282991924	0.111067789579638
miR-2775-x	0	0	0	2	0	0	0	0	0	23.4178	0	0	0.01	7.80593333333333	9.60842733125001	0.738850896113364
miR-2779-x	0	27	0	0	18	0	0	118.1164	0	0	8.4637	0	39.3721333333333	2.82123333333333	-3.80277698965467	0.566857657534602
miR-2779-z	8	28	0	77	29	23	59.7586	122.4911	0	901.5866	13.6359	86.7214	60.7499	333.9813	2.45881338777111	0.317839165104274
miR-277-x	0	0	11	6	22	9	0	0	238.2551	70.2535	10.3445	33.9345	79.4183666666667	38.1775	-1.05675005744987	0.766178649689092
miR-277-y	0	97	82	82	81	74	0	424.3442	1776.0835	960.1311	38.0866	279.0168	733.4759	425.744833333333	-0.784760541639761	0.700598470936454
miR-278-y	7	0	4	0	0	0	52.2888	0	86.6382	0	0	0	46.309	0.01	-12.1770768883757	0.113152614096595
miR-2796-y	0	0	0	0	7	0	0	0	0	0	3.2914	0	0.01	1.09713333333333	6.77759505521474	0.765604343743601
miR-279-y	1074	185	179	147	117	117	8022.5887	809.3163	3877.0604	1721.2107	55.014	441.1482	4236.3218	739.1243	-2.51892327289697	0.133175244954039
miR-27-y	108	116	13	110	438	211	806.7408	507.4632	281.5742	1287.9808	205.9498	795.5749	531.926066666667	763.1685	0.520775887961895	0.684472974430657
miR-2808-y	0	0	0	6	11	0	0	0	0	70.2535	5.1723	0	0.01	25.1419333333333	11.2958798772673	0.287006215070162
miR-2816-x	99	18	4	47	21	10	739.5124	78.7443	86.6382	550.3191	9.8743	37.705	301.631633333333	199.299466666667	-0.597849888351373	0.656535469179703
miR-281-x	0	0	0	15	0	17	0	0	0	175.6337	0	64.0985	0.01	79.9107333333333	12.9641735786387	0.0778976487768852
miR-281-y	0	0	15	22	17	0	0	0	324.8933	257.5962	7.9935	0	108.297766666667	88.5299	-0.290766794780899	0.910672570335274
miR-283-x	0	0	12	3	0	0	0	0	259.9147	35.1267	0	0	86.6382333333333	11.7089	-2.88739827750206	0.439488046353682
miR-2840-x	0	0	0	0	7	0	0	0	0	0	3.2914	0	0.01	1.09713333333333	6.77759505521474	0.765748117155568
miR-2843-y	6	11	0	0	0	0	44.8189	48.1215	0	0	0	0	30.9801333333333	0.01	-11.5971276379221	0.152697967005615
miR-285-x	3	3	0	2	4	0	22.4095	13.124	0	23.4178	1.8808	0	11.8445	8.43286666666667	-0.490122249326194	0.922242249770579
miR-285-y	0	24	0	0	6	2	0	104.9924	0	0	2.8212	7.541	34.9974666666667	3.45406666666667	-3.34088266104651	0.4089505660128
miR-289-x	3	3	15	3	2	0	22.4095	13.124	324.8933	35.1267	0.9404	0	120.142266666667	12.0223666666667	-3.32095095657838	0.179619401920638
miR-28-x	7	47	0	0	112	3	52.2888	205.6101	0	0	52.663	11.3115	85.9663	21.3248333333333	-2.01123674782978	0.873562515817881
miR-28-y	13	12	8	8	80	32	97.1077	52.4962	173.2764	93.6713	37.6164	120.6559	107.626766666667	83.9812	-0.357898611321832	0.987321961835501
miR-2951-y	5	0	0	0	0	7	37.3491	0	0	0	0	26.3935	12.4497	8.79783333333333	-0.500890802017852	0.903817060764024
miR-2954-x	4	0	0	0	0	0	29.8793	0	0	0	0	0	9.95976666666667	0.01	-9.95996813359559	0.568130173987322
miR-2965-y	2	0	0	0	0	0	14.9396	0	0	0	0	0	4.97986666666667	0.01	-8.95996330517774	0.64512730098308
miR-2969-x	0	0	0	0	5	0	0	0	0	0	2.351	0	0.01	0.783666666666667	6.2921682280445	0.741024106799358
miR-296-y	0	4	0	0	3	6	0	17.4987	0	0	1.4106	22.623	5.8329	8.0112	0.457805019922962	0.920270492168559
miR-2978-x	0	0	0	5	0	0	0	0	0	58.5446	0	0	0.01	19.5148666666667	10.9303578904061	0.563939898086402
miR-2989-x	15	0	0	5	0	0	112.0473	0	0	58.5446	0	0	37.3491	19.5148666666667	-0.936499873115718	0.728373590708115
miR-298-x	0	0	0	0	8	0	0	0	0	0	3.7616	0	0.01	1.25386666666667	6.97024013315714	0.782800444726068
miR-2994-x	0	0	0	16	5	0	0	0	0	187.3427	2.351	0	0.01	63.2312333333333	12.6264216444006	0.120029037675081
miR-29-x	0	0	0	8	0	2	0	0	0	93.6713	0	7.541	0.01	33.7374333333333	11.7201345055276	0.265237755153603
miR-29-y	6	52	5	0	125	17	44.8189	227.4835	108.2978	0	58.7756	64.0985	126.866733333333	40.9580333333333	-1.63109547024478	0.824683587031657
miR-2-x	0	21	0	0	12	2	0	91.8683	0	0	5.6425	7.541	30.6227666666667	4.3945	-2.8008336994818	0.582774944020124
miR-2-y	109	55	17	15	33	4	814.2106	240.6076	368.2124	175.6337	15.5168	15.082	474.343533333333	68.7441666666667	-2.78662307626103	0.133774922342329
miR-301-y	2	0	0	0	6	0	14.9396	0	0	0	2.8212	0	4.97986666666667	0.9404	-2.40476067129944	1
miR-302-y	0	0	0	0	10	0	0	0	0	0	4.702	0	0.01	1.56733333333333	7.2921682280445	0.699022368844907
miR-3049-x	9	0	0	0	0	8	67.2284	0	0	0	0	30.164	22.4094666666667	10.0546666666667	-1.15624305982261	0.774731939176185
miR-304-x	0	0	0	0	0	5	0	0	0	0	0	18.8525	0.01	6.28416666666667	9.29557763361258	0.703810817806025
miR-305-x	0	131	15	6	7	25	0	573.0835	324.8933	70.2535	3.2914	94.2624	299.3256	55.9357666666667	-2.41987269452023	0.278325460061831
miR-305-y	12	0	0	0	6	0	89.6379	0	0	0	2.8212	0	29.8793	0.9404	-4.98972800043845	0.474749670813022
miR-3068-x	0	2	0	0	0	0	0	8.7494	0	0	0	0	2.91646666666667	0.01	-8.18807777494663	0.700120957440478
miR-3068-y	0	5	3	2	0	0	0	21.8734	64.9787	23.4178	0	0	28.9507	7.80593333333333	-1.89095518502277	0.555757472312077
miR-306-x	0	0	16	7	31	6	0	0	346.5529	81.9624	14.5764	22.623	115.517633333333	39.7206	-1.54015376964564	0.668836091723727
miR-3077-x	0	0	0	0	8	0	0	0	0	0	3.7616	0	0.01	1.25386666666667	6.97024013315714	0.782269547545988
miR-307-y	7	0	4	0	0	12	52.2888	0	86.6382	0	0	45.246	46.309	15.082	-1.61846484892937	0.589299955032845
miR-3081-x	7	0	0	0	0	0	52.2888	0	0	0	0	0	17.4296	0.01	-10.7673237454259	0.448800933251857
miR-3082-x	0	0	0	0	3	0	0	0	0	0	1.4106	0	0.01	0.4702	5.5552026338783	1
miR-3085-x	0	0	0	0	8	0	0	0	0	0	3.7616	0	0.01	1.25386666666667	6.97024013315714	0.782401378039289
miR-3099-y	0	11	0	0	0	0	0	48.1215	0	0	0	0	16.0405	0.01	-10.6475033975446	0.434516370175196
miR-30-x	24	56	0	22	226	168	179.2757	244.9822	0	257.5962	106.2663	633.4436	141.4193	332.435366666667	1.23309485032634	0.46783064895939
miR-30-y	16	5	6	2	53	12	119.5172	21.8734	129.9573	23.4178	24.9209	45.246	90.4493	31.1949	-1.53579915300722	0.676025383242851
miR-3104-x	0	0	0	0	6	0	0	0	0	0	2.8212	0	0.01	0.9404	6.5552026338783	0.751608518851599
miR-310-y	0	0	0	0	41	0	0	0	0	0	19.2784	0	0.01	6.42613333333333	9.32780710481112	0.392417808560581
miR-311-x	0	0	0	0	6	0	0	0	0	0	2.8212	0	0.01	0.9404	6.5552026338783	0.751223588771282
miR-311-y	0	0	0	0	2	0	0	0	0	0	0.9404	0	0.01	0.313466666666667	4.97024013315714	1
miR-3127-y	0	0	0	0	4	0	0	0	0	0	1.8808	0	0.01	0.626933333333333	5.97024013315714	1
miR-312-x	23	0	0	0	0	0	171.8059	0	0	0	0	0	57.2686333333333	0.01	-12.4835294598599	0.139971057221789
miR-312-y	6	0	0	0	0	0	44.8189	0	0	0	0	0	14.9396333333333	0.01	-10.5449290248459	0.476474755108664
miR-3131-x	3	0	0	3	2	0	22.4095	0	0	35.1267	0.9404	0	7.46983333333333	12.0223666666667	0.686572967056211	0.999999999999996
miR-3134-y	0	0	0	0	3	0	0	0	0	0	1.4106	0	0.01	0.4702	5.5552026338783	1
miR-3135-x	0	0	0	0	127	0	0	0	0	0	59.716	0	0.01	19.9053333333333	10.9589393155649	0.137759944176341
miR-313-x	0	0	0	2	0	0	0	0	0	23.4178	0	0	0.01	7.80593333333333	9.60842733125001	0.739064394795996
miR-3140-x	0	0	2	0	0	0	0	0	43.3191	0	0	0	14.4397	0.01	-10.4958250536872	0.564852610429255
miR-3150-x	0	0	0	0	11	0	0	0	0	0	5.1723	0	0.01	1.7241	7.42969964478184	0.703173840300303
miR-315-x	18	0	23	15	9	0	134.4568	0	498.1698	175.6337	4.2318	0	210.875533333333	59.9551666666667	-1.81443572821169	0.472947636329301
miR-3170-x	0	37	0	0	0	0	0	161.8633	0	0	0	0	53.9544333333333	0.01	-12.3975257927579	0.137061335160469
miR-3173-x	0	0	0	0	4	0	0	0	0	0	1.8808	0	0.01	0.626933333333333	5.97024013315714	1
miR-3173-y	0	0	0	0	9	0	0	0	0	0	4.2318	0	0.01	1.4106	7.14016513459945	0.688314317929122
miR-3178-x	0	0	0	0	2	0	0	0	0	0	0.9404	0	0.01	0.313466666666667	4.97024013315714	1
miR-317-y	3	0	12	0	31	0	22.4095	0	259.9147	0	14.5764	0	94.1080666666667	4.8588	-4.27564643786874	0.473026977559169
miR-3194-y	0	0	0	0	6	0	0	0	0	0	2.8212	0	0.01	0.9404	6.5552026338783	0.751928256719288
miR-3195-x	5	0	0	0	31	0	37.3491	0	0	0	14.5764	0	12.4497	4.8588	-1.35743902417778	0.961838392838361
miR-31-x	61	186	26	71	155	71	455.6591	813.691	563.1484	831.3331	72.8818	267.7053	610.832833333333	390.640066666667	-0.644937682302683	0.687274376559352
miR-3200-x	8	0	0	0	0	0	59.7586	0	0	0	0	0	19.9195333333333	0.01	-10.9599681335956	0.39809093735947
miR-3208-x	0	5	0	0	0	0	0	21.8734	0	0	0	0	7.29113333333333	0.01	-9.50999927418931	0.591007569851525
miR-320-y	26	87	18	29	2817	189	194.2154	380.5974	389.872	339.5586	1324.5675	712.624	321.5616	792.250033333333	1.30086068117055	0.157474844479908
miR-3227-x	0	0	6	0	0	0	0	0	129.9573	0	0	0	43.3191	0.01	-12.0807875544083	0.244424208675243
miR-322-y	0	0	0	0	0	5	0	0	0	0	0	18.8525	0.01	6.28416666666667	9.29557763361258	0.703786919727592
miR-323-y	0	5	0	0	43	0	0	21.8734	0	0	20.2188	0	7.29113333333333	6.7396	-0.113480115431936	0.68904984471241
miR-324-y	0	17	0	0	12	0	0	74.3696	0	0	5.6425	0	24.7898666666667	1.88083333333333	-3.72030659404137	0.615209249262182
miR-3266-x	0	0	0	0	5	0	0	0	0	0	2.351	0	0.01	0.783666666666667	6.2921682280445	0.741282590479821
miR-326-y	0	0	0	0	18	0	0	0	0	0	8.4637	0	0.01	2.82123333333333	8.14018218037806	0.608666024415131
miR-3275-y	0	0	0	0	0	2	0	0	0	0	0	7.541	0.01	2.51366666666667	7.97364953872522	1
miR-328-y	4	0	0	0	11	0	29.8793	0	0	0	5.1723	0	9.95976666666667	1.7241	-2.53026848881375	0.938038677071819
miR-329-y	5	4	0	0	0	0	37.3491	17.4987	0	0	0	0	18.2826	0.01	-10.8362555377919	0.294462043404042
miR-3306-y	66	423	13	289	94	35	493.0082	1850.4908	281.5742	3383.8768	44.1993	131.9674	875.0244	1186.68116666667	0.439537216721014	0.9449821744421
miR-330-x	0	2	0	0	0	0	0	8.7494	0	0	0	0	2.91646666666667	0.01	-8.18807777494663	0.700459915444061
miR-330-y	0	2	0	0	34	0	0	8.7494	0	0	15.987	0	2.91646666666667	5.329	0.869643247926044	0.651793364034992
miR-3311-x	7	0	0	0	0	0	52.2888	0	0	0	0	0	17.4296	0.01	-10.7673237454259	0.450823522876786
miR-3319-y	0	0	3	0	0	0	0	0	64.9787	0	0	0	21.6595666666667	0.01	-11.0807886645379	0.490809913260084
miR-331-x	3	0	0	0	0	0	22.4095	0	0	0	0	0	7.46983333333333	0.01	-9.54493224378577	0.611776119426972
miR-331-y	0	4	0	0	8	2	0	17.4987	0	0	3.7616	7.541	5.8329	3.76753333333333	-0.63059306445594	0.999999999999995
miR-3342-x	0	0	2	0	0	0	0	0	43.3191	0	0	0	14.4397	0.01	-10.4958250536872	0.563968720155277
miR-335-x	0	0	0	0	31	0	0	0	0	0	14.5764	0	0.01	4.8588	8.92445623862289	0.482031622549248
miR-335-y	0	8	0	0	4	2	0	34.9975	0	0	1.8808	7.541	11.6658333333333	3.1406	-1.89317725590392	0.75606690003585
miR-3368-x	0	0	0	0	8	0	0	0	0	0	3.7616	0	0.01	1.25386666666667	6.97024013315714	0.782905777696038
miR-3375-y	0	0	2	0	0	0	0	0	43.3191	0	0	0	14.4397	0.01	-10.4958250536872	0.563155539565813
miR-3378-x	12	0	0	0	0	0	89.6379	0	0	0	0	0	29.8793	0.01	-11.5449306343167	0.268573562234922
miR-337-y	0	0	0	0	0	6	0	0	0	0	0	22.623	0.01	7.541	9.55861203944637	0.652788878512019
miR-338-x	0	0	0	0	18	0	0	0	0	0	8.4637	0	0.01	2.82123333333333	8.14018218037806	0.608270043145007
miR-338-y	0	0	0	0	3	0	0	0	0	0	1.4106	0	0.01	0.4702	5.5552026338783	1
miR-339-x	0	6	0	0	10	11	0	26.2481	0	0	4.702	41.4755	8.74936666666667	15.3925	0.814977073915775	0.800351416110731
miR-3419-y	0	4	5	0	0	0	0	17.4987	108.2978	0	0	0	41.9321666666667	0.01	-12.0338416619128	0.155623118128109
miR-342-x	6	14	4	0	11	11	44.8189	61.2456	86.6382	0	5.1723	41.4755	64.2342333333333	15.5492666666667	-2.04649583817327	0.431570838459945
miR-342-y	3	37	4	5	60	46	22.4095	161.8633	86.6382	58.5446	28.2123	173.4429	90.3036666666667	86.7332666666667	-0.0581991204017102	0.921759358527504
miR-3431-x	0	8	0	0	0	4	0	34.9975	0	0	0	15.082	11.6658333333333	5.02733333333333	-1.21442411394702	0.801500282435252
miR-3432-x	3	8	0	0	0	4	22.4095	34.9975	0	0	0	15.082	19.1356666666667	5.02733333333333	-1.92839890980922	0.559673099019021
miR-345-x	0	0	0	0	4	0	0	0	0	0	1.8808	0	0.01	0.626933333333333	5.97024013315714	1
miR-346-x	0	0	0	0	2	0	0	0	0	0	0.9404	0	0.01	0.313466666666667	4.97024013315714	1
miR-3470-x	0	0	0	0	72	0	0	0	0	0	33.8548	0	0.01	11.2849333333333	10.1401821803781	0.202965358831843
miR-3474-x	7	2	0	0	0	0	52.2888	8.7494	0	0	0	0	20.3460666666667	0.01	-10.9905342020543	0.284892372344056
miR-3479-y	0	11	0	0	0	0	0	48.1215	0	0	0	0	16.0405	0.01	-10.6475033975446	0.434456455760827
miR-3485-x	721	557	140	678	633	156	5385.7416	2436.6983	3032.3377	7938.6453	297.6398	588.1976	3618.2592	2941.49423333333	-0.298746553598156	0.779013090491232
miR-3488-y	6	6	11	9	0	0	44.8189	26.2481	238.2551	105.3802	0	0	103.107366666667	35.1267333333333	-1.55350608980472	0.48967671913373
miR-3496-x	0	0	3	0	0	0	0	0	64.9787	0	0	0	21.6595666666667	0.01	-11.0807886645379	0.492862630429498
miR-34-x	0	27	26	0	13	39	0	118.1164	563.1484	0	6.1127	147.0494	227.088266666667	51.0540333333333	-2.15315632047963	0.457322397715495
miR-34-y	17	141	7	18	66	188	126.987	616.8303	151.6169	210.7605	31.0335	708.8535	298.478066666667	316.8825	0.0863230678175978	0.966964937385004
miR-351-x	0	0	0	0	0	18	0	0	0	0	0	67.869	0.01	22.623	11.1435745401675	0.424048451191325
miR-3531-x	0	0	0	0	10	0	0	0	0	0	4.702	0	0.01	1.56733333333333	7.2921682280445	0.699359695847552
miR-3533-y	0	0	0	0	9	0	0	0	0	0	4.2318	0	0.01	1.4106	7.14016513459945	0.688143667985941
miR-3535-x	0	2	0	0	0	2	0	8.7494	0	0	0	7.541	2.91646666666667	2.51366666666667	-0.214428236221412	1
miR-3557-y	0	0	0	0	0	2	0	0	0	0	0	7.541	0.01	2.51366666666667	7.97364953872522	1
miR-357-y	0	0	0	0	0	4	0	0	0	0	0	15.082	0.01	5.02733333333333	8.97364953872522	0.686430559546811
miR-3585-y	0	0	3	0	0	0	0	0	64.9787	0	0	0	21.6595666666667	0.01	-11.0807886645379	0.493092742844232
miR-35-y	11	0	25	19	59	7	82.168	0	541.4889	222.4694	27.7421	26.3935	207.885633333333	92.2016666666667	-1.17292532451695	0.668528826738884
miR-3600-y	0	0	0	0	0	2	0	0	0	0	0	7.541	0.01	2.51366666666667	7.97364953872522	1
miR-3605-y	0	0	0	0	2	0	0	0	0	0	0.9404	0	0.01	0.313466666666667	4.97024013315714	0.999999999999999
miR-360-x	0	0	0	0	11	0	0	0	0	0	5.1723	0	0.01	1.7241	7.42969964478184	0.703475063066813
miR-360-y	0	0	0	4	0	0	0	0	0	46.8357	0	0	0.01	15.6119	10.6084304115853	0.615003690544821
miR-3612-x	0	6	0	0	0	0	0	26.2481	0	0	0	0	8.74936666666667	0.01	-9.77303477929931	0.548535658307717
miR-3613-x	0	0	0	0	2	0	0	0	0	0	0.9404	0	0.01	0.313466666666667	4.97024013315714	1
miR-3615-y	0	2	0	0	0	11	0	8.7494	0	0	0	41.4755	2.91646666666667	13.8251666666667	2.24500338241589	0.762979224179373
miR-361-x	2	3	0	0	10	4	14.9396	13.124	0	0	4.702	15.082	9.35453333333333	6.59466666666667	-0.504365944980074	1
miR-361-y	0	0	2	0	0	5	0	0	43.3191	0	0	18.8525	14.4397	6.28416666666667	-1.20024742007457	0.860974242101137
miR-3622-x	8	0	0	0	0	4	59.7586	0	0	0	0	15.082	19.9195333333333	5.02733333333333	-1.98631859487037	0.620297158876171
miR-362-x	0	2	0	0	0	4	0	8.7494	0	0	0	15.082	2.91646666666667	5.02733333333333	0.785571763778588	0.999999999999999
miR-362-y	0	2	0	0	0	0	0	8.7494	0	0	0	0	2.91646666666667	0.01	-8.18807777494663	0.700310248932421
miR-363-y	4	8	6	0	8	18	29.8793	34.9975	129.9573	0	3.7616	67.869	64.9447	23.8768666666667	-1.44359826933901	0.59547133574306
miR-365-x	0	0	0	0	3	4	0	0	0	0	1.4106	15.082	0.01	5.49753333333333	9.10264063641093	0.581682270729133
miR-365-y	0	0	0	0	6	2	0	0	0	0	2.8212	7.541	0.01	3.45406666666667	8.4321521182528	0.556708808498919
miR-3661-x	19	0	0	0	8	0	141.9266	0	0	0	3.7616	0	47.3088666666667	1.25386666666667	-5.23765475150134	0.340660834419075
miR-3664-y	0	0	0	0	6	0	0	0	0	0	2.8212	0	0.01	0.9404	6.5552026338783	0.751581455643735
miR-3674-x	0	0	0	0	8	0	0	0	0	0	3.7616	0	0.01	1.25386666666667	6.97024013315714	0.782782866408819
miR-3675-y	4	0	0	0	0	0	29.8793	0	0	0	0	0	9.95976666666667	0.01	-9.95996813359559	0.568848395368425
miR-3679-x	0	0	0	0	2	0	0	0	0	0	0.9404	0	0.01	0.313466666666667	4.97024013315714	1
miR-36-y	13	0	0	0	0	0	97.1077	0	0	0	0	0	32.3692333333333	0.01	-11.6604074803205	0.248502237071475
miR-370-y	0	2	0	0	3	0	0	8.7494	0	0	1.4106	0	2.91646666666667	0.4702	-2.63287514106833	1
miR-3724-y	5	0	0	0	0	0	37.3491	0	0	0	0	0	12.4497	0.01	-10.2818952628007	0.505196257982328
miR-3737-x	0	0	0	0	6	0	0	0	0	0	2.8212	0	0.01	0.9404	6.5552026338783	0.751554326974062
miR-374-x	0	0	0	0	9	0	0	0	0	0	4.2318	0	0.01	1.4106	7.14016513459945	0.687874625190787
miR-374-y	0	0	0	0	0	2	0	0	0	0	0	7.541	0.01	2.51366666666667	7.97364953872522	1
miR-3759-y	0	0	3	0	0	0	0	0	64.9787	0	0	0	21.6595666666667	0.01	-11.0807886645379	0.494452981607983
miR-375-y	50	0	22	16	0	0	373.4911	0	476.5102	187.3427	0	0	283.333766666667	62.4475666666667	-2.18178528504964	0.433526847930812
miR-3769-y	0	0	0	0	0	3	0	0	0	0	0	11.3115	0.01	3.7705	8.55861203944637	0.763023844485519
miR-3770-x	5	0	0	15	10	0	37.3491	0	0	175.6337	4.702	0	12.4497	60.1119	2.27153964294003	0.544170509573997
miR-3775-x	0	0	0	0	12	0	0	0	0	0	5.6425	0	0.01	1.88083333333333	7.55522820247068	0.647980202317016
miR-3776-x	4	7	0	0	4	0	29.8793	30.6228	0	0	1.8808	0	20.1673666666667	0.626933333333333	-5.00756686931989	0.40809329996499
miR-3779-x	0	0	0	2	0	0	0	0	0	23.4178	0	0	0.01	7.80593333333333	9.60842733125001	0.738896718490741
miR-377-x	46	0	3	63	0	0	343.6118	0	64.9787	737.6617	0	0	136.196833333333	245.887233333333	0.852303670845863	0.886704674585225
miR-377-y	0	0	0	0	2	0	0	0	0	0	0.9404	0	0.01	0.313466666666667	4.97024013315714	1
miR-378-x	0	7	2	0	5	0	0	30.6228	43.3191	0	2.351	0	24.6473	0.783666666666667	-4.97504567117381	0.407536270473532
miR-378-y	0	4	6	2	68	14	0	17.4987	129.9573	23.4178	31.9739	52.787	49.152	36.0595666666667	-0.446868061384464	0.844535256531455
miR-3791-y	4	0	0	0	0	0	29.8793	0	0	0	0	0	9.95976666666667	0.01	-9.95996813359559	0.568617219159319
miR-3792-x	11	12	0	12	0	0	82.168	52.4962	0	140.507	0	0	44.8880666666667	46.8356666666667	0.0612756402887864	0.924138557891927
miR-379-x	2	2	0	0	14	2	14.9396	8.7494	0	0	6.5829	7.541	7.89633333333333	4.70796666666667	-0.746078786707922	1
miR-37-y	19	25	13	0	17	0	141.9266	109.3671	281.5742	0	7.9935	0	177.622633333333	2.6645	-6.05880678361979	0.0959468564882037
miR-380-y	3	11	0	0	0	11	22.4095	48.1215	0	0	0	41.4755	23.5103333333333	13.8251666666667	-0.765998121200667	0.794844881533068
miR-3817-x	5	0	0	0	0	0	37.3491	0	0	0	0	0	12.4497	0.01	-10.2818952628007	0.505061953465213
miR-3818-y	0	0	2	0	0	0	0	0	43.3191	0	0	0	14.4397	0.01	-10.4958250536872	0.564039422631799
miR-381-y	0	2	0	0	0	0	0	8.7494	0	0	0	0	2.91646666666667	0.01	-8.18807777494663	0.700422644503692
miR-382-x	0	0	0	0	4	0	0	0	0	0	1.8808	0	0.01	0.626933333333333	5.97024013315714	1
miR-3836-x	0	0	0	0	5	0	0	0	0	0	2.351	0	0.01	0.783666666666667	6.2921682280445	0.740949348521014
miR-3840-x	0	0	0	0	7	0	0	0	0	0	3.2914	0	0.01	1.09713333333333	6.77759505521474	0.765567060765851
miR-3840-y	0	0	4	0	0	0	0	0	86.6382	0	0	0	28.8794	0.01	-11.4958250536872	0.400024633758358
miR-3885-x	0	0	0	0	9	0	0	0	0	0	4.2318	0	0.01	1.4106	7.14016513459945	0.688168073104561
miR-3888-x	7	0	0	0	0	0	52.2888	0	0	0	0	0	17.4296	0.01	-10.7673237454259	0.44810887556073
miR-3895-y	12	0	0	0	0	0	89.6379	0	0	0	0	0	29.8793	0.01	-11.5449306343167	0.268035868776782
miR-3897-x	0	0	0	8	0	0	0	0	0	93.6713	0	0	0.01	31.2237666666667	11.6084288714185	0.42829668396252
miR-3897-y	0	0	0	0	0	2	0	0	0	0	0	7.541	0.01	2.51366666666667	7.97364953872522	0.999999999999999
miR-3900-x	0	0	0	5	0	0	0	0	0	58.5446	0	0	0.01	19.5148666666667	10.9303578904061	0.564075412067966
miR-3901-x	0	0	4	2	0	0	0	0	86.6382	23.4178	0	0	28.8794	7.80593333333333	-1.88739772243714	0.675741798291368
miR-3916-x	0	0	4	0	0	0	0	0	86.6382	0	0	0	28.8794	0.01	-11.4958250536872	0.400179365809383
miR-3931-y	18	0	0	0	0	0	134.4568	0	0	0	0	0	44.8189333333333	0.01	-12.1298925985478	0.162177886854784
miR-3934-x	0	0	0	17	0	0	0	0	0	199.0516	0	0	0.01	66.3505333333333	12.6958923468553	0.182695764185494
miR-3956-x	0	0	0	0	20	0	0	0	0	0	9.4041	0	0.01	3.1347	8.29218356925431	0.570742024945511
miR-3957-x	0	8	0	10	0	0	0	34.9975	0	117.0892	0	0	11.6658333333333	39.0297333333333	1.74228423773387	0.713695334919633
miR-3958-y	7	70	2	0	4	102	52.2888	306.2278	43.3191	0	1.8808	384.5907	133.945233333333	128.823833333333	-0.056243714283643	0.964073715290134
miR-3959-x	0	2	0	0	0	5	0	8.7494	0	0	0	18.8525	2.91646666666667	6.28416666666667	1.10749985866595	0.999999999999998
miR-3960-y	30	7	0	5	284	34	224.0947	30.6228	0	58.5446	133.5382	128.1969	84.9058333333333	106.7599	0.330434278660996	0.54378374798958
miR-3963-x	0	0	3	12	0	0	0	0	64.9787	140.507	0	0	21.6595666666667	46.8356666666667	1.11260322099081	0.825251347157472
miR-3964-y	0	0	0	0	24	0	0	0	0	0	11.2849	0	0.01	3.76163333333333	8.55521541823113	0.543661005138517
miR-3966-x	2	6	2	2	30	3	14.9396	26.2481	43.3191	23.4178	14.1061	11.3115	28.1689333333333	16.2784666666667	-0.791140121701832	1
miR-3968-y	1556	1161	164	1507	1563	669	11623.0429	5079.0068	3552.167	17645.3369	734.9304	2522.4627	6751.40556666667	6967.57666666667	0.0454690855851758	0.943643405230128
miR-3969-x	0	0	0	0	8	6	0	0	0	0	3.7616	22.623	0.01	8.79486666666667	9.78051789586345	0.427203932427011
miR-39-y	0	0	6	7	26	0	0	0	129.9573	81.9624	12.2253	0	43.3191	31.3959	-0.464427100306864	0.979784530226446
miR-4016-z	0	0	0	0	6	0	0	0	0	0	2.8212	0	0.01	0.9404	6.5552026338783	0.750997629942891
miR-4049-y	3	0	0	0	0	0	22.4095	0	0	0	0	0	7.46983333333333	0.01	-9.54493224378577	0.611813657841299
miR-4068-x	0	0	0	0	10	0	0	0	0	0	4.702	0	0.01	1.56733333333333	7.2921682280445	0.698858752664399
miR-4078-x	0	0	0	2	0	0	0	0	0	23.4178	0	0	0.01	7.80593333333333	9.60842733125001	0.738957753270042
miR-409-x	0	2	0	0	0	0	0	8.7494	0	0	0	0	2.91646666666667	0.01	-8.18807777494663	0.699929166647918
miR-409-y	0	0	0	4	41	0	0	0	0	46.8357	19.2784	0	0.01	22.0380333333333	11.1057797686962	0.163284674737054
miR-40-x	25	0	0	0	13	0	186.7455	0	0	0	6.1127	0	62.2485	2.03756666666667	-4.93311990459613	0.402017413114108
miR-40-y	19	131	7	32	112	34	141.9266	573.0835	151.6169	374.6853	52.663	128.1969	288.875666666667	185.181733333333	-0.641506888620323	0.751306687646195
miR-411-x	0	7	0	0	7	5	0	30.6228	0	0	3.2914	18.8525	10.2076	7.3813	-0.467696868879741	1
miR-4127-y	0	0	0	0	6	0	0	0	0	0	2.8212	0	0.01	0.9404	6.5552026338783	0.751195586924992
miR-412-z	0	0	0	0	4	0	0	0	0	0	1.8808	0	0.01	0.626933333333333	5.97024013315714	0.999999999999999
miR-4164-y	0	0	0	0	6	0	0	0	0	0	2.8212	0	0.01	0.9404	6.5552026338783	0.751362573139648
miR-4170-x	0	0	0	0	3	0	0	0	0	0	1.4106	0	0.01	0.4702	5.5552026338783	0.999999999999999
miR-4173-y	16	0	0	0	0	0	119.5172	0	0	0	0	0	39.8390666666667	0.01	-11.9599681335956	0.184563801735387
miR-4175-y	0	0	0	14	0	0	0	0	0	163.9248	0	0	0.01	54.6416	12.4157840135	0.208695946624558
miR-4181-y	0	0	0	10	0	0	0	0	0	117.0892	0	0	0.01	39.0297333333333	11.9303578904061	0.331683181901159
miR-4206-y	0	0	0	0	2	0	0	0	0	0	0.9404	0	0.01	0.313466666666667	4.97024013315714	1
miR-421-x	0	0	0	0	9	0	0	0	0	0	4.2318	0	0.01	1.4106	7.14016513459945	0.688338661138698
miR-421-y	0	2	0	0	11	0	0	8.7494	0	0	5.1723	0	2.91646666666667	1.7241	-0.758378130164787	0.999999999999998
miR-422-x	0	0	5	0	0	0	0	0	108.2978	0	0	0	36.0992666666667	0.01	-11.8177538146524	0.305979691482223
miR-423-x	9	32	9	0	335	18	67.2284	139.9899	194.936	0	157.5187	67.869	134.051433333333	75.1292333333333	-0.835340360022936	0.761840765899318
miR-423-y	0	7	2	4	100	7	0	30.6228	43.3191	46.8357	47.0205	26.3935	24.6473	40.0832333333333	0.701569274361619	0.461705504812006
miR-424-x	0	0	0	0	2	0	0	0	0	0	0.9404	0	0.01	0.313466666666667	4.97024013315714	1
miR-424-y	0	0	0	0	15	0	0	0	0	0	7.0531	0	0.01	2.35103333333333	7.87715118367582	0.656337381072829
miR-4259-y	0	6	0	10	7	0	0	26.2481	0	117.0892	3.2914	0	8.74936666666667	40.1268666666667	2.19731801206758	0.561265030820828
miR-425-x	0	2	0	0	0	0	0	8.7494	0	0	0	0	2.91646666666667	0.01	-8.18807777494663	0.700006186056125
miR-425-y	0	0	0	0	0	4	0	0	0	0	0	15.082	0.01	5.02733333333333	8.97364953872522	0.68650619511853
miR-4271-y	0	0	0	0	8	0	0	0	0	0	3.7616	0	0.01	1.25386666666667	6.97024013315714	0.782888238481274
miR-4286-z	7	24	0	15	15	3	52.2888	104.9924	0	175.6337	7.0531	11.3115	52.4270666666667	64.6661	0.302697776097288	0.981245534762698
miR-429-y	2	0	0	0	0	0	14.9396	0	0	0	0	0	4.97986666666667	0.01	-8.95996330517774	0.644937978625423
miR-42-y	0	0	0	0	35	5	0	0	0	0	16.4572	18.8525	0.01	11.7699	10.2008863475944	0.241519523704168
miR-4301-x	0	0	0	0	2	0	0	0	0	0	0.9404	0	0.01	0.313466666666667	4.97024013315714	1
miR-430-y	0	31	0	8	11	0	0	135.6152	0	93.6713	5.1723	0	45.2050666666667	32.9478666666667	-0.456299426055268	0.858540104300336
miR-4324-y	3	7	15	0	62	0	22.4095	30.6228	324.8933	0	29.1527	0	125.9752	9.71756666666667	-3.69640083642325	0.51820181926271
miR-4326-x	0	0	0	0	8	0	0	0	0	0	3.7616	0	0.01	1.25386666666667	6.97024013315714	0.782478084204103
miR-432-x	0	0	0	0	3	0	0	0	0	0	1.4106	0	0.01	0.4702	5.5552026338783	1
miR-4332-y	0	0	0	0	4	0	0	0	0	0	1.8808	0	0.01	0.626933333333333	5.97024013315714	1
miR-4334-y	0	6	0	0	8	6	0	26.2481	0	0	3.7616	22.623	8.74936666666667	8.79486666666667	0.00748311656413255	0.999999999999997
miR-4337-x	0	0	0	0	2	0	0	0	0	0	0.9404	0	0.01	0.313466666666667	4.97024013315714	1
miR-433-x	0	0	3	0	10	0	0	0	64.9787	0	4.702	0	21.6595666666667	1.56733333333333	-3.78862043649343	0.759168678391929
miR-433-y	0	0	0	0	10	0	0	0	0	0	4.702	0	0.01	1.56733333333333	7.2921682280445	0.698804258209863
miR-434-y	0	0	0	8	0	0	0	0	0	93.6713	0	0	0.01	31.2237666666667	11.6084288714185	0.42686645991703
miR-43-y	0	0	4	0	0	0	0	0	86.6382	0	0	0	28.8794	0.01	-11.4958250536872	0.399013532938873
miR-4429-x	0	0	0	0	7	0	0	0	0	0	3.2914	0	0.01	1.09713333333333	6.77759505521474	0.765510888466902
miR-4449-y	0	0	3	0	0	0	0	0	64.9787	0	0	0	21.6595666666667	0.01	-11.0807886645379	0.49401331325206
miR-4451-y	0	0	6	0	5	0	0	0	129.9573	0	2.351	0	43.3191	0.783666666666667	-5.78861932636381	0.33645802085626
miR-4452-y	0	0	0	0	7	0	0	0	0	0	3.2914	0	0.01	1.09713333333333	6.77759505521474	0.765616690529405
miR-4454-x	14	60	0	12	153	31	104.5775	262.481	0	140.507	71.9414	116.8854	122.352833333333	109.777933333333	-0.156459425725718	0.866803479346842
miR-4457-y	0	0	0	0	12	0	0	0	0	0	5.6425	0	0.01	1.88083333333333	7.55522820247068	0.647711720488628
miR-4484-y	3	0	0	0	0	0	22.4095	0	0	0	0	0	7.46983333333333	0.01	-9.54493224378577	0.611682809636871
miR-4488-x	0	0	0	0	8	0	0	0	0	0	3.7616	0	0.01	1.25386666666667	6.97024013315714	0.782547590246803
miR-448-y	0	9	0	2	11	0	0	39.3721	0	23.4178	5.1723	0	13.1240333333333	9.53003333333333	-0.461657997839231	1
miR-4492-y	0	0	0	0	3	0	0	0	0	0	1.4106	0	0.01	0.4702	5.5552026338783	1
miR-4497-x	0	0	0	0	6	0	0	0	0	0	2.8212	0	0.01	0.9404	6.5552026338783	0.751334912075877
miR-4498-x	0	0	0	2	0	0	0	0	0	23.4178	0	0	0.01	7.80593333333333	9.60842733125001	0.739049173465077
miR-449-x	0	4	0	0	10	4	0	17.4987	0	0	4.702	15.082	5.8329	6.59466666666667	0.177086398395351	0.918110819685807
miR-449-y	0	2	0	0	0	0	0	8.7494	0	0	0	0	2.91646666666667	0.01	-8.18807777494663	0.700082800809354
miR-44-y	92	32	16	47	77	0	687.2236	139.9899	346.5529	550.3191	36.2058	0	391.255466666667	195.5083	-1.00088105348722	0.618279384476098
miR-4507-y	0	0	0	0	2	0	0	0	0	0	0.9404	0	0.01	0.313466666666667	4.97024013315714	1
miR-4508-x	0	0	0	0	8	0	0	0	0	0	3.7616	0	0.01	1.25386666666667	6.97024013315714	0.782964563123674
miR-450-x	0	2	0	0	8	4	0	8.7494	0	0	3.7616	15.082	2.91646666666667	6.2812	1.10681862182169	0.806503686472798
miR-4510-x	0	0	0	0	8	0	0	0	0	0	3.7616	0	0.01	1.25386666666667	6.97024013315714	0.782339062874803
miR-4513-x	0	0	0	0	16	0	0	0	0	0	7.5233	0	0.01	2.50776666666667	7.97025930964391	0.612131094910195
miR-4516-x	0	0	0	7	241	3	0	0	0	81.9624	113.3194	11.3115	0.01	68.8644333333333	12.7495433459378	0.018295964111844
miR-451-x	10	10	0	0	0	59	74.6982	43.7468	0	0	0	222.4593	39.4816666666667	74.1531	0.909324113828997	0.788599306764363
miR-452-x	0	0	0	0	11	0	0	0	0	0	5.1723	0	0.01	1.7241	7.42969964478184	0.703146499209921
miR-452-y	0	0	0	0	18	0	0	0	0	0	8.4637	0	0.01	2.82123333333333	8.14018218037806	0.608137995536807
miR-4531-y	2	0	0	0	0	0	14.9396	0	0	0	0	0	4.97986666666667	0.01	-8.95996330517774	0.645410483216206
miR-4547-y	0	0	0	0	3	0	0	0	0	0	1.4106	0	0.01	0.4702	5.5552026338783	1
miR-455-y	0	2	0	0	2	0	0	8.7494	0	0	0.9404	0	2.91646666666667	0.313466666666667	-3.21783764178949	0.999999999999999
miR-4561-y	0	0	0	0	11	0	0	0	0	0	5.1723	0	0.01	1.7241	7.42969964478184	0.703364740464466
miR-4577-y	22	9	0	10	7	4	164.3361	39.3721	0	117.0892	3.2914	15.082	67.9027333333333	45.1542	-0.588609463735818	0.714141807875951
miR-458-y	0	0	0	0	23	0	0	0	0	0	10.8147	0	0.01	3.6049	8.49381542940585	0.546624331700938
miR-45-y	92	32	16	47	77	0	687.2236	139.9899	346.5529	550.3191	36.2058	0	391.255466666667	195.5083	-1.00088105348722	0.618130945516328
miR-4626-y	0	0	3	0	0	0	0	0	64.9787	0	0	0	21.6595666666667	0.01	-11.0807886645379	0.492305510480319
miR-462-x	11	25	22	26	60	38	82.168	109.3671	476.5102	304.4318	28.2123	143.2789	222.681766666667	158.641	-0.489217757323143	0.814536182241887
miR-4634-x	5	0	0	0	0	0	37.3491	0	0	0	0	0	12.4497	0.01	-10.2818952628007	0.505099584928021
miR-4635-y	14	35	0	0	10	0	104.5775	153.1139	0	0	4.702	0	85.8971333333333	1.56733333333333	-5.77622604135973	0.18368329188442
miR-4638-y	0	5	73	0	0	0	0	21.8734	1581.1475	0	0	0	534.3403	0.01	-15.7054712090208	0.0210063222414303
miR-4640-y	0	0	0	0	2	0	0	0	0	0	0.9404	0	0.01	0.313466666666667	4.97024013315714	1
miR-4645-y	5	0	0	0	0	0	37.3491	0	0	0	0	0	12.4497	0.01	-10.2818952628007	0.505152929585355
miR-4649-x	0	0	0	0	2	0	0	0	0	0	0.9404	0	0.01	0.313466666666667	4.97024013315714	1
miR-4664-y	0	0	0	0	2	0	0	0	0	0	0.9404	0	0.01	0.313466666666667	4.97024013315714	0.999999999999999
miR-4667-x	0	13	0	0	0	2	0	56.8709	0	0	0	7.541	18.9569666666667	2.51366666666667	-2.91486288079235	0.537325485460171
miR-466-x	0	0	0	0	13	3	0	0	0	0	6.1127	11.3115	0.01	5.80806666666667	9.18191420287378	0.426577859307879
miR-466-y	0	0	0	0	8	0	0	0	0	0	3.7616	0	0.01	1.25386666666667	6.97024013315714	0.782870692760112
miR-4672-y	0	0	0	0	3	0	0	0	0	0	1.4106	0	0.01	0.4702	5.5552026338783	1
miR-4676-x	0	0	0	0	2	0	0	0	0	0	0.9404	0	0.01	0.313466666666667	4.97024013315714	1
miR-4677-y	0	0	0	0	2	0	0	0	0	0	0.9404	0	0.01	0.313466666666667	4.97024013315714	1
miR-4687-y	6	0	0	0	9	2	44.8189	0	0	0	4.2318	7.541	14.9396333333333	3.92426666666667	-1.92864975436883	0.833152851517404
miR-4688-y	0	0	0	0	3	0	0	0	0	0	1.4106	0	0.01	0.4702	5.5552026338783	1
miR-4694-y	0	0	0	0	0	2	0	0	0	0	0	7.541	0.01	2.51366666666667	7.97364953872522	1
miR-46-y	4	0	28	18	0	0	29.8793	0	606.4675	210.7605	0	0	212.1156	70.2535	-1.59420872079233	0.578742818978448
miR-4718-x	8	0	0	0	0	2	59.7586	0	0	0	0	7.541	19.9195333333333	2.51366666666667	-2.98631859487037	0.528367047536267
miR-4727-y	0	2	0	0	0	0	0	8.7494	0	0	0	0	2.91646666666667	0.01	-8.18807777494663	0.699890504190052
miR-4757-y	0	0	3	0	7	0	0	0	64.9787	0	3.2914	0	21.6595666666667	1.09713333333333	-4.30319360932319	0.692913829427103
miR-4763-y	6	0	0	0	16	0	44.8189	0	0	0	7.5233	0	14.9396333333333	2.50776666666667	-2.57466971520201	0.914179993473048
miR-4772-y	0	2	0	0	0	0	0	8.7494	0	0	0	0	2.91646666666667	0.01	-8.18807777494663	0.700571150806679
miR-4786-x	2	0	0	0	0	0	14.9396	0	0	0	0	0	4.97986666666667	0.01	-8.95996330517774	0.645316195693466
miR-4786-y	0	0	0	0	2	0	0	0	0	0	0.9404	0	0.01	0.313466666666667	4.97024013315714	0.999999999999999
miR-4799-y	0	0	0	0	4	0	0	0	0	0	1.8808	0	0.01	0.626933333333333	5.97024013315714	1
miR-47-y	7	27	0	0	20	4	52.2888	118.1164	0	0	9.4041	15.082	56.8017333333333	8.16203333333333	-2.7989344473486	0.449442058231889
miR-4800-x	0	0	0	0	7	0	0	0	0	0	3.2914	0	0.01	1.09713333333333	6.77759505521474	0.765752169011041
miR-4801-y	0	0	0	0	0	5	0	0	0	0	0	18.8525	0.01	6.28416666666667	9.29557763361258	0.703691238503367
miR-4814-y	0	0	0	0	6	0	0	0	0	0	2.8212	0	0.01	0.9404	6.5552026338783	0.751445152881646
miR-4825-x	8	0	0	0	0	0	59.7586	0	0	0	0	0	19.9195333333333	0.01	-10.9599681335956	0.397077899321685
miR-4825-y	0	0	4	0	0	0	0	0	86.6382	0	0	0	28.8794	0.01	-11.4958250536872	0.398871326391804
miR-4834-y	0	0	0	0	2	0	0	0	0	0	0.9404	0	0.01	0.313466666666667	4.97024013315714	1
miR-483-x	0	0	0	0	8	3	0	0	0	0	3.7616	11.3115	0.01	5.02436666666667	8.97279794239579	0.508788396288885
miR-4849-y	0	0	0	16	0	0	0	0	0	187.3427	0	0	0.01	62.4475666666667	12.6084296415021	0.19218780044429
miR-484-x	4	8	0	13	154	33	29.8793	34.9975	0	152.2159	72.4116	124.4264	21.6256	116.3513	2.42767526431125	0.162281279987389
miR-484-z	4	2	0	0	20	18	29.8793	8.7494	0	0	9.4041	67.869	12.8762333333333	25.7577	1.00029315005413	0.632781151884962
miR-485-x	0	0	0	0	2	0	0	0	0	0	0.9404	0	0.01	0.313466666666667	4.97024013315714	0.999999999999999
miR-4869-y	0	0	0	13	0	0	0	0	0	152.2159	0	0	0.01	50.7386333333333	12.3088689449828	0.233588463854007
miR-486-x	25	372	0	0	104	1060	186.7455	1627.382	0	0	48.9013	3996.7272	604.709166666667	1348.54283333333	1.1570879923643	0.682752147434765
miR-486-y	0	0	0	0	4	0	0	0	0	0	1.8808	0	0.01	0.626933333333333	5.97024013315714	1
miR-4877-y	0	0	0	0	0	2	0	0	0	0	0	7.541	0.01	2.51366666666667	7.97364953872522	1
miR-4884-y	0	0	0	0	8	0	0	0	0	0	3.7616	0	0.01	1.25386666666667	6.97024013315714	0.782895075084079
miR-488-x	0	0	0	0	7	0	0	0	0	0	3.2914	0	0.01	1.09713333333333	6.77759505521474	0.765529645728486
miR-491-x	0	0	0	0	0	6	0	0	0	0	0	22.623	0.01	7.541	9.55861203944637	0.652857085990773
miR-493-x	0	2	0	0	0	0	0	8.7494	0	0	0	0	2.91646666666667	0.01	-8.18807777494663	0.700385276691933
miR-493-y	0	0	0	0	2	0	0	0	0	0	0.9404	0	0.01	0.313466666666667	4.97024013315714	1
miR-4940-x	0	6	0	21	11	0	0	26.2481	0	245.8872	5.1723	0	8.74936666666667	83.6865	3.2577444166223	0.356228749542195
miR-494-y	2	0	0	0	6	0	14.9396	0	0	0	2.8212	0	4.97986666666667	0.9404	-2.40476067129944	1
miR-495-y	2	0	0	0	3	0	14.9396	0	0	0	1.4106	0	4.97986666666667	0.4702	-3.40476067129944	0.868840379461291
miR-4962-y	0	0	0	0	2	0	0	0	0	0	0.9404	0	0.01	0.313466666666667	4.97024013315714	1
miR-497-x	8	2	0	0	2	2	59.7586	8.7494	0	0	0.9404	7.541	22.836	2.82713333333333	-3.01389813713971	0.449440886682114
miR-499-x	0	0	0	0	2	0	0	0	0	0	0.9404	0	0.01	0.313466666666667	4.97024013315714	1
miR-49-y	41	46	22	122	119	14	306.2627	201.2354	476.5102	1428.4878	55.9544	52.787	328.002766666667	512.409733333333	0.643589896377049	0.776609355021193
miR-5001-x	0	0	7	0	8	0	0	0	151.6169	0	3.7616	0	50.5389666666667	1.25386666666667	-5.33294031835756	0.389336970272883
miR-5004-x	0	0	3	0	0	0	0	0	64.9787	0	0	0	21.6595666666667	0.01	-11.0807886645379	0.491003514347832
miR-5004-y	0	0	0	0	4	0	0	0	0	0	1.8808	0	0.01	0.626933333333333	5.97024013315714	1
miR-500-y	4	18	0	2	18	4	29.8793	78.7443	0	23.4178	8.4637	15.082	36.2078666666667	15.6545	-1.20972574711908	0.710507342942719
miR-501-y	0	19	0	0	32	3	0	83.119	0	0	15.0466	11.3115	27.7063333333333	8.78603333333333	-1.65693191864808	0.905212130646869
miR-502-y	4	18	0	2	22	4	29.8793	78.7443	0	23.4178	10.3445	15.082	36.2078666666667	16.2814333333333	-1.15307546446971	0.754567543639161
miR-503-x	0	2	0	0	40	6	0	8.7494	0	0	18.8082	22.623	2.91646666666667	13.8104	2.24346161567342	0.379813480067384
miR-503-y	0	0	0	0	3	0	0	0	0	0	1.4106	0	0.01	0.4702	5.5552026338783	1
miR-504-x	0	0	0	0	14	6	0	0	0	0	6.5829	22.623	0.01	9.7353	9.9270816270504	0.371021716596339
miR-505-y	0	0	0	0	8	0	0	0	0	0	3.7616	0	0.01	1.25386666666667	6.97024013315714	0.783103530443238
miR-506-x	2	32	0	0	0	35	14.9396	139.9899	0	0	0	131.9674	51.6431666666667	43.9891333333333	-0.231430289050755	0.919789784157513
miR-507-y	116	1254	25	27	27	1239	866.4993	5485.8523	541.4889	316.1407	12.6955	4671.6462	2297.94683333333	1666.82746666667	-0.463240640648779	0.783073834958146
miR-5089-x	0	0	2	0	0	0	0	0	43.3191	0	0	0	14.4397	0.01	-10.4958250536872	0.563817140960033
miR-508-x	3	4	0	0	0	8	22.4095	17.4987	0	0	0	30.164	13.3027333333333	10.0546666666667	-0.403857454918413	0.942971247647272
miR-5099-y	0	0	0	0	0	6	0	0	0	0	0	22.623	0.01	7.541	9.55861203944637	0.653160134483791
miR-509-x	0	0	0	0	11	0	0	0	0	0	5.1723	0	0.01	1.7241	7.42969964478184	0.703091783237337
miR-50-x	0	75	14	11	38	0	0	328.1012	303.2338	128.7981	17.8678	0	210.445	48.8886333333333	-2.10587225191188	0.457996267513242
miR-5100-y	0	11	0	3	17	7	0	48.1215	0	35.1267	7.9935	26.3935	16.0405	23.1712333333333	0.530615723574431	0.827334013981464
miR-5106-y	14	139	19	0	11	22	104.5775	608.0809	411.5315	0	5.1723	82.9509	374.729966666667	29.3744	-3.67322006404525	0.110817742177679
miR-5108-y	9	11	9	16	40	27	67.2284	48.1215	194.936	187.3427	18.8082	101.8034	103.428633333333	102.651433333333	-0.0108818666443197	0.986827403007289
miR-510-x	10	0	0	0	0	0	74.6982	0	0	0	0	0	24.8994	0.01	-11.2818952628007	0.333242368208225
miR-5110-x	11	0	7	14	0	6	82.168	0	151.6169	163.9248	0	22.623	77.9283	62.1826	-0.32563640400553	0.844680848862167
miR-5112-x	10	7	0	0	9	0	74.6982	30.6228	0	0	4.2318	0	35.107	1.4106	-4.63737786886628	0.385389077093382
miR-5118-y	0	0	0	0	6	0	0	0	0	0	2.8212	0	0.01	0.9404	6.5552026338783	0.751472545799308
miR-5119-y	418	198	155	140	254	91	3122.3856	866.1872	3357.231	1639.2483	119.4321	343.1153	2448.60126666667	700.598566666667	-1.80529792104957	0.271173643684405
miR-5122-x	8	0	0	0	0	0	59.7586	0	0	0	0	0	19.9195333333333	0.01	-10.9599681335956	0.39857439600054
miR-5124-x	80	73	17	75	119	21	597.5858	319.3518	368.2124	878.1687	55.9544	79.1804	428.383333333333	337.767833333333	-0.342870409330602	0.805638092526015
miR-5126-y	0	7	0	5	2	0	0	30.6228	0	58.5446	0.9404	0	10.2076	19.8283333333333	0.957919716043988	0.95267518253837
miR-5129-x	13	0	0	2	0	0	97.1077	0	0	23.4178	0	0	32.3692333333333	7.80593333333333	-2.05198014907048	0.530163021758014
miR-512-x	15	0	0	0	6	0	112.0473	0	0	0	2.8212	0	37.3491	0.9404	-5.31165512964353	0.388859809203435
miR-513-x	0	3	0	0	0	2	0	13.124	0	0	0	7.541	4.37466666666667	2.51366666666667	-0.799379744184686	0.999999999999999
miR-514-x	0	0	7	0	5	3	0	0	151.6169	0	2.351	11.3115	50.5389666666667	4.55416666666667	-3.47213717167659	0.392196795885452
miR-51-x	119	287	164	228	482	106	888.9088	1255.534	3552.167	2669.6329	226.6388	399.6727	1898.86993333333	1098.64813333333	-0.789411683891953	0.650750063272919
miR-525-x	0	22	0	0	0	0	0	96.243	0	0	0	0	32.081	0.01	-11.6475033975446	0.233370545594662
miR-52-x	26	121	32	87	109	98	194.2154	529.3366	693.1058	1018.6757	51.2523	369.5087	472.219266666667	479.812233333333	0.0230130360817386	0.978869046406516
miR-5309-y	0	0	3	0	0	0	0	0	64.9787	0	0	0	21.6595666666667	0.01	-11.0807886645379	0.494549616329762
miR-5315-x	0	0	2	0	0	0	0	0	43.3191	0	0	0	14.4397	0.01	-10.4958250536872	0.564065059552357
miR-5320-y	0	0	0	0	4	0	0	0	0	0	1.8808	0	0.01	0.626933333333333	5.97024013315714	1
miR-532-x	0	0	0	0	0	10	0	0	0	0	0	37.705	0.01	12.5683333333333	10.2955776336126	0.574210470079462
miR-532-y	0	0	3	0	2	0	0	0	64.9787	0	0.9404	0	21.6595666666667	0.313466666666667	-6.11054853138079	0.595630106142573
miR-5331-y	0	0	0	0	13	0	0	0	0	0	6.1127	0	0.01	2.03756666666667	7.6707034530919	0.653451940363094
miR-5360-x	0	0	0	2	0	0	0	0	0	23.4178	0	0	0.01	7.80593333333333	9.60842733125001	0.738866174652501
miR-5364-x	0	0	8	0	3	0	0	0	173.2764	0	1.4106	0	57.7588	0.4702	-6.94062241980886	0.263664229822544
miR-539-y	0	2	0	0	0	0	0	8.7494	0	0	0	0	2.91646666666667	0.01	-8.18807777494663	0.700347811628829
miR-53-x	3	0	0	0	5	0	22.4095	0	0	0	2.351	0	7.46983333333333	0.783666666666667	-3.25276401574127	0.798227663573382
miR-5410-y	0	0	0	0	8	0	0	0	0	0	3.7616	0	0.01	1.25386666666667	6.97024013315714	0.782835581781518
miR-542-y	0	4	0	8	0	2	0	17.4987	0	93.6713	0	7.541	5.8329	33.7374333333333	2.53206497514149	0.547833464482579
miR-543-y	0	0	0	0	4	0	0	0	0	0	1.8808	0	0.01	0.626933333333333	5.97024013315714	1
miR-5444-x	0	0	0	0	12	0	0	0	0	0	5.6425	0	0.01	1.88083333333333	7.55522820247068	0.647741597901274
miR-5447-y	0	0	0	0	12	0	0	0	0	0	5.6425	0	0.01	1.88083333333333	7.55522820247068	0.647950417025584
miR-544-x	0	0	0	0	0	3	0	0	0	0	0	11.3115	0.01	3.7705	8.55861203944637	0.763084631423939
miR-5455-x	0	0	2	0	0	0	0	0	43.3191	0	0	0	14.4397	0.01	-10.4958250536872	0.564278484612885
miR-548-x	0	11	0	0	13	0	0	48.1215	0	0	6.1127	0	16.0405	2.03756666666667	-2.97679994445265	0.82022994827731
miR-548-y	0	0	0	0	0	6	0	0	0	0	0	22.623	0.01	7.541	9.55861203944637	0.653059043453394
miR-549-x	0	0	0	0	25	15	0	0	0	0	11.7551	56.5575	0.01	22.7708666666667	11.1529734866288	0.165332871740162
miR-549-y	0	0	0	0	0	2	0	0	0	0	0	7.541	0.01	2.51366666666667	7.97364953872522	1
miR-54-y	0	0	2	3	7	10	0	0	43.3191	35.1267	3.2914	37.705	14.4397	25.3743666666667	0.81333104467129	0.771854971107037
miR-550-x	0	0	0	0	4	0	0	0	0	0	1.8808	0	0.01	0.626933333333333	5.97024013315714	1
miR-551-x	0	0	10	0	0	0	0	0	216.5956	0	0	0	72.1985333333333	0.01	-12.8177538146524	0.155486577626712
miR-553-x	0	0	0	7	0	0	0	0	0	81.9624	0	0	0.01	27.3208	11.4157840135	0.467682671421339
miR-5585-y	0	0	0	0	14	0	0	0	0	0	6.5829	0	0.01	2.1943	7.77761697117882	0.653449734313285
miR-55-y	100	37	74	109	192	104	746.9822	161.8633	1602.8071	1276.2719	90.2794	392.1317	837.217533333333	586.227666666667	-0.514141468617379	0.764976241757033
miR-5606-y	0	0	0	0	12	0	0	0	0	0	5.6425	0	0.01	1.88083333333333	7.55522820247068	0.647860992197898
miR-562-y	0	0	0	0	10	0	0	0	0	0	4.702	0	0.01	1.56733333333333	7.2921682280445	0.699378519436945
miR-5693-y	0	0	0	0	2	0	0	0	0	0	0.9404	0	0.01	0.313466666666667	4.97024013315714	1
miR-5694-x	0	0	0	0	2	0	0	0	0	0	0.9404	0	0.01	0.313466666666667	4.97024013315714	1
miR-56-y	122	242	110	250	404	86	911.3183	1058.6732	2382.5511	2927.2291	189.9628	324.2628	1450.84753333333	1147.15156666667	-0.338839898326382	0.824640184954707
miR-571-y	40	0	0	13	0	0	298.7929	0	0	152.2159	0	0	99.5976333333333	50.7386333333333	-0.973026800659078	0.702306380015273
miR-5735-x	2	0	0	0	0	0	14.9396	0	0	0	0	0	4.97986666666667	0.01	-8.95996330517774	0.645190313318171
miR-5735-y	90	0	0	0	0	0	672.284	0	0	0	0	0	224.094666666667	0.01	-14.4518206934352	0.0599966056401478
miR-5739-y	0	0	0	0	11	0	0	0	0	0	5.1723	0	0.01	1.7241	7.42969964478184	0.703310377127901
miR-574-x	0	3	0	0	35	0	0	13.124	0	0	16.4572	0	4.37466666666667	5.48573333333333	0.326511399990097	0.641285918277036
miR-574-y	0	24	0	0	10	0	0	104.9924	0	0	4.702	0	34.9974666666667	1.56733333333333	-4.48086655125481	0.4690554755153
miR-576-y	0	0	0	0	22	0	0	0	0	0	10.3445	0	0.01	3.44816666666667	8.42968569835555	0.574430583109789
miR-57-x	0	72	4	2	24	0	0	314.9772	86.6382	23.4178	11.2849	0	133.8718	11.5675666666667	-3.532694771338	0.296481212612008
miR-580-y	0	0	2	0	0	0	0	0	43.3191	0	0	0	14.4397	0.01	-10.4958250536872	0.56374827869912
miR-582-y	0	0	0	0	2	0	0	0	0	0	0.9404	0	0.01	0.313466666666667	4.97024013315714	1
miR-584-x	0	0	0	0	20	8	0	0	0	0	9.4041	30.164	0.01	13.1893666666667	10.3651595748925	0.294133724568392
miR-5853-x	0	5	0	0	0	0	0	21.8734	0	0	0	0	7.29113333333333	0.01	-9.50999927418931	0.591132461245064
miR-5854-y	0	0	3	0	0	0	0	0	64.9787	0	0	0	21.6595666666667	0.01	-11.0807886645379	0.49306950854877
miR-5858-x	0	0	0	0	3	0	0	0	0	0	1.4106	0	0.01	0.4702	5.5552026338783	1
miR-5884-y	12	0	0	0	0	0	89.6379	0	0	0	0	0	29.8793	0.01	-11.5449306343167	0.266454258276178
miR-5885-x	0	0	0	9	0	0	0	0	0	105.3802	0	0	0.01	35.1267333333333	11.778353701731	0.367695457091863
miR-5890-x	0	0	0	0	107	5	0	0	0	0	50.3119	18.8525	0.01	23.0548	11.1708514351111	0.0829032027027679
miR-589-x	0	0	0	0	4	0	0	0	0	0	1.8808	0	0.01	0.626933333333333	5.97024013315714	1
miR-58-y	25	20	16	41	38	5	186.7455	87.4937	346.5529	480.0656	17.8678	18.8525	206.9307	172.261966666667	-0.264543490330556	0.833045449443137
miR-5921-y	0	0	0	12	0	2	0	0	0	140.507	0	7.541	0.01	49.3493333333333	12.2688148799174	0.15788546380954
miR-5928-x	12	0	0	0	0	0	89.6379	0	0	0	0	0	29.8793	0.01	-11.5449306343167	0.267519180375839
miR-5936-y	0	0	0	0	7	0	0	0	0	0	3.2914	0	0.01	1.09713333333333	6.77759505521474	0.765788802112026
miR-5940-y	0	0	0	10	0	0	0	0	0	117.0892	0	0	0.01	39.0297333333333	11.9303578904061	0.32994524255164
miR-5944-y	6	0	2	0	4	0	44.8189	0	43.3191	0	1.8808	0	29.3793333333333	0.626933333333333	-5.55034581058477	0.342478613049698
miR-598-y	0	0	0	0	4	0	0	0	0	0	1.8808	0	0.01	0.626933333333333	5.97024013315714	1
miR-5991-y	0	7	0	0	24	0	0	30.6228	0	0	11.2849	0	10.2076	3.76163333333333	-1.44021256760141	1
miR-59-y	0	0	0	9	0	0	0	0	0	105.3802	0	0	0.01	35.1267333333333	11.778353701731	0.369065685006628
miR-6000-y	0	0	0	0	0	2	0	0	0	0	0	7.541	0.01	2.51366666666667	7.97364953872522	1
miR-6056-x	0	0	2	0	0	0	0	0	43.3191	0	0	0	14.4397	0.01	-10.4958250536872	0.564085436602729
miR-6060-x	2	0	0	0	0	0	14.9396	0	0	0	0	0	4.97986666666667	0.01	-8.95996330517774	0.644906383201577
miR-6086-x	0	0	0	0	4	0	0	0	0	0	1.8808	0	0.01	0.626933333333333	5.97024013315714	1
miR-610-x	0	23	0	0	0	0	0	100.6177	0	0	0	0	33.5392333333333	0.01	-11.7116339956622	0.222180079246701
miR-6119-y	0	2	0	0	0	0	0	8.7494	0	0	0	0	2.91646666666667	0.01	-8.18807777494663	0.700608038021512
miR-6121-y	0	0	0	0	5	0	0	0	0	0	2.351	0	0.01	0.783666666666667	6.2921682280445	0.740722608028347
miR-6123-x	0	2	0	0	0	2	0	8.7494	0	0	0	7.541	2.91646666666667	2.51366666666667	-0.214428236221412	0.999999999999999
miR-612-x	0	0	2	0	0	0	0	0	43.3191	0	0	0	14.4397	0.01	-10.4958250536872	0.564906270418924
miR-6131-y	0	0	0	0	2	0	0	0	0	0	0.9404	0	0.01	0.313466666666667	4.97024013315714	1
miR-6134-y	0	0	0	0	5	0	0	0	0	0	2.351	0	0.01	0.783666666666667	6.2921682280445	0.741319119598246
miR-615-y	8	0	0	0	11	0	59.7586	0	0	0	5.1723	0	19.9195333333333	1.7241	-3.53026848881375	0.694103169037219
miR-616-y	0	0	0	0	15	0	0	0	0	0	7.0531	0	0.01	2.35103333333333	7.87715118367582	0.656122682339243
miR-619-x	0	0	0	0	60	0	0	0	0	0	28.2123	0	0.01	9.4041	9.87714606997547	0.258195151149853
miR-61-x	0	0	0	0	15	0	0	0	0	0	7.0531	0	0.01	2.35103333333333	7.87715118367582	0.656051051959307
miR-61-y	0	43	0	8	8	12	0	188.1114	0	93.6713	3.7616	45.246	62.7038	47.5596333333333	-0.398815283944003	0.816203243365465
miR-6236-y	0	0	0	0	2	0	0	0	0	0	0.9404	0	0.01	0.313466666666667	4.97024013315714	1
miR-6238-y	5	7	0	0	0	0	37.3491	30.6228	0	0	0	0	22.6573	0.01	-11.1457602345807	0.244641597874484
miR-6239-y	0	0	0	0	3	0	0	0	0	0	1.4106	0	0.01	0.4702	5.5552026338783	1
miR-6240-x	0	74	0	0	2	3	0	323.7265	0	0	0.9404	11.3115	107.908833333333	4.08396666666667	-4.72369806634302	0.159837681553843
miR-625-y	0	0	0	0	14	3	0	0	0	0	6.5829	11.3115	0.01	5.9648	9.22032995487956	0.429120140333464
miR-628-y	0	0	0	0	5	0	0	0	0	0	2.351	0	0.01	0.783666666666667	6.2921682280445	0.741209236427845
miR-629-x	0	0	0	0	133	0	0	0	0	0	62.5373	0	0.01	20.8457666666667	11.0255387172957	0.133047042713161
miR-6352-x	0	0	2	0	0	0	0	0	43.3191	0	0	0	14.4397	0.01	-10.4958250536872	0.565063991451935
miR-6367-y	8	0	0	0	0	0	59.7586	0	0	0	0	0	19.9195333333333	0.01	-10.9599681335956	0.398589453729455
miR-637-y	9	0	0	0	0	0	67.2284	0	0	0	0	0	22.4094666666667	0.01	-11.1298925985478	0.37274610672345
miR-638-x	0	0	0	0	2	0	0	0	0	0	0.9404	0	0.01	0.313466666666667	4.97024013315714	1
miR-63-y	0	52	0	4	22	19	0	227.4835	0	46.8357	10.3445	71.6394	75.8278333333333	42.9398666666667	-0.820409789191997	0.784191135623312
miR-6405-y	9	0	0	0	0	0	67.2284	0	0	0	0	0	22.4094666666667	0.01	-11.1298925985478	0.372588604265489
miR-6410-x	0	0	0	0	15	0	0	0	0	0	7.0531	0	0.01	2.35103333333333	7.87715118367582	0.656194280628215
miR-642-y	0	0	0	0	0	2	0	0	0	0	0	7.541	0.01	2.51366666666667	7.97364953872522	1
miR-6489-x	75	8	0	16	9	6	560.2366	34.9975	0	187.3427	4.2318	22.623	198.411366666667	71.3991666666667	-1.47451553666922	0.454518615635466
miR-6491-x	34	4	3	14	4	6	253.9739	17.4987	64.9787	163.9248	1.8808	22.623	112.150433333333	62.8095333333333	-0.836379739349603	0.597165562469686
miR-6492-x	4	13	0	13	2	0	29.8793	56.8709	0	152.2159	0.9404	0	28.9167333333333	51.0521	0.820065723725151	0.903790472985677
miR-6493-x	16	0	0	0	0	0	119.5172	0	0	0	0	0	39.8390666666667	0.01	-11.9599681335956	0.184148047712545
miR-6493-y	6	0	0	0	0	0	44.8189	0	0	0	0	0	14.9396333333333	0.01	-10.5449290248459	0.476566924358884
miR-6497-x	16	6	13	40	10	9	119.5172	26.2481	281.5742	468.3567	4.702	33.9345	142.4465	168.997733333333	0.246583722448036	1
miR-64-x	0	0	0	8	0	13	0	0	0	93.6713	0	49.0165	0.01	47.5626	12.2156118665367	0.124702270388277
miR-6507-y	8	0	0	0	0	0	59.7586	0	0	0	0	0	19.9195333333333	0.01	-10.9599681335956	0.398611849903263
miR-6509-y	9	0	0	0	0	0	67.2284	0	0	0	0	0	22.4094666666667	0.01	-11.1298925985478	0.373004361890671
miR-6511-x	2	0	0	0	0	0	14.9396	0	0	0	0	0	4.97986666666667	0.01	-8.95996330517774	0.645158813086188
miR-6511-y	0	0	0	0	6	0	0	0	0	0	2.8212	0	0.01	0.9404	6.5552026338783	0.751901960834943
miR-6514-y	0	0	0	6	0	0	0	0	0	70.2535	0	0	0.01	23.4178333333333	11.1933918855287	0.521527658883375
miR-6518-y	0	0	0	0	5	0	0	0	0	0	2.351	0	0.01	0.783666666666667	6.2921682280445	0.740492096695078
miR-6519-y	0	3	0	0	0	9	0	13.124	0	0	0	33.9345	4.37466666666667	11.3115	1.37054525725763	0.803990802682888
miR-6529-x	0	0	0	0	0	2	0	0	0	0	0	7.541	0.01	2.51366666666667	7.97364953872522	1
miR-652-y	0	0	0	0	16	0	0	0	0	0	7.5233	0	0.01	2.50776666666667	7.97025930964391	0.612095348681149
miR-6535-x	0	0	0	0	2	0	0	0	0	0	0.9404	0	0.01	0.313466666666667	4.97024013315714	1
miR-6538-x	10	21	0	29	5	0	74.6982	91.8683	0	339.5586	2.351	0	55.5221666666667	113.969866666667	1.03751665695937	0.812667034861869
miR-6539-x	0	0	0	0	7	0	0	0	0	0	3.2914	0	0.01	1.09713333333333	6.77759505521474	0.765770501594395
miR-6544-y	0	0	0	0	5	0	0	0	0	0	2.351	0	0.01	0.783666666666667	6.2921682280445	0.741643515703318
miR-6547-x	7	27	0	0	3	0	52.2888	118.1164	0	0	1.4106	0	56.8017333333333	0.4702	-6.91651660574701	0.12944215239328
miR-654-y	2	0	0	0	3	5	14.9396	0	0	0	1.4106	18.8525	4.97986666666667	6.75436666666667	0.439713384022792	0.999999999999999
miR-6565-y	0	0	0	0	4	0	0	0	0	0	1.8808	0	0.01	0.626933333333333	5.97024013315714	1
miR-6573-x	0	0	0	0	0	2	0	0	0	0	0	7.541	0.01	2.51366666666667	7.97364953872522	1
miR-6577-y	0	0	0	0	9	0	0	0	0	0	4.2318	0	0.01	1.4106	7.14016513459945	0.687948107340595
miR-6596-x	2	4	0	0	39	0	14.9396	17.4987	0	0	18.338	0	10.8127666666667	6.11266666666667	-0.822861911299445	0.820248335663484
miR-65-x	10	29	0	17	30	0	74.6982	126.8658	0	199.0516	14.1061	0	67.188	71.0525666666667	0.0806831797042523	1
miR-660-y	0	0	0	3	2	0	0	0	0	35.1267	0.9404	0	0.01	12.0223666666667	10.231505210842	0.519890815119349
miR-6610-y	0	13	0	0	0	0	0	56.8709	0	0	0	0	18.9569666666667	0.01	-10.8885124195176	0.39820992331851
miR-6630-y	0	13	0	0	0	0	0	56.8709	0	0	0	0	18.9569666666667	0.01	-10.8885124195176	0.397607561016224
miR-663-x	0	0	0	8	0	0	0	0	0	93.6713	0	0	0.01	31.2237666666667	11.6084288714185	0.428810805282939
miR-6642-y	0	0	57	6	0	0	0	0	1234.5946	70.2535	0	0	411.531533333333	23.4178333333333	-4.13532347446261	0.277845281039141
miR-6645-x	2	0	0	0	0	0	14.9396	0	0	0	0	0	4.97986666666667	0.01	-8.95996330517774	0.645221801686967
miR-664-x	5	2	0	12	6	3	37.3491	8.7494	0	140.507	2.8212	11.3115	15.3661666666667	51.5465666666667	1.746119031197	0.547818142462722
miR-664-y	0	0	0	0	5	0	0	0	0	0	2.351	0	0.01	0.783666666666667	6.2921682280445	0.740986778534636
miR-6658-y	0	10	0	0	0	0	0	43.7468	0	0	0	0	14.5822666666667	0.01	-10.5099992741893	0.457521708889835
miR-665-y	0	11	0	0	29	2	0	48.1215	0	0	13.6359	7.541	16.0405	7.05896666666667	-1.18419019905882	0.999999999999999
miR-666-x	0	0	0	0	0	2	0	0	0	0	0	7.541	0.01	2.51366666666667	7.97364953872522	1
miR-6678-y	0	0	0	0	9	0	0	0	0	0	4.2318	0	0.01	1.4106	7.14016513459945	0.687923622211491
miR-669-x	0	0	0	0	9	0	0	0	0	0	4.2318	0	0.01	1.4106	7.14016513459945	0.687850113287606
miR-669-y	0	0	0	0	5	0	0	0	0	0	2.351	0	0.01	0.783666666666667	6.2921682280445	0.741464259322476
miR-6708-x	0	0	0	0	0	2	0	0	0	0	0	7.541	0.01	2.51366666666667	7.97364953872522	1
miR-6717-x	11	0	0	3	7	14	82.168	0	0	35.1267	3.2914	52.787	27.3893333333333	30.4017	0.150537847707318	1
miR-671-x	0	0	0	0	4	0	0	0	0	0	1.8808	0	0.01	0.626933333333333	5.97024013315714	1
miR-671-y	0	0	0	0	5	0	0	0	0	0	2.351	0	0.01	0.783666666666667	6.2921682280445	0.740607829620748
miR-6724-x	0	0	2	0	0	0	0	0	43.3191	0	0	0	14.4397	0.01	-10.4958250536872	0.56416657605161
miR-6727-x	0	0	0	0	0	2	0	0	0	0	0	7.541	0.01	2.51366666666667	7.97364953872522	1
miR-6728-x	8	7	2	10	8	0	59.7586	30.6228	43.3191	117.0892	3.7616	0	44.5668333333333	40.2836	-0.145777837299857	0.894342716111617
miR-6729-x	0	0	2	0	3	0	0	0	43.3191	0	1.4106	0	14.4397	0.4702	-4.94062241980886	0.694232021564414
miR-6731-x	0	17	0	0	0	0	0	74.3696	0	0	0	0	24.7898666666667	0.01	-11.2755347965121	0.314369392090398
miR-6738-x	2	0	3	0	0	0	14.9396	0	64.9787	0	0	0	26.6394333333333	0.01	-11.3793476787873	0.306852844410957
miR-6739-y	0	0	0	0	10	0	0	0	0	0	4.702	0	0.01	1.56733333333333	7.2921682280445	0.698695335719378
miR-6745-y	0	0	0	0	8	0	0	0	0	0	3.7616	0	0.01	1.25386666666667	6.97024013315714	0.782617093236329
miR-6747-x	0	0	0	0	6	0	0	0	0	0	2.8212	0	0.01	0.9404	6.5552026338783	0.751082887818546
miR-6747-y	0	0	0	0	0	2	0	0	0	0	0	7.541	0.01	2.51366666666667	7.97364953872522	1
miR-6756-x	0	0	0	4	0	0	0	0	0	46.8357	0	0	0.01	15.6119	10.6084304115853	0.614128571835121
miR-675-x	3	0	0	0	0	0	22.4095	0	0	0	0	0	7.46983333333333	0.01	-9.54493224378577	0.611888688924707
miR-6760-x	0	0	0	0	2	0	0	0	0	0	0.9404	0	0.01	0.313466666666667	4.97024013315714	0.999999999999999
miR-6766-x	0	0	0	0	2	0	0	0	0	0	0.9404	0	0.01	0.313466666666667	4.97024013315714	1
miR-6775-y	0	0	0	0	0	3	0	0	0	0	0	11.3115	0.01	3.7705	8.55861203944637	0.763145089321448
miR-6785-x	12	0	0	0	0	0	89.6379	0	0	0	0	0	29.8793	0.01	-11.5449306343167	0.267002863503076
miR-6790-x	2	0	0	0	0	0	14.9396	0	0	0	0	0	4.97986666666667	0.01	-8.95996330517774	0.645253278200503
miR-6794-y	0	0	0	0	5	0	0	0	0	0	2.351	0	0.01	0.783666666666667	6.2921682280445	0.741355550645284
miR-6797-x	0	5	0	0	0	0	0	21.8734	0	0	0	0	7.29113333333333	0.01	-9.50999927418931	0.591090848653091
miR-6799-y	0	0	0	0	6	0	0	0	0	0	2.8212	0	0.01	0.9404	6.5552026338783	0.751251521956718
miR-67-y	0	30	60	16	0	14	0	131.2405	1299.5733	187.3427	0	52.787	476.937933333333	80.0432333333333	-2.57495018130815	0.317616720494347
miR-6812-x	0	0	0	0	4	0	0	0	0	0	1.8808	0	0.01	0.626933333333333	5.97024013315714	0.999999999999999
miR-6815-x	0	0	4	0	4	0	0	0	86.6382	0	1.8808	0	28.8794	0.626933333333333	-5.52558492053001	0.5008118273861
miR-6827-y	0	0	0	11	0	0	0	0	0	128.7981	0	0	0.01	42.9327	12.0678611901318	0.293575322326934
miR-683-y	0	0	0	13	0	0	0	0	0	152.2159	0	0	0.01	50.7386333333333	12.3088689449828	0.232606572422382
miR-6848-x	0	0	0	0	5	0	0	0	0	0	2.351	0	0.01	0.783666666666667	6.2921682280445	0.741500302037595
miR-6854-x	0	0	0	0	6	0	0	0	0	0	2.8212	0	0.01	0.9404	6.5552026338783	0.751111166867807
miR-6855-x	0	0	2	0	0	0	0	0	43.3191	0	0	0	14.4397	0.01	-10.4958250536872	0.564097793698517
miR-6866-x	30	0	0	0	0	0	224.0947	0	0	0	0	0	74.6982333333333	0.01	-12.8668584073101	0.116569325652103
miR-6873-y	0	0	0	0	6	0	0	0	0	0	2.8212	0	0.01	0.9404	6.5552026338783	0.751742861244342
miR-6880-x	0	0	0	0	5	0	0	0	0	0	2.351	0	0.01	0.783666666666667	6.2921682280445	0.741245962890318
miR-6905-x	0	8	0	0	0	0	0	34.9975	0	0	0	0	11.6658333333333	0.01	-10.1880736526722	0.512651940973777
miR-690-y	0	0	0	0	0	2	0	0	0	0	0	7.541	0.01	2.51366666666667	7.97364953872522	1
miR-6914-x	0	0	0	0	12	0	0	0	0	0	5.6425	0	0.01	1.88083333333333	7.55522820247068	0.648069489350776
miR-6921-x	0	0	0	13	0	0	0	0	0	152.2159	0	0	0.01	50.7386333333333	12.3088689449828	0.232109127734145
miR-6932-x	2	9	4	0	7	0	14.9396	39.3721	86.6382	0	3.2914	0	46.9833	1.09713333333333	-5.42033727797059	0.196765726201427
miR-6934-y	0	0	0	0	0	2	0	0	0	0	0	7.541	0.01	2.51366666666667	7.97364953872522	1
miR-6937-x	9	0	0	12	0	0	67.2284	0	0	140.507	0	0	22.4094666666667	46.8356666666667	1.06349928698092	0.870539071491563
miR-6941-x	0	0	0	0	12	0	0	0	0	0	5.6425	0	0.01	1.88083333333333	7.55522820247068	0.647831160910613
miR-6954-x	0	0	0	0	3	0	0	0	0	0	1.4106	0	0.01	0.4702	5.5552026338783	1
miR-6965-x	0	0	0	0	3	0	0	0	0	0	1.4106	0	0.01	0.4702	5.5552026338783	0.999999999999999
miR-6976-x	0	0	6	30	0	8	0	0	129.9573	351.2675	0	30.164	43.3191	127.143833333333	1.55338631599209	0.685382782683985
miR-6981-x	11	0	0	0	0	0	82.168	0	0	0	0	0	27.3893333333333	0.01	-11.4193984353933	0.303695148023706
miR-6982-y	0	0	0	0	7	0	0	0	0	0	3.2914	0	0.01	1.09713333333333	6.77759505521474	0.765622935929488
miR-6990-x	36	0	4	0	0	9	268.9136	0	86.6382	0	0	33.9345	118.517266666667	11.3115	-3.3892350986716	0.284255466186674
miR-6992-x	0	12	0	0	5	0	0	52.4962	0	0	2.351	0	17.4987333333333	0.783666666666667	-4.48086655125481	0.565805798382024
miR-6-x	8	0	0	0	5	0	59.7586	0	0	0	2.351	0	19.9195333333333	0.783666666666667	-4.66779990555108	0.524549166511705
miR-7001-x	0	0	0	0	0	2	0	0	0	0	0	7.541	0.01	2.51366666666667	7.97364953872522	1
miR-7013-y	0	0	0	0	11	0	0	0	0	0	5.1723	0	0.01	1.7241	7.42969964478184	0.70316895112635
miR-7015-x	10	0	0	0	0	0	74.6982	0	0	0	0	0	24.8994	0.01	-11.2818952628007	0.33407459644028
miR-7015-y	0	0	3	0	0	0	0	0	64.9787	0	0	0	21.6595666666667	0.01	-11.0807886645379	0.490902513460017
miR-7025-x	14	0	0	0	0	0	104.5775	0	0	0	0	0	34.8591666666667	0.01	-11.7673223658802	0.230246634111393
miR-703-x	0	0	0	0	13	0	0	0	0	0	6.1127	0	0.01	2.03756666666667	7.6707034530919	0.653516438853918
miR-7046-y	3	0	0	0	0	0	22.4095	0	0	0	0	0	7.46983333333333	0.01	-9.54493224378577	0.611851181003476
miR-7056-x	0	0	0	0	0	4	0	0	0	0	0	15.082	0.01	5.02733333333333	8.97364953872522	0.68645578082652
miR-7057-x	0	0	0	2	0	0	0	0	0	23.4178	0	0	0.01	7.80593333333333	9.60842733125001	0.738911983794347
miR-7069-x	0	0	0	0	12	0	0	0	0	0	5.6425	0	0.01	1.88083333333333	7.55522820247068	0.64780131810415
miR-706-x	5	0	0	0	0	0	37.3491	0	0	0	0	0	12.4497	0.01	-10.2818952628007	0.504432228983729
miR-7075-x	7	0	4	0	0	0	52.2888	0	86.6382	0	0	0	46.309	0.01	-12.1770768883757	0.11309123827271
miR-7084-y	0	0	0	0	8	0	0	0	0	0	3.7616	0	0.01	1.25386666666667	6.97024013315714	0.782603084747666
miR-7088-x	34	0	0	0	23	5	253.9739	0	0	0	10.8147	18.8525	84.6579666666667	9.88906666666667	-3.09773956761706	0.475717415543454
miR-708-x	0	0	0	0	5	4	0	0	0	0	2.351	15.082	0.01	5.811	9.18264264443705	0.505841654313816
miR-7093-x	0	0	0	0	13	0	0	0	0	0	6.1127	0	0.01	2.03756666666667	7.6707034530919	0.653484196284449
miR-709-y	3	0	11	0	30	0	22.4095	0	238.2551	0	14.1061	0	86.8882	4.70203333333333	-4.2078035910903	0.491968843940959
miR-70-y	0	0	0	0	0	9	0	0	0	0	0	33.9345	0.01	11.3115	10.1435745401675	0.574835540664598
miR-7106-y	0	0	3	0	0	0	0	0	64.9787	0	0	0	21.6595666666667	0.01	-11.0807886645379	0.490760581242343
miR-7111-x	0	8	0	0	0	0	0	34.9975	0	0	0	0	11.6658333333333	0.01	-10.1880736526722	0.512759552087234
miR-7113-x	0	0	0	0	2	0	0	0	0	0	0.9404	0	0.01	0.313466666666667	4.97024013315714	1
miR-7132-x	0	0	0	0	2	0	0	0	0	0	0.9404	0	0.01	0.313466666666667	4.97024013315714	1
miR-7142-y	0	0	0	0	0	5	0	0	0	0	0	18.8525	0.01	6.28416666666667	9.29557763361258	0.70376301276404
miR-7164-y	10	0	0	0	0	0	74.6982	0	0	0	0	0	24.8994	0.01	-11.2818952628007	0.333838057081162
miR-7170-y	0	0	0	0	12	2	0	0	0	0	5.6425	7.541	0.01	4.3945	8.77955521667791	0.466053579401007
miR-7174-x	0	0	0	0	2	0	0	0	0	0	0.9404	0	0.01	0.313466666666667	4.97024013315714	0.999999999999999
miR-7174-y	0	0	0	0	32	0	0	0	0	0	15.0466	0	0.01	5.01553333333333	8.97025930964391	0.475234402253286
miR-7184-y	0	2	0	0	0	0	0	8.7494	0	0	0	0	2.91646666666667	0.01	-8.18807777494663	0.700196971193477
miR-718-y	11	0	0	0	0	0	82.168	0	0	0	0	0	27.3893333333333	0.01	-11.4193984353933	0.305185503353691
miR-71-x	109	164	70	68	508	41	814.2106	717.448	1516.1689	796.2063	238.8641	154.5904	1015.9425	396.5536	-1.35723096572401	0.593024103544311
miR-71-y	21	0	4	5	0	0	156.8663	0	86.6382	58.5446	0	0	81.1681666666667	19.5148666666667	-2.05634042219878	0.453863224229146
miR-7206-y	0	0	0	0	11	0	0	0	0	0	5.1723	0	0.01	1.7241	7.42969964478184	0.703337650826996
miR-7227-y	0	0	0	0	5	0	0	0	0	0	2.351	0	0.01	0.783666666666667	6.2921682280445	0.740569358627727
miR-722-y	0	0	0	2	0	0	0	0	0	23.4178	0	0	0.01	7.80593333333333	9.60842733125001	0.73903394774695
miR-725-y	0	0	0	0	30	3	0	0	0	0	14.1061	11.3115	0.01	8.47253333333333	9.72664959746394	0.306830897345589
miR-7262-y	13	0	0	9	6	0	97.1077	0	0	105.3802	2.8212	0	32.3692333333333	36.0671333333333	0.156061564585562	1
miR-7263-y	0	0	0	0	6	0	0	0	0	0	2.8212	0	0.01	0.9404	6.5552026338783	0.751954490144297
miR-7267-x	0	0	0	0	35	0	0	0	0	0	16.4572	0	0.01	5.48573333333333	9.0995406829	0.44892661640969
miR-7267-y	0	6	0	0	0	0	0	26.2481	0	0	0	0	8.74936666666667	0.01	-9.77303477929931	0.5486588500561
miR-7277-y	4	0	0	0	0	0	29.8793	0	0	0	0	0	9.95976666666667	0.01	-9.95996813359559	0.568422563156343
miR-7279-x	0	0	0	0	6	0	0	0	0	0	2.8212	0	0.01	0.9404	6.5552026338783	0.751307183357465
miR-7280-y	0	0	0	0	8	0	0	0	0	0	3.7616	0	0.01	1.25386666666667	6.97024013315714	0.782756090140158
miR-7285-x	0	0	4	0	7	0	0	0	86.6382	0	3.2914	0	28.8794	1.09713333333333	-4.71822999847241	0.591166926177181
miR-7287-y	0	0	0	0	0	3	0	0	0	0	0	11.3115	0.01	3.7705	8.55861203944637	0.763003508585104
miR-7290-y	0	0	0	0	5	0	0	0	0	0	2.351	0	0.01	0.783666666666667	6.2921682280445	0.741098459750498
miR-72-x	41	87	15	29	118	38	306.2627	380.5974	324.8933	339.5586	55.4842	143.2789	337.251133333333	179.440566666667	-0.910317209840676	0.64143645770711
miR-7304-x	0	0	0	0	4	3	0	0	0	0	1.8808	11.3115	0.01	4.39743333333333	8.78051789586345	0.55915653390875
miR-7306-x	0	0	0	0	8	0	0	0	0	0	3.7616	0	0.01	1.25386666666667	6.97024013315714	0.782825584096585
miR-7306-y	7	0	0	0	0	0	52.2888	0	0	0	0	0	17.4296	0.01	-10.7673237454259	0.448199048748765
miR-7317-y	0	0	4	9	0	0	0	0	86.6382	105.3802	0	0	28.8794	35.1267333333333	0.282528648043878	1
miR-731-x	4	0	0	13	3	0	29.8793	0	0	152.2159	1.4106	0	9.95976666666667	51.2088333333333	2.3622088422879	0.533016089821307
miR-7320-x	0	0	0	0	2	0	0	0	0	0	0.9404	0	0.01	0.313466666666667	4.97024013315714	1
miR-733-x	9	0	0	4	0	0	67.2284	0	0	46.8357	0	0	22.4094666666667	15.6119	-0.521462186962552	0.827451432113829
miR-7346-y	0	0	0	11	0	0	0	0	0	128.7981	0	0	0.01	42.9327	12.0678611901318	0.294202744401847
miR-734-y	7	0	0	0	0	0	52.2888	0	0	0	0	0	17.4296	0.01	-10.7673237454259	0.448736367047895
miR-7352-y	0	0	0	0	8	0	0	0	0	0	3.7616	0	0.01	1.25386666666667	6.97024013315714	0.782408575087136
miR-735-x	0	11	2	12	0	0	0	48.1215	43.3191	140.507	0	0	30.4802	46.8356666666667	0.619735231563583	0.956160419647159
miR-7365-x	8	0	0	0	0	0	59.7586	0	0	0	0	0	19.9195333333333	0.01	-10.9599681335956	0.398038811744507
miR-7366-x	5	0	0	0	0	0	37.3491	0	0	0	0	0	12.4497	0.01	-10.2818952628007	0.504890775350571
miR-7380-y	11	0	0	0	0	0	82.168	0	0	0	0	0	27.3893333333333	0.01	-11.4193984353933	0.303155112307924
miR-738-x	0	0	0	16	0	0	0	0	0	187.3427	0	0	0.01	62.4475666666667	12.6084296415021	0.192115290226879
miR-7398-x	2	0	4	0	0	0	14.9396	0	86.6382	0	0	0	33.8592666666667	0.01	-11.725335011947	0.223487130572596
miR-73-y	21	29	17	14	61	20	156.8663	126.8658	368.2124	163.9248	28.6825	75.4099	217.314833333333	89.3390666666667	-1.28242356454526	0.528373568910257
miR-7409-x	0	0	0	0	5	0	0	0	0	0	2.351	0	0.01	0.783666666666667	6.2921682280445	0.741536248647437
miR-741-y	0	0	5	5	0	0	0	0	108.2978	58.5446	0	0	36.0992666666667	19.5148666666667	-0.887395924246283	0.795815316522864
miR-7425-y	0	0	0	12	0	0	0	0	0	140.507	0	0	0.01	46.8356666666667	12.1933918855287	0.265105071441836
miR-7427-x	0	0	0	5	0	0	0	0	0	58.5446	0	0	0.01	19.5148666666667	10.9303578904061	0.564512924331403
miR-743-x	0	0	0	6	0	0	0	0	0	70.2535	0	0	0.01	23.4178333333333	11.1933918855287	0.521492081581995
miR-743-y	0	0	2	0	0	0	0	0	43.3191	0	0	0	14.4397	0.01	-10.4958250536872	0.564241423904213
miR-744-x	0	0	0	0	14	4	0	0	0	0	6.5829	15.082	0.01	7.22163333333333	9.49618136143061	0.399354874473662
miR-745-x	4	2	0	4	4	0	29.8793	8.7494	0	46.8357	1.8808	0	12.8762333333333	16.2388333333333	0.334737361324724	1
miR-7461-y	0	0	4	37	0	12	0	0	86.6382	433.2299	0	45.246	28.8794	159.491966666667	2.46537108563907	0.482887189383339
miR-746-x	0	0	0	0	9	0	0	0	0	0	4.2318	0	0.01	1.4106	7.14016513459945	0.687972583556583
miR-7474-x	0	0	0	15	0	0	0	0	0	175.6337	0	0	0.01	58.5445666666667	12.5153195697048	0.201744636138715
miR-747-y	0	0	0	0	4	0	0	0	0	0	1.8808	0	0.01	0.626933333333333	5.97024013315714	0.999999999999999
miR-750-x	0	0	0	0	9	0	0	0	0	0	4.2318	0	0.01	1.4106	7.14016513459945	0.688192469361872
miR-750-y	12	29	98	27	13	20	89.6379	126.8658	2122.6364	316.1407	6.1127	75.4099	779.713366666667	132.554433333333	-2.55635894444385	0.193606747080333
miR-7550-x	2	12	0	57	13	21	14.9396	52.4962	0	667.4082	6.1127	79.1804	22.4786	250.900433333333	3.48049087212852	0.170849416239537
miR-7553-x	9	0	0	9	0	0	67.2284	0	0	105.3802	0	0	22.4094666666667	35.1267333333333	0.648461103183206	0.974404395005858
miR-756-x	0	0	2	0	0	0	0	0	43.3191	0	0	0	14.4397	0.01	-10.4958250536872	0.56243413371119
miR-7579-y	2	0	0	0	0	0	14.9396	0	0	0	0	0	4.97986666666667	0.01	-8.95996330517774	0.645441888764229
miR-758-y	0	2	0	0	0	0	0	8.7494	0	0	0	0	2.91646666666667	0.01	-8.18807777494663	0.700718131130055
miR-760-y	0	0	0	0	50	3	0	0	0	0	23.5102	11.3115	0.01	11.6072333333333	10.180808421212	0.185526517018573
miR-7621-y	0	0	2	0	0	0	0	0	43.3191	0	0	0	14.4397	0.01	-10.4958250536872	0.563706116217099
miR-7631-y	0	9	0	5	0	0	0	39.3721	0	58.5446	0	0	13.1240333333333	19.5148666666667	0.572362442513117	1
miR-7652-y	0	0	0	0	5	0	0	0	0	0	2.351	0	0.01	0.783666666666667	6.2921682280445	0.741135485265377
miR-7672-y	9	0	0	0	0	0	67.2284	0	0	0	0	0	22.4094666666667	0.01	-11.1298925985478	0.372429622544526
miR-767-x	0	2	0	0	2	0	0	8.7494	0	0	0.9404	0	2.91646666666667	0.313466666666667	-3.21783764178949	1
miR-7686-x	0	0	6	0	0	0	0	0	129.9573	0	0	0	43.3191	0.01	-12.0807875544083	0.244971136247749
miR-76-y	0	0	4	0	11	0	0	0	86.6382	0	5.1723	0	28.8794	1.7241	-4.06612540890531	0.657201421004701
miR-7706-y	0	0	0	0	2	0	0	0	0	0	0.9404	0	0.01	0.313466666666667	4.97024013315714	1
miR-7790-y	0	0	0	0	8	0	0	0	0	0	3.7616	0	0.01	1.25386666666667	6.97024013315714	0.783034048236391
miR-77-x	11	0	0	0	0	0	82.168	0	0	0	0	0	27.3893333333333	0.01	-11.4193984353933	0.304138489322498
miR-784-x	0	2	0	0	0	0	0	8.7494	0	0	0	0	2.91646666666667	0.01	-8.18807777494663	0.700234829101765
miR-7851-y	16	0	0	0	0	0	119.5172	0	0	0	0	0	39.8390666666667	0.01	-11.9599681335956	0.185002974421885
miR-7854-y	0	0	4	0	0	0	0	0	86.6382	0	0	0	28.8794	0.01	-11.4958250536872	0.400420635653518
miR-7857-x	0	2	0	0	0	0	0	8.7494	0	0	0	0	2.91646666666667	0.01	-8.18807777494663	0.700497089891013
miR-7859-y	0	0	0	0	0	2	0	0	0	0	0	7.541	0.01	2.51366666666667	7.97364953872522	1
miR-785-y	0	10	0	0	6	0	0	43.7468	0	0	2.8212	0	14.5822666666667	0.9404	-3.95479664031101	0.713143947389921
miR-7873-x	0	0	0	0	0	2	0	0	0	0	0	7.541	0.01	2.51366666666667	7.97364953872522	1
miR-787-y	0	0	0	0	9	0	0	0	0	0	4.2318	0	0.01	1.4106	7.14016513459945	0.68807039940486
miR-7880-x	0	0	0	0	0	2	0	0	0	0	0	7.541	0.01	2.51366666666667	7.97364953872522	1
miR-7880-y	0	12	0	0	0	0	0	52.4962	0	0	0	0	17.4987333333333	0.01	-10.7730347792993	0.422405367036068
miR-7883-y	7	0	0	0	0	0	52.2888	0	0	0	0	0	17.4296	0.01	-10.7673237454259	0.451086193534028
miR-7889-x	0	0	0	9	2	0	0	0	0	105.3802	0.9404	0	0.01	35.4402	11.7911710301519	0.264083197512279
miR-789-y	143	12	9	91	31	9	1068.1845	52.4962	194.936	1065.5114	14.5764	33.9345	438.5389	371.340766666667	-0.239961114301421	0.79277230431334
miR-7904-y	0	0	0	4	0	0	0	0	0	46.8357	0	0	0.01	15.6119	10.6084304115853	0.614195119068782
miR-790-x	12	22	4	16	11	0	89.6379	96.243	86.6382	187.3427	5.1723	0	90.8397	64.1716666666667	-0.501386488132815	0.737737390295071
miR-7911-x	488	260	68	242	138	32	3645.2731	1137.4175	1472.8497	2833.5578	64.8883	120.6559	2085.1801	1006.36733333333	-1.05101499846104	0.471277878381025
miR-7911-y	0	0	0	0	4	0	0	0	0	0	1.8808	0	0.01	0.626933333333333	5.97024013315714	1
miR-7926-x	5	0	0	0	0	0	37.3491	0	0	0	0	0	12.4497	0.01	-10.2818952628007	0.504585120878352
miR-7931-x	0	0	0	8	0	0	0	0	0	93.6713	0	0	0.01	31.2237666666667	11.6084288714185	0.426469290040219
miR-7939-y	0	8	0	0	0	0	0	34.9975	0	0	0	0	11.6658333333333	0.01	-10.1880736526722	0.512867099485469
miR-793-y	0	0	0	8	0	0	0	0	0	93.6713	0	0	0.01	31.2237666666667	11.6084288714185	0.427579437628465
miR-7948-y	0	13	0	0	28	0	0	56.8709	0	0	13.1657	0	18.9569666666667	4.38856666666667	-2.11090640627917	0.963626274403357
miR-794-x	0	0	2	0	0	0	0	0	43.3191	0	0	0	14.4397	0.01	-10.4958250536872	0.562854252482875
miR-7975-y	6	62	3	20	0	2	44.8189	271.2303	64.9787	234.1783	0	7.541	127.0093	80.5731	-0.656563970797537	0.666613116521431
miR-7977-x	92	12	16	42	83	19	687.2236	52.4962	346.5529	491.7745	39.027	71.6394	362.0909	200.813633333333	-0.850494701862902	0.633387292608544
miR-79-x	0	0	0	0	2	0	0	0	0	0	0.9404	0	0.01	0.313466666666667	4.97024013315714	0.999999999999999
miR-7-x	0	0	2	0	6	2	0	0	43.3191	0	2.8212	7.541	14.4397	3.45406666666667	-2.06367293543436	0.821859464242811
miR-8065-y	0	0	0	0	0	4	0	0	0	0	0	15.082	0.01	5.02733333333333	8.97364953872522	0.686480992681664
miR-8071-y	0	0	0	0	104	0	0	0	0	0	48.9013	0	0.01	16.3004333333333	10.6706946024645	0.158022934524879
miR-8085-x	3	0	0	0	0	0	22.4095	0	0	0	0	0	7.46983333333333	0.01	-9.54493224378577	0.611700996796989
miR-8094-x	0	0	0	0	10	0	0	0	0	0	4.702	0	0.01	1.56733333333333	7.2921682280445	0.698967807983644
miR-80-y	12	37	35	42	46	31	89.6379	161.8633	758.0844	491.7745	21.6294	116.8854	336.528533333333	210.096433333333	-0.679677161635928	0.683307111180892
miR-8101-x	319	120	5	225	24	18	2382.8732	524.9619	108.2978	2634.5062	11.2849	67.869	1005.37763333333	904.553366666667	-0.152459972506247	0.806736199370558
miR-8109-x	35	28	915	38	35	22	261.4438	122.4911	19818.4929	444.9388	16.4572	82.9509	6734.1426	181.448966666667	-5.21385852557473	0.0294483260626655
miR-8110-y	0	0	0	6	0	0	0	0	0	70.2535	0	0	0.01	23.4178333333333	11.1933918855287	0.521168328187165
miR-8112-y	0	0	0	0	13	0	0	0	0	0	6.1127	0	0.01	2.03756666666667	7.6707034530919	0.653419671079623
miR-8114-y	5	0	0	0	0	0	37.3491	0	0	0	0	0	12.4497	0.01	-10.2818952628007	0.50538451969922
miR-8117-y	367	412	563	425	575	121	2741.4246	1802.3693	12194.3295	4976.2894	270.3679	456.2302	5579.37446666667	1900.9625	-1.55337331047002	0.356918783492554
miR-8159-x	0	7	0	0	0	0	0	30.6228	0	0	0	0	10.2076	0.01	-9.99542798583254	0.509948122683244
miR-8191-x	0	0	0	0	4	0	0	0	0	0	1.8808	0	0.01	0.626933333333333	5.97024013315714	1
miR-81-y	366	351	75	41	401	24	2733.9548	1535.5137	1624.4666	480.0656	188.5522	90.4919	1964.64503333333	253.036566666667	-2.95685088288515	0.162345851818912
miR-8203-x	0	0	0	0	10	0	0	0	0	0	4.702	0	0.01	1.56733333333333	7.2921682280445	0.69891326925623
miR-8207-y	8	0	0	0	0	0	59.7586	0	0	0	0	0	19.9195333333333	0.01	-10.9599681335956	0.398960864485695
miR-8216-x	0	7	0	0	0	0	0	30.6228	0	0	0	0	10.2076	0.01	-9.99542798583254	0.510261006016441
miR-8224-y	0	0	0	0	0	3	0	0	0	0	0	11.3115	0.01	3.7705	8.55861203944637	0.76304414352505
miR-8260-x	0	0	0	0	4	0	0	0	0	0	1.8808	0	0.01	0.626933333333333	5.97024013315714	1
miR-8276-y	0	0	0	0	19	0	0	0	0	0	8.9339	0	0.01	2.97796666666667	8.21818379523811	0.574724555618583
miR-8286-y	0	0	0	0	4	0	0	0	0	0	1.8808	0	0.01	0.626933333333333	5.97024013315714	1
miR-82-y	71	76	36	104	162	56	530.3574	332.4759	779.744	1217.7273	76.1732	211.1479	547.525766666667	501.6828	-0.126151383103496	0.918378513685564
miR-8315-y	0	0	2	0	0	0	0	0	43.3191	0	0	0	14.4397	0.01	-10.4958250536872	0.563771217908235
miR-8328-x	11	11	0	5	0	0	82.168	48.1215	0	58.5446	0	0	43.4298333333333	19.5148666666667	-1.15411281056068	0.614656649925514
miR-8341-x	8	0	0	0	0	0	59.7586	0	0	0	0	0	19.9195333333333	0.01	-10.9599681335956	0.397397713490026
miR-8342-y	2	0	0	0	0	0	14.9396	0	0	0	0	0	4.97986666666667	0.01	-8.95996330517774	0.645032693367535
miR-8363-y	0	0	5	0	0	0	0	0	108.2978	0	0	0	36.0992666666667	0.01	-11.8177538146524	0.302636247106785
miR-8364-x	0	0	0	0	6	0	0	0	0	0	2.8212	0	0.01	0.9404	6.5552026338783	0.75139016679724
miR-8364-y	0	6	9	0	17	0	0	26.2481	194.936	0	7.9935	0	73.7280333333333	2.6645	-4.79027653594226	0.372978539290205
miR-8384-x	0	0	0	0	4	0	0	0	0	0	1.8808	0	0.01	0.626933333333333	5.97024013315714	1
miR-8389-x	0	0	3	0	0	0	0	0	64.9787	0	0	0	21.6595666666667	0.01	-11.0807886645379	0.493327945348655
miR-83-x	0	0	0	0	2	0	0	0	0	0	0.9404	0	0.01	0.313466666666667	4.97024013315714	1
miR-83-y	0	29	12	15	16	0	0	126.8658	259.9147	175.6337	7.5233	0	128.926833333333	61.0523333333333	-1.07843422160546	0.657674532150202
miR-8423-x	0	0	2	0	0	0	0	0	43.3191	0	0	0	14.4397	0.01	-10.4958250536872	0.565086359344206
miR-8471-x	0	14	0	0	0	0	0	61.2456	0	0	0	0	20.4152	0.01	-10.9954279858325	0.374875516126319
miR-8485-y	0	0	0	0	0	2	0	0	0	0	0	7.541	0.01	2.51366666666667	7.97364953872522	1
miR-8490-y	0	0	117	0	0	0	0	0	2534.1679	0	0	0	844.722633333333	0.01	-16.3661900863841	0.0374351284645248
miR-8494-x	0	0	0	0	0	2	0	0	0	0	0	7.541	0.01	2.51366666666667	7.97364953872522	1
miR-84-x	17	7	0	0	10	0	126.987	30.6228	0	0	4.702	0	52.5366	1.56733333333333	-5.0669388935212	0.288003921885029
miR-8503-x	16	25	3	0	37	14	119.5172	109.3671	64.9787	0	17.3976	52.787	97.9543333333333	23.3948666666667	-2.06591730984948	0.491924244545469
miR-8516-x	0	0	0	2	0	0	0	0	0	23.4178	0	0	0.01	7.80593333333333	9.60842733125001	0.738942501181753
miR-8517-x	0	0	4	0	9	0	0	0	86.6382	0	4.2318	0	28.8794	1.4106	-4.3556599190877	0.664782841515997
miR-8528-x	30	0	7	0	105	0	224.0947	0	151.6169	0	49.3715	0	125.2372	16.4571666666667	-2.92787527683475	0.726542801536334
miR-8535-x	0	0	0	0	11	0	0	0	0	0	5.1723	0	0.01	1.7241	7.42969964478184	0.703228488731132
miR-8535-y	0	0	0	0	4	0	0	0	0	0	1.8808	0	0.01	0.626933333333333	5.97024013315714	1
miR-8549-x	0	0	0	0	5	0	0	0	0	0	2.351	0	0.01	0.783666666666667	6.2921682280445	0.740646194557863
miR-86-y	7	0	0	5	0	0	52.2888	0	0	58.5446	0	0	17.4296	19.5148666666667	0.163034144980259	1
miR-871-y	0	0	9	0	0	0	0	0	194.936	0	0	0	64.9786666666667	0.01	-12.6657504251728	0.165218185445382
miR-872-x	0	0	0	0	0	2	0	0	0	0	0	7.541	0.01	2.51366666666667	7.97364953872522	1
miR-872-y	0	0	0	0	0	2	0	0	0	0	0	7.541	0.01	2.51366666666667	7.97364953872522	1
miR-874-y	0	0	0	0	21	0	0	0	0	0	9.8743	0	0.01	3.29143333333333	8.36257216661561	0.57336042974154
miR-877-x	0	4	0	0	13	0	0	17.4987	0	0	6.1127	0	5.8329	2.03756666666667	-1.51736607729416	0.999999999999999
miR-877-y	0	0	0	0	9	0	0	0	0	0	4.2318	0	0.01	1.4106	7.14016513459945	0.688045958783608
miR-878-y	5	0	0	0	0	0	37.3491	0	0	0	0	0	12.4497	0.01	-10.2818952628007	0.504737969638164
miR-8791-x	0	11	0	0	0	6	0	48.1215	0	0	0	22.623	16.0405	7.541	-1.08889135809818	0.820616809494871
miR-8796-x	0	0	0	12	0	0	0	0	0	140.507	0	0	0.01	46.8356666666667	12.1933918855287	0.264512870656502
miR-8799-y	0	0	0	0	6	0	0	0	0	0	2.8212	0	0.01	0.9404	6.5552026338783	0.751499872292507
miR-87-x	0	0	0	2	0	0	0	0	0	23.4178	0	0	0.01	7.80593333333333	9.60842733125001	0.738835613157884
miR-87-y	3	0	19	24	15	5	22.4095	0	411.5315	281.014	7.0531	18.8525	144.647	102.306533333333	-0.499638122803084	0.803609734977562
miR-8800-y	0	0	0	0	101	0	0	0	0	0	47.4907	0	0.01	15.8302333333333	10.6284668052264	0.161588437877427
miR-8805-y	0	0	0	0	15	0	0	0	0	0	7.0531	0	0.01	2.35103333333333	7.87715118367582	0.656265846861127
miR-8806-y	14	28	0	36	3	0	104.5775	122.4911	0	421.521	1.4106	0	75.6895333333333	140.9772	0.897296139718017	0.855810763395312
miR-8816-y	7	0	0	0	0	0	52.2888	0	0	0	0	0	17.4296	0.01	-10.7673237454259	0.449442437017959
miR-8818-x	0	0	0	0	6	0	0	0	0	0	2.8212	0	0.01	0.9404	6.5552026338783	0.751026119617842
miR-881-y	0	0	4	0	0	0	0	0	86.6382	0	0	0	28.8794	0.01	-11.4958250536872	0.399130037973995
miR-8820-x	0	0	0	0	2	0	0	0	0	0	0.9404	0	0.01	0.313466666666667	4.97024013315714	1
miR-8829-x	0	0	0	0	6	0	0	0	0	0	2.8212	0	0.01	0.9404	6.5552026338783	0.751054538822257
miR-8859-y	15	0	12	0	0	0	112.0473	0	259.9147	0	0	0	123.987333333333	0.01	-13.59790512056	0.0471591764304203
miR-885-x	0	18	0	0	2	0	0	78.7443	0	0	0.9404	0	26.2481	0.313466666666667	-6.38775714686333	0.410857954590464
miR-885-y	0	0	2	0	5	0	0	0	43.3191	0	2.351	0	14.4397	0.783666666666667	-4.20365682564265	0.697232519836264
miR-887-y	0	0	0	0	11	0	0	0	0	0	5.1723	0	0.01	1.7241	7.42969964478184	0.703201170137918
miR-8895-y	0	7	0	0	0	0	0	30.6228	0	0	0	0	10.2076	0.01	-9.99542798583254	0.509935784704373
miR-889-y	0	0	0	0	3	0	0	0	0	0	1.4106	0	0.01	0.4702	5.5552026338783	1
miR-8906-x	6	10	2	14	8	2	44.8189	43.7468	43.3191	163.9248	3.7616	7.541	43.9616	58.4091333333333	0.409950083722858	0.97495754530578
miR-8908-y	0	0	0	0	12	0	0	0	0	0	5.6425	0	0.01	1.88083333333333	7.55522820247068	0.647771463770407
miR-8918-x	0	0	3	0	0	0	0	0	64.9787	0	0	0	21.6595666666667	0.01	-11.0807886645379	0.493124329408141
miR-8919-y	4	0	0	0	0	0	29.8793	0	0	0	0	0	9.95976666666667	0.01	-9.95996813359559	0.56822769115305
miR-891-x	0	0	0	0	4	0	0	0	0	0	1.8808	0	0.01	0.626933333333333	5.97024013315714	1
miR-8924-y	2	6	0	0	0	0	14.9396	26.2481	0	0	0	0	13.7292333333333	0.01	-10.4230353495441	0.367902491947687
miR-8933-x	4	0	0	0	0	0	29.8793	0	0	0	0	0	9.95976666666667	0.01	-9.95996813359559	0.568519918125134
miR-8952-y	0	0	0	10	0	0	0	0	0	117.0892	0	0	0.01	39.0297333333333	11.9303578904061	0.331082562919604
miR-8965-y	0	0	0	0	0	2	0	0	0	0	0	7.541	0.01	2.51366666666667	7.97364953872522	1
miR-8970-y	11	0	0	0	7	0	82.168	0	0	0	3.2914	0	27.3893333333333	1.09713333333333	-4.64180338017851	0.520164581150098
miR-8993-y	0	0	12	0	0	4	0	0	259.9147	0	0	15.082	86.6382333333333	5.02733333333333	-4.10713857074801	0.285361636366039
miR-8-x	30	115	30	45	90	89	224.0947	503.0885	649.7867	526.9012	42.3184	335.5743	458.989966666667	301.597966666667	-0.60583591507752	0.707892779237378
miR-8-y	28	41	78	30	103	89	209.155	179.362	1689.4453	351.2675	48.4311	335.5743	692.6541	245.090966666667	-1.49881776247412	0.442692025619839
miR-9012-y	0	7	0	0	0	0	0	30.6228	0	0	0	0	10.2076	0.01	-9.99542798583254	0.50979644048864
miR-9013-y	0	0	0	0	2	0	0	0	0	0	0.9404	0	0.01	0.313466666666667	4.97024013315714	1
miR-9041-x	3	0	4	0	0	3	22.4095	0	86.6382	0	0	11.3115	36.3492333333333	3.7705	-3.26909718080866	0.395734790625185
miR-9048-y	0	0	0	0	6	0	0	0	0	0	2.8212	0	0.01	0.9404	6.5552026338783	0.751796148201355
miR-9095-y	0	4	0	0	0	0	0	17.4987	0	0	0	0	5.8329	0.01	-9.18806953038607	0.646987453894984
miR-90-y	43	161	89	106	218	120	321.2023	704.3239	1927.7004	1241.1451	102.5047	452.4597	984.408866666667	598.703166666667	-0.717416751371858	0.679797693405169
miR-9100-x	4	9	0	0	0	0	29.8793	39.3721	0	0	0	0	23.0838	0.01	-11.1726650212059	0.240840927365653
miR-9109-y	0	2	0	0	0	0	0	8.7494	0	0	0	0	2.91646666666667	0.01	-8.18807777494663	0.700272588218732
miR-9121-x	2	0	0	0	0	0	14.9396	0	0	0	0	0	4.97986666666667	0.01	-8.95996330517774	0.645001133700414
miR-9137-x	0	0	3	0	0	0	0	0	64.9787	0	0	0	21.6595666666667	0.01	-11.0807886645379	0.492931591595328
miR-9144-x	5	0	0	0	0	0	37.3491	0	0	0	0	0	12.4497	0.01	-10.2818952628007	0.505348935076037
miR-9145-y	0	0	0	0	3	0	0	0	0	0	1.4106	0	0.01	0.4702	5.5552026338783	1
miR-9158-y	0	0	0	0	11	0	0	0	0	0	5.1723	0	0.01	1.7241	7.42969964478184	0.703119146858392
miR-9179-y	0	0	0	0	6	0	0	0	0	0	2.8212	0	0.01	0.9404	6.5552026338783	0.75187560226693
miR-9186-x	0	0	0	0	5	0	0	0	0	0	2.351	0	0.01	0.783666666666667	6.2921682280445	0.741061333732854
miR-9204-x	0	0	6	0	0	0	0	0	129.9573	0	0	0	43.3191	0.01	-12.0807875544083	0.24387825163521
miR-9215-x	0	0	0	0	2	0	0	0	0	0	0.9404	0	0.01	0.313466666666667	4.97024013315714	0.999999999999999
miR-9221-x	0	0	0	0	3	0	0	0	0	0	1.4106	0	0.01	0.4702	5.5552026338783	1
miR-9222-x	0	0	0	0	18	0	0	0	0	0	8.4637	0	0.01	2.82123333333333	8.14018218037806	0.608534057512269
miR-9223-y	11	8	0	0	5	0	82.168	34.9975	0	0	2.351	0	39.0551666666667	0.783666666666667	-5.63912947390445	0.188244635627147
miR-9226-x	57	193	4	31	103	56	425.7798	844.3138	86.6382	362.9764	48.4311	211.1479	452.243933333333	207.518466666667	-1.12386142500344	0.532559036701692
miR-9226-y	0	2	0	0	3	0	0	8.7494	0	0	1.4106	0	2.91646666666667	0.4702	-2.63287514106833	1
miR-9232-x	5	0	0	8	0	0	37.3491	0	0	93.6713	0	0	12.4497	31.2237666666667	1.32653360861779	0.866417404807463
miR-9235-x	9	0	0	0	13	0	67.2284	0	0	0	6.1127	0	22.4094666666667	2.03756666666667	-3.45918914545592	0.722484785763197
miR-9237-x	0	0	0	0	4	0	0	0	0	0	1.8808	0	0.01	0.626933333333333	5.97024013315714	1
miR-9270-x	0	0	0	0	4	0	0	0	0	0	1.8808	0	0.01	0.626933333333333	5.97024013315714	0.999999999999999
miR-9277-y	129	154	23	37	49	18	963.607	673.7012	498.1698	433.2299	23.04	67.869	711.826	174.712966666667	-2.02653794469209	0.215187555102022
miR-927-x	0	17	9	0	0	0	0	74.3696	194.936	0	0	0	89.7685333333333	0.01	-13.1319941086984	0.0599537690401548
miR-927-y	3	0	0	0	11	0	22.4095	0	0	0	5.1723	0	7.46983333333333	1.7241	-2.11523259900393	0.999999999999999
miR-9298-x	0	2	0	0	0	0	0	8.7494	0	0	0	0	2.91646666666667	0.01	-8.18807777494663	0.69985173935435
miR-92-x	40	47	4	77	46	17	298.7929	205.6101	86.6382	901.5866	21.6294	64.0985	197.013733333333	329.104833333333	0.740251014633855	0.788664034071513
miR-92-y	701	1261	291	421	22063	1390	5236.3452	5516.4751	6302.9305	4929.4538	10374.1327	5240.9913	5685.25026666667	6848.1926	0.268499418520598	0.381506703086458
miR-9302-y	0	0	0	0	7	0	0	0	0	0	3.2914	0	0.01	1.09713333333333	6.77759505521474	0.765065935289573
miR-9312-y	0	7	0	2	0	0	0	30.6228	0	23.4178	0	0	10.2076	7.80593333333333	-0.387000654582526	0.890014454109285
miR-9320-y	0	0	0	0	14	0	0	0	0	0	6.5829	0	0.01	2.1943	7.77761697117882	0.653842767378774
miR-932-x	0	0	3	0	0	0	0	0	64.9787	0	0	0	21.6595666666667	0.01	-11.0807886645379	0.491144528782192
miR-932-y	0	0	0	0	8	0	0	0	0	0	3.7616	0	0.01	1.25386666666667	6.97024013315714	0.782818016515539
miR-9340-x	0	0	0	0	9	0	0	0	0	0	4.2318	0	0.01	1.4106	7.14016513459945	0.688119254000278
miR-9343-y	49	47	18	26	48	14	366.0213	205.6101	389.872	304.4318	22.5698	52.787	320.501133333333	126.5962	-1.340095357935	0.418999696486981
miR-9344-y	0	2	0	0	2	0	0	8.7494	0	0	0.9404	0	2.91646666666667	0.313466666666667	-3.21783764178949	1
miR-9358-y	0	0	0	0	7	0	0	0	0	0	3.2914	0	0.01	1.09713333333333	6.77759505521474	0.765548369798651
miR-9369-y	0	0	0	0	6	0	0	0	0	0	2.8212	0	0.01	0.9404	6.5552026338783	0.751689318075948
miR-937-y	0	0	0	0	2	0	0	0	0	0	0.9404	0	0.01	0.313466666666667	4.97024013315714	1
miR-9388-x	0	0	0	0	7	0	0	0	0	0	3.2914	0	0.01	1.09713333333333	6.77759505521474	0.765660022131294
miR-93-x	0	0	0	0	7	10	0	0	0	0	3.2914	37.705	0.01	13.6654666666667	10.4163190124478	0.379588563801518
miR-93-y	0	0	0	0	14	0	0	0	0	0	6.5829	0	0.01	2.1943	7.77761697117882	0.653598846778049
miR-9415-x	0	0	0	0	7	0	0	0	0	0	3.2914	0	0.01	1.09713333333333	6.77759505521474	0.765585718718226
miR-941-y	0	2	2	2	0	0	0	8.7494	43.3191	23.4178	0	0	17.3561666666667	7.80593333333333	-1.15280529856384	0.779830072410271
miR-9432-x	0	0	0	0	7	0	0	0	0	0	3.2914	0	0.01	1.09713333333333	6.77759505521474	0.765825307287658
miR-944-y	0	0	10	0	0	0	0	0	216.5956	0	0	0	72.1985333333333	0.01	-12.8177538146524	0.155609487689292
miR-9501-y	0	0	0	0	24	0	0	0	0	0	11.2849	0	0.01	3.76163333333333	8.55521541823113	0.543546874065152
miR-9503-x	0	0	0	2	0	0	0	0	0	23.4178	0	0	0.01	7.80593333333333	9.60842733125001	0.73897300095771
miR-9529-y	10	0	0	0	0	0	74.6982	0	0	0	0	0	24.8994	0.01	-11.2818952628007	0.334524387016003
miR-9534-x	0	0	0	0	11	0	0	0	0	0	5.1723	0	0.01	1.7241	7.42969964478184	0.703255796088304
miR-9538-y	15	0	0	0	0	0	112.0473	0	0	0	0	0	37.3491	0.01	-11.8668577635218	0.196922446596221
miR-9598-y	0	0	6	0	0	0	0	0	129.9573	0	0	0	43.3191	0.01	-12.0807875544083	0.245527910884138
miR-95-y	0	25	0	0	4	0	0	109.3671	0	0	1.8808	0	36.4557	0.626933333333333	-5.86168855505088	0.290062550075615
miR-9602-y	0	0	0	5	0	0	0	0	0	58.5446	0	0	0.01	19.5148666666667	10.9303578904061	0.564670074123842
miR-9640-x	0	0	3	0	0	0	0	0	64.9787	0	0	0	21.6595666666667	0.01	-11.0807886645379	0.49112358738869
miR-9649-y	3	0	6	0	6	0	22.4095	0	129.9573	0	2.8212	0	50.7889333333333	0.9404	-5.75509582564675	0.2809663906649
miR-967-x	0	0	0	11	0	0	0	0	0	128.7981	0	0	0.01	42.9327	12.0678611901318	0.294840171140192
miR-967-y	2	0	0	0	2	4	14.9396	0	0	0	0.9404	15.082	4.97986666666667	5.3408	0.100948744410139	1
miR-9696-y	0	28	0	0	11	0	0	122.4911	0	0	5.1723	0	40.8303666666667	1.7241	-4.56572716325537	0.434260305070024
miR-96-x	8	34	73	20	7	16	59.7586	148.7392	1581.1475	234.1783	3.2914	60.328	596.548433333333	99.2659	-2.58726916325341	0.187056607853015
miR-9703-y	0	5	0	0	0	0	0	21.8734	0	0	0	0	7.29113333333333	0.01	-9.50999927418931	0.591049218193245
miR-970-y	0	0	0	0	0	3	0	0	0	0	0	11.3115	0.01	3.7705	8.55861203944637	0.76310482048361
miR-971-x	0	0	2	0	0	0	0	0	43.3191	0	0	0	14.4397	0.01	-10.4958250536872	0.564015899763975
miR-973-x	0	0	0	0	2	0	0	0	0	0	0.9404	0	0.01	0.313466666666667	4.97024013315714	1
miR-9771-y	133	89	0	179	0	2	993.4863	389.3468	0	2095.896	0	7.541	460.944366666667	701.145666666667	0.605121566619524	0.940605512285322
miR-9785-x	0	27	2	0	11	0	0	118.1164	43.3191	0	5.1723	0	53.8118333333333	1.7241	-4.96400809916972	0.310493670345082
miR-9790-y	0	0	0	0	5	0	0	0	0	0	2.351	0	0.01	0.783666666666667	6.2921682280445	0.740453304859719
miR-9799-y	0	0	0	9	0	0	0	0	0	105.3802	0	0	0.01	35.1267333333333	11.778353701731	0.365728665112646
miR-9805-y	4	0	0	0	0	0	29.8793	0	0	0	0	0	9.95976666666667	0.01	-9.95996813359559	0.568982291489873
miR-980-x	0	0	0	0	7	0	0	0	0	0	3.2914	0	0.01	1.09713333333333	6.77759505521474	0.765807070648393
miR-981-y	21	8	24	30	39	25	156.8663	34.9975	519.8293	351.2675	18.338	94.2624	237.231033333333	154.622633333333	-0.617541234749082	0.723078379733927
miR-9820-x	0	0	0	0	0	2	0	0	0	0	0	7.541	0.01	2.51366666666667	7.97364953872522	1
miR-9821-x	0	0	0	0	0	2	0	0	0	0	0	7.541	0.01	2.51366666666667	7.97364953872522	1
miR-9852-y	8	0	3	5	0	2	59.7586	0	64.9787	58.5446	0	7.541	41.5791	22.0285333333333	-0.916485087545445	0.665843129704672
miR-9857-x	0	0	0	0	4	0	0	0	0	0	1.8808	0	0.01	0.626933333333333	5.97024013315714	1
miR-9877-y	2	0	0	0	0	0	14.9396	0	0	0	0	0	4.97986666666667	0.01	-8.95996330517774	0.644874775842836
miR-9878-y	10	0	0	0	0	0	74.6982	0	0	0	0	0	24.8994	0.01	-11.2818952628007	0.335330272569429
miR-9888-x	0	0	0	0	6	0	0	0	0	0	2.8212	0	0.01	0.9404	6.5552026338783	0.75182269617718
miR-98-x	0	20	0	0	27	2	0	87.4937	0	0	12.6955	7.541	29.1645666666667	6.7455	-2.1122193486005	0.804093186787914
miR-98-y	0	0	0	0	5	0	0	0	0	0	2.351	0	0.01	0.783666666666667	6.2921682280445	0.740684453880683
miR-9901-x	0	0	0	2	10	0	0	0	0	23.4178	4.702	0	0.01	9.37326666666667	9.87240811732598	0.448646706641946
miR-9924-x	21	10	0	0	0	0	156.8663	43.7468	0	0	0	0	66.8710333333333	0.01	-12.7071656955858	0.0630287345075606
miR-9931-x	0	0	0	0	9	0	0	0	0	0	4.2318	0	0.01	1.4106	7.14016513459945	0.688265605023216
miR-9933-y	0	20	0	0	0	0	0	87.4937	0	0	0	0	29.1645666666667	0.01	-11.5100009231033	0.254960685980124
miR-9934-y	0	0	0	0	4	0	0	0	0	0	1.8808	0	0.01	0.626933333333333	5.97024013315714	1
miR-993-y	0	24	0	0	0	0	0	104.9924	0	0	0	0	34.9974666666667	0.01	-11.7730347792993	0.204039479600579
miR-9942-y	6	0	0	0	0	0	44.8189	0	0	0	0	0	14.9396333333333	0.01	-10.5449290248459	0.477360471128943
miR-9943-y	0	0	3	0	0	0	0	0	64.9787	0	0	0	21.6595666666667	0.01	-11.0807886645379	0.491594916679907
miR-9952-y	0	0	0	0	2	0	0	0	0	0	0.9404	0	0.01	0.313466666666667	4.97024013315714	1
miR-9956-y	0	0	0	0	6	0	0	0	0	0	2.8212	0	0.01	0.9404	6.5552026338783	0.751279386734722
miR-995-x	0	0	4	0	0	2	0	0	86.6382	0	0	7.541	28.8794	2.51366666666667	-3.52217551496194	0.499823081111028
miR-995-y	85	24	7	69	35	6	634.9349	104.9924	151.6169	807.9152	16.4572	22.623	297.1814	282.3318	-0.0739521896183652	0.861569404382983
miR-996-y	0	0	0	0	0	2	0	0	0	0	0	7.541	0.01	2.51366666666667	7.97364953872522	1
miR-9977-x	0	0	0	0	0	4	0	0	0	0	0	15.082	0.01	5.02733333333333	8.97364953872522	0.686581745982241
miR-9978-x	0	0	13	0	0	0	0	0	281.5742	0	0	0	93.8580666666667	0.01	-13.1962650280121	0.128652209705953
miR-9984-x	0	0	0	0	4	0	0	0	0	0	1.8808	0	0.01	0.626933333333333	5.97024013315714	0.999999999999999
miR-9985-x	0	0	0	0	15	0	0	0	0	0	7.0531	0	0.01	2.35103333333333	7.87715118367582	0.655979389453447
miR-9989-y	0	2	0	2	0	0	0	8.7494	0	23.4178	0	0	2.91646666666667	7.80593333333333	1.42034955630339	1
miR-998-y	0	0	4	10	16	0	0	0	86.6382	117.0892	7.5233	0	28.8794	41.5375	0.524373618892241	0.886893080522379
miR-9990-x	0	9	0	0	0	0	0	39.3721	0	0	0	0	13.1240333333333	0.01	-10.357995447893	0.483332457986938
miR-9993-y	674	543	124	841	367	126	5034.66	2375.4528	2685.7848	9847.1986	172.5652	475.0827	3365.2992	3498.28216666667	0.0559118829644016	0.908009295698271
miR-9995-y	79	120	39	183	72	36	590.1159	524.9619	844.7226	2142.7317	33.8548	135.7379	653.2668	770.7748	0.238637082719497	1
miR-9996-y	5	0	0	0	0	0	37.3491	0	0	0	0	0	12.4497	0.01	-10.2818952628007	0.505298340985745
miR-999-y	0	0	0	0	0	4	0	0	0	0	0	15.082	0.01	5.02733333333333	8.97364953872522	0.686531388143398
miR-99-x	406	657	132	122	2068	909	3032.7477	2874.1666	2859.0613	1428.4878	972.3839	3427.3821	2921.99186666667	1942.75126666667	-0.588850960065269	0.926715629246938
miR-99-y	0	13	0	0	0	0	0	56.8709	0	0	0	0	18.9569666666667	0.01	-10.8885124195176	0.397914546061884
miR-9-x	0	2	0	4	54	5	0	8.7494	0	46.8357	25.3911	18.8525	2.91646666666667	30.3597666666667	3.37986721251968	0.165191669906914
miR-9-y	7	25	0	20	3	0	52.2888	109.3671	0	234.1783	1.4106	0	53.8853	78.5296333333333	0.543345403926609	0.970786021497969
miR-9-z	0	4	0	0	324	0	0	17.4987	0	0	152.3464	0	5.8329	50.7821333333333	3.12203575746885	0.192517955268117
novel-m0001-3p	0	0	0	0	15	0	0	0	0	0	7.0531	0	0.01	2.35103333333333	7.87715118367582	0.656448565766369
novel-m0002-5p	0	0	0	0	9	0	0	0	0	0	4.2318	0	0.01	1.4106	7.14016513459945	0.69089354837577
novel-m0003-5p	0	0	5	0	4	0	0	0	108.2978	0	1.8808	0	36.0992666666667	0.626933333333333	-5.84751368149525	0.407805101586311
novel-m0004-3p	0	0	0	0	41	0	0	0	0	0	19.2784	0	0.01	6.42613333333333	9.32780710481112	0.390123051353544
novel-m0004-5p	0	0	0	0	41	0	0	0	0	0	19.2784	0	0.01	6.42613333333333	9.32780710481112	0.390227733656195
novel-m0005-3p	0	0	0	0	23	0	0	0	0	0	10.8147	0	0.01	3.6049	8.49381542940585	0.546331858814589
novel-m0006-3p	0	0	0	0	8	0	0	0	0	0	3.7616	0	0.01	1.25386666666667	6.97024013315714	0.788078501247039
novel-m0007-5p	0	0	0	0	15	0	0	0	0	0	7.0531	0	0.01	2.35103333333333	7.87715118367582	0.656371858496344
novel-m0008-3p	0	0	0	0	7	0	0	0	0	0	3.2914	0	0.01	1.09713333333333	6.77759505521474	0.773360280316545
novel-m0009-5p	0	0	0	0	10	0	0	0	0	0	4.702	0	0.01	1.56733333333333	7.2921682280445	0.699823954222655
novel-m0010-3p	0	0	0	0	26	0	0	0	0	0	12.2253	0	0.01	4.0751	8.67069165224333	0.516617926156177
novel-m0011-3p	0	0	0	0	7	0	0	0	0	0	3.2914	0	0.01	1.09713333333333	6.77759505521474	0.777730931168805
novel-m0012-3p	0	0	0	0	14	0	0	0	0	0	6.5829	0	0.01	2.1943	7.77761697117882	0.654609982685794
novel-m0013-5p	0	0	0	0	13	0	0	0	0	0	6.1127	0	0.01	2.03756666666667	7.6707034530919	0.653280250442344
novel-m0014-3p	0	0	0	0	143	0	0	0	0	0	67.2393	0	0.01	22.4131	11.1301264893034	0.126640118898136
novel-m0015-5p	0	0	0	0	8	0	0	0	0	0	3.7616	0	0.01	1.25386666666667	6.97024013315714	0.787878027989865
novel-m0016-3p	0	0	0	0	7	0	0	0	0	0	3.2914	0	0.01	1.09713333333333	6.77759505521474	0.774302065540462
novel-m0017-3p	0	0	0	0	14	0	0	0	0	0	6.5829	0	0.01	2.1943	7.77761697117882	0.65392242836901
novel-m0018-3p	0	0	0	0	8	0	0	0	0	0	3.7616	0	0.01	1.25386666666667	6.97024013315714	0.786882885033228
novel-m0019-5p	0	0	0	0	7	0	0	0	0	0	3.2914	0	0.01	1.09713333333333	6.77759505521474	0.773325536927619
novel-m0020-3p	0	0	0	0	8	0	0	0	0	0	3.7616	0	0.01	1.25386666666667	6.97024013315714	0.786200392308686
novel-m0021-3p	0	0	0	0	12	0	0	0	0	0	5.6425	0	0.01	1.88083333333333	7.55522820247068	0.650016987995473
novel-m0022-3p	0	0	0	0	6	0	0	0	0	0	2.8212	0	0.01	0.9404	6.5552026338783	0.758199450852384
novel-m0023-3p	0	0	0	0	18	0	0	0	0	0	8.4637	0	0.01	2.82123333333333	8.14018218037806	0.606541403180528
novel-m0024-5p	0	0	0	0	8	0	0	0	0	0	3.7616	0	0.01	1.25386666666667	6.97024013315714	0.786137845797777
novel-m0025-5p	0	0	0	0	8	0	0	0	0	0	3.7616	0	0.01	1.25386666666667	6.97024013315714	0.785802832598063
novel-m0026-3p	0	0	0	0	33	0	0	0	0	0	15.5168	0	0.01	5.17226666666667	9.01465284790045	0.452622585414314
novel-m0027-3p	0	0	0	0	6	0	0	0	0	0	2.8212	0	0.01	0.9404	6.5552026338783	0.759245589338092
novel-m0028-3p	0	0	0	0	10	0	0	0	0	0	4.702	0	0.01	1.56733333333333	7.2921682280445	0.700847304934753
novel-m0029-5p	0	0	0	0	10	0	0	0	0	0	4.702	0	0.01	1.56733333333333	7.2921682280445	0.700869112519956
novel-m0030-3p	0	0	0	0	15	0	0	0	0	0	7.0531	0	0.01	2.35103333333333	7.87715118367582	0.656590583320357
novel-m0031-5p	0	0	0	0	21	0	0	0	0	0	9.8743	0	0.01	3.29143333333333	8.36257216661561	0.573317132234631
novel-m0032-3p	0	0	0	0	12	0	0	0	0	0	5.6425	0	0.01	1.88083333333333	7.55522820247068	0.648839014961321
novel-m0033-5p	0	0	0	0	9	0	0	0	0	0	4.2318	0	0.01	1.4106	7.14016513459945	0.690305298440871
novel-m0034-3p	0	0	0	0	15	0	0	0	0	0	7.0531	0	0.01	2.35103333333333	7.87715118367582	0.656591510020135
novel-m0035-5p	0	0	0	0	10	0	0	0	0	0	4.702	0	0.01	1.56733333333333	7.2921682280445	0.698696296787313
novel-m0036-3p	0	0	0	0	6	0	0	0	0	0	2.8212	0	0.01	0.9404	6.5552026338783	0.752967420427202
novel-m0037-3p	0	0	0	0	10	0	0	0	0	0	4.702	0	0.01	1.56733333333333	7.2921682280445	0.700672578929628
novel-m0038-5p	0	0	0	0	6	0	0	0	0	0	2.8212	0	0.01	0.9404	6.5552026338783	0.758463580569943
novel-m0039-3p	0	0	0	0	18	0	0	0	0	0	8.4637	0	0.01	2.82123333333333	8.14018218037806	0.607438630332605
novel-m0040-5p	0	0	0	0	12	0	0	0	0	0	5.6425	0	0.01	1.88083333333333	7.55522820247068	0.649643994538526
novel-m0041-5p	0	0	0	0	17	0	0	0	0	0	7.9935	0	0.01	2.6645	8.05772102287267	0.607349180835413
novel-m0042-3p	0	0	0	0	6	0	0	0	0	0	2.8212	0	0.01	0.9404	6.5552026338783	0.759553316314375
novel-m0043-5p	0	0	0	0	14	0	0	0	0	0	6.5829	0	0.01	2.1943	7.77761697117882	0.65427548986624
novel-m0044-5p	0	0	0	0	10	0	0	0	0	0	4.702	0	0.01	1.56733333333333	7.2921682280445	0.699748056286947
novel-m0045-3p	0	0	0	0	6	0	0	0	0	0	2.8212	0	0.01	0.9404	6.5552026338783	0.754262071535806
novel-m0046-5p	0	0	0	0	6	0	0	0	0	0	2.8212	0	0.01	0.9404	6.5552026338783	0.759178596082509
novel-m0047-3p	0	0	0	0	6	0	0	0	0	0	2.8212	0	0.01	0.9404	6.5552026338783	0.757854954824993
novel-m0048-3p	0	0	0	0	16	0	0	0	0	0	7.5233	0	0.01	2.50776666666667	7.97025930964391	0.61091023060036
novel-m0049-3p	0	0	0	0	11	0	0	0	0	0	5.1723	0	0.01	1.7241	7.42969964478184	0.708491888495873
novel-m0050-3p	0	0	0	0	38	0	0	0	0	0	17.8678	0	0.01	5.95593333333333	9.21818379523811	0.427078022601792
novel-m0051-5p	0	0	0	0	7	0	0	0	0	0	3.2914	0	0.01	1.09713333333333	6.77759505521474	0.777005080878532
novel-m0052-3p	0	0	0	0	26	0	0	0	0	0	12.2253	0	0.01	4.0751	8.67069165224333	0.515170020054427
novel-m0053-5p	0	0	0	0	6	0	0	0	0	0	2.8212	0	0.01	0.9404	6.5552026338783	0.756842813493453
novel-m0054-3p	0	0	0	0	8	0	0	0	0	0	3.7616	0	0.01	1.25386666666667	6.97024013315714	0.787994513573721
novel-m0055-5p	0	0	0	0	14	0	0	0	0	0	6.5829	0	0.01	2.1943	7.77761697117882	0.653831460382497
novel-m0056-3p	0	0	0	0	9	0	0	0	0	0	4.2318	0	0.01	1.4106	7.14016513459945	0.696012202388801
novel-m0057-3p	0	0	0	0	7	0	0	0	0	0	3.2914	0	0.01	1.09713333333333	6.77759505521474	0.775345514472514
novel-m0058-5p	0	0	0	0	7	0	0	0	0	0	3.2914	0	0.01	1.09713333333333	6.77759505521474	0.778132471575465
novel-m0059-3p	0	0	0	0	7	0	0	0	0	0	3.2914	0	0.01	1.09713333333333	6.77759505521474	0.764418217231816
novel-m0060-5p	0	0	0	0	9	0	0	0	0	0	4.2318	0	0.01	1.4106	7.14016513459945	0.693655143507811
novel-m0061-5p	0	0	0	0	7	0	0	0	0	0	3.2914	0	0.01	1.09713333333333	6.77759505521474	0.778441543291108
novel-m0062-5p	0	0	0	0	21	0	0	0	0	0	9.8743	0	0.01	3.29143333333333	8.36257216661561	0.573456319837164
novel-m0063-5p	0	0	0	0	7	0	0	0	0	0	3.2914	0	0.01	1.09713333333333	6.77759505521474	0.772413086288408
novel-m0064-5p	0	0	0	0	13	0	0	0	0	0	6.1127	0	0.01	2.03756666666667	7.6707034530919	0.652891083076462
novel-m0065-5p	0	0	0	0	10	0	0	0	0	0	4.702	0	0.01	1.56733333333333	7.2921682280445	0.69883212293247
novel-m0066-5p	0	0	0	0	10	0	0	0	0	0	4.702	0	0.01	1.56733333333333	7.2921682280445	0.698357214695596
novel-m0067-5p	0	0	0	0	8	0	0	0	0	0	3.7616	0	0.01	1.25386666666667	6.97024013315714	0.786325232680345
novel-m0068-5p	0	0	0	0	12	0	0	0	0	0	5.6425	0	0.01	1.88083333333333	7.55522820247068	0.649541957051185
novel-m0069-5p	0	0	0	0	9	0	0	0	0	0	4.2318	0	0.01	1.4106	7.14016513459945	0.689878523148272
novel-m0070-5p	0	0	0	0	6	0	0	0	0	0	2.8212	0	0.01	0.9404	6.5552026338783	0.752058803700081
novel-m0071-3p	0	0	0	0	63	0	0	0	0	0	29.6229	0	0.01	9.8743	9.94753466733676	0.24402805130435
novel-m0072-3p	0	0	0	0	12	0	0	0	0	0	5.6425	0	0.01	1.88083333333333	7.55522820247068	0.649915440270087
novel-m0073-5p	0	0	0	0	7	0	0	0	0	0	3.2914	0	0.01	1.09713333333333	6.77759505521474	0.778267933762835
novel-m0074-3p	0	0	0	0	8	0	0	0	0	0	3.7616	0	0.01	1.25386666666667	6.97024013315714	0.788182960788397
novel-m0075-3p	0	0	0	0	14	0	0	0	0	0	6.5829	0	0.01	2.1943	7.77761697117882	0.654704074002356
novel-m0076-3p	0	0	0	0	14	0	0	0	0	0	6.5829	0	0.01	2.1943	7.77761697117882	0.654289391798952
novel-m0077-3p	0	0	0	0	6	0	0	0	0	0	2.8212	0	0.01	0.9404	6.5552026338783	0.753730858320537
novel-m0078-3p	0	0	0	0	12	0	0	0	0	0	5.6425	0	0.01	1.88083333333333	7.55522820247068	0.649463043055455
novel-m0079-3p	0	0	0	0	9	0	0	0	0	0	4.2318	0	0.01	1.4106	7.14016513459945	0.689257218067618
novel-m0080-5p	0	0	0	0	6	0	0	0	0	0	2.8212	0	0.01	0.9404	6.5552026338783	0.75197399405793
novel-m0081-3p	0	0	0	0	9	0	0	0	0	0	4.2318	0	0.01	1.4106	7.14016513459945	0.69317244229297
novel-m0082-5p	0	0	0	0	11	0	0	0	0	0	5.1723	0	0.01	1.7241	7.42969964478184	0.707743728895995
novel-m0083-5p	0	0	0	0	8	0	0	0	0	0	3.7616	0	0.01	1.25386666666667	6.97024013315714	0.787898114724518
novel-m0084-5p	0	0	0	0	12	0	0	0	0	0	5.6425	0	0.01	1.88083333333333	7.55522820247068	0.650937575663419
novel-m0085-3p	0	0	0	0	9	0	0	0	0	0	4.2318	0	0.01	1.4106	7.14016513459945	0.692360036710696
novel-m0086-3p	0	0	0	0	8	0	0	0	0	0	3.7616	0	0.01	1.25386666666667	6.97024013315714	0.785571100949323
novel-m0087-5p	0	0	0	0	8	0	0	0	0	0	3.7616	0	0.01	1.25386666666667	6.97024013315714	0.785739747581623
novel-m0088-3p	0	0	0	0	21	0	0	0	0	0	9.8743	0	0.01	3.29143333333333	8.36257216661561	0.573664766851931
novel-m0089-5p	0	0	0	0	15	0	0	0	0	0	7.0531	0	0.01	2.35103333333333	7.87715118367582	0.654974923798953
novel-m0090-3p	0	0	0	0	16	0	0	0	0	0	7.5233	0	0.01	2.50776666666667	7.97025930964391	0.608383949250843
novel-m0091-5p	0	0	0	0	12	0	0	0	0	0	5.6425	0	0.01	1.88083333333333	7.55522820247068	0.650287133419282
novel-m0092-3p	0	0	0	0	6	0	0	0	0	0	2.8212	0	0.01	0.9404	6.5552026338783	0.753144418782284
novel-m0093-5p	0	0	0	0	23	0	0	0	0	0	10.8147	0	0.01	3.6049	8.49381542940585	0.545876789621449
novel-m0094-3p	0	0	0	0	12	0	0	0	0	0	5.6425	0	0.01	1.88083333333333	7.55522820247068	0.649677977240806
novel-m0095-3p	0	0	0	0	8	0	0	0	0	0	3.7616	0	0.01	1.25386666666667	6.97024013315714	0.783630567397896
novel-m0096-5p	0	0	8	0	0	0	0	0	173.2764	0	0	0	57.7588	0.01	-12.4958250536872	0.176724349564346
novel-m0097-5p	0	0	6	0	10	0	0	0	129.9573	0	4.702	0	43.3191	1.56733333333333	-4.78861932636381	0.493233403585714
novel-m0098-3p	0	0	0	0	12	0	0	0	0	0	5.6425	0	0.01	1.88083333333333	7.55522820247068	0.649405698067103
novel-m0099-3p	0	0	0	0	20	0	0	0	0	0	9.4041	0	0.01	3.1347	8.29218356925431	0.570108199181939
novel-m0100-3p	0	0	0	10	0	0	0	0	0	117.0892	0	0	0.01	39.0297333333333	11.9303578904061	0.328431421419251
novel-m0101-5p	0	0	0	0	7	0	0	0	0	0	3.2914	0	0.01	1.09713333333333	6.77759505521474	0.777834613651095
novel-m0102-5p	0	0	0	0	11	0	0	0	0	0	5.1723	0	0.01	1.7241	7.42969964478184	0.707762785225197
novel-m0103-3p	0	0	0	0	6	0	0	0	0	0	2.8212	0	0.01	0.9404	6.5552026338783	0.758003760060095
novel-m0104-5p	0	0	0	0	6	0	0	0	0	0	2.8212	0	0.01	0.9404	6.5552026338783	0.750748678917181
novel-m0105-3p	0	0	0	0	7	0	0	0	0	0	3.2914	0	0.01	1.09713333333333	6.77759505521474	0.764576524576043
novel-m0106-3p	0	0	0	0	13	0	0	0	0	0	6.1127	0	0.01	2.03756666666667	7.6707034530919	0.65322514448652
novel-m0107-5p	0	0	0	0	8	0	0	0	0	0	3.7616	0	0.01	1.25386666666667	6.97024013315714	0.78790856436097
novel-m0108-3p	0	0	0	0	8	0	0	0	0	0	3.7616	0	0.01	1.25386666666667	6.97024013315714	0.788034170995457
novel-m0109-5p	0	0	0	0	17	0	0	0	0	0	7.9935	0	0.01	2.6645	8.05772102287267	0.608402844966272
novel-m0110-3p	0	0	0	0	17	0	0	0	0	0	7.9935	0	0.01	2.6645	8.05772102287267	0.607641889541836
novel-m0111-5p	0	0	0	0	8	0	0	0	0	0	3.7616	0	0.01	1.25386666666667	6.97024013315714	0.784351486096834
novel-m0112-3p	0	0	0	0	11	0	0	0	0	0	5.1723	0	0.01	1.7241	7.42969964478184	0.705906640024831
novel-m0113-3p	0	0	0	0	7	0	0	0	0	0	3.2914	0	0.01	1.09713333333333	6.77759505521474	0.778691215625688
novel-m0114-3p	0	0	0	0	19	0	0	0	0	0	8.9339	0	0.01	2.97796666666667	8.21818379523811	0.574492531753862
novel-m0115-3p	0	0	0	0	19	0	0	0	0	0	8.9339	0	0.01	2.97796666666667	8.21818379523811	0.575119599906715
novel-m0116-3p	0	0	0	0	19	0	0	0	0	0	8.9339	0	0.01	2.97796666666667	8.21818379523811	0.574662216944895
novel-m0117-3p	0	0	0	0	7	0	0	0	0	0	3.2914	0	0.01	1.09713333333333	6.77759505521474	0.765344915897682
novel-m0118-3p	0	0	0	0	6	0	0	0	0	0	2.8212	0	0.01	0.9404	6.5552026338783	0.752570507344269
novel-m0119-3p	0	0	0	0	8	0	0	0	0	0	3.7616	0	0.01	1.25386666666667	6.97024013315714	0.788051969390705
novel-m0120-5p	0	0	0	0	8	0	0	0	0	0	3.7616	0	0.01	1.25386666666667	6.97024013315714	0.787352670340948
novel-m0121-5p	0	0	0	0	7	0	0	0	0	0	3.2914	0	0.01	1.09713333333333	6.77759505521474	0.773947015026207
novel-m0122-3p	0	0	0	0	11	0	0	0	0	0	5.1723	0	0.01	1.7241	7.42969964478184	0.708399413869776
novel-m0123-5p	0	0	0	0	9	0	0	0	0	0	4.2318	0	0.01	1.4106	7.14016513459945	0.69056498411005
novel-m0124-3p	0	0	0	0	87	0	0	0	0	0	40.9078	0	0.01	13.6359333333333	10.4131977358715	0.176995988844742
novel-m0125-3p	0	0	0	0	12	0	0	0	0	0	5.6425	0	0.01	1.88083333333333	7.55522820247068	0.648721124808739
novel-m0126-3p	0	0	0	0	15	0	0	0	0	0	7.0531	0	0.01	2.35103333333333	7.87715118367582	0.655755160437799
novel-m0127-5p	0	0	0	0	9	0	0	0	0	0	4.2318	0	0.01	1.4106	7.14016513459945	0.692983769994114
novel-m0128-5p	0	0	0	0	83	0	0	0	0	0	39.027	0	0.01	13.009	10.3452943512152	0.181719070927923
novel-m0129-5p	0	0	0	0	14	0	0	0	0	0	6.5829	0	0.01	2.1943	7.77761697117882	0.653084676997772
novel-m0130-3p	0	0	0	0	8	0	0	0	0	0	3.7616	0	0.01	1.25386666666667	6.97024013315714	0.785507700399906
novel-m0131-5p	0	0	0	0	10	0	0	0	0	0	4.702	0	0.01	1.56733333333333	7.2921682280445	0.699406515773643
novel-m0132-3p	0	0	0	0	8	0	0	0	0	0	3.7616	0	0.01	1.25386666666667	6.97024013315714	0.787595888468706
novel-m0133-3p	0	0	0	0	7	0	0	0	0	0	3.2914	0	0.01	1.09713333333333	6.77759505521474	0.772342160984721
novel-m0134-5p	0	0	0	0	8	0	0	0	0	0	3.7616	0	0.01	1.25386666666667	6.97024013315714	0.783173009765212
novel-m0135-5p	0	0	0	0	17	0	0	0	0	0	7.9935	0	0.01	2.6645	8.05772102287267	0.610001179533314
novel-m0136-5p	0	0	0	0	15	0	0	0	0	0	7.0531	0	0.01	2.35103333333333	7.87715118367582	0.654576106244437
novel-m0137-5p	0	0	0	0	17	0	0	0	0	0	7.9935	0	0.01	2.6645	8.05772102287267	0.610596171731415
[truncated: 2,620 more rows]
