# Supplementary material for: Targeting miR-9 in Glioma Stem Cell-Derived Extracellular Vesicles: A Novel Diagnostic and Therapeutic Biomarker
Source: Transl Oncol. 2022 May 19;22:101451. doi: 10.1016/j.tranon.2022.101451 (PMC9126959; doi:10.1016/j.tranon.2022.101451)
Supplement: Supplementary file 4 [file mmc4.xls]

id	N1	N2	N3	G1	G2	G3	N1_TPM	N2_TPM	N3_TPM	G1_TPM	G2_TPM	G3_TPM	control_mean	treat_mean	log2(fc)	PValue
bantam-y	0	0	0	0	8	0	0	0	0	0	0.8849	0	0.01	0.294966667	4.882480024	0.371094965
hsa-let-7a-2-3p	7	4	7	7	9	12	0.7827	0.4188	0.7988	1.444	0.9956	1.4048	0.666766667	1.281466667	0.942542065	0.258273126
hsa-let-7a-3p	665	552	299	127	865	680	74.3595	57.7947	34.1206	26.1978	95.6852	79.6077	55.42493333	67.16356667	0.277143716	0.3809759
hsa-let-7a-5p	197276	245904	198598	239386	155206	110100	22059.1582	25746.2684	22663.1346	49380.9283	17168.6876	12889.4176	23489.5204	26479.67783	0.172868312	0.533825038
hsa-let-7b-3p	1432	2061	1798	401	3386	908	160.1245	215.7877	205.1799	82.7189	374.555	106.2996	193.6973667	187.8578333	-0.044163065	0.597331429
hsa-let-7b-5p	66850	80054	138485	152759	200470	84912	7475.0843	8381.6927	15803.3021	31511.3717	22175.7329	9940.656	10553.3597	21209.25353	1.006991486	0.078321802
hsa-let-7c-3p	56	133	113	41	384	332	6.2619	13.9252	12.8951	8.4575	42.4776	38.8673	11.0274	29.93413333	1.440698824	0.042182282
hsa-let-7c-5p	23555	32675	44723	85073	59531	32784	2633.8909	3421.0884	5103.593	17548.995	6585.2424	3838.026	3719.5241	9324.0878	1.325844544	0.041394466
hsa-let-7d-3p	4009	5670	7798	2673	5112	3337	448.2814	593.6518	889.8736	551.3907	565.4828	390.6629	643.9356	502.5121333	-0.357757981	0.959399869
hsa-let-7d-5p	6743	7982	12320	14162	4906	4867	753.9939	835.7193	1405.9045	2921.3601	542.6954	569.7802	998.5392333	1344.6119	0.429298804	0.403752578
hsa-let-7e-3p	101	139	237	151	137	100	11.2937	14.5534	27.0454	31.1485	15.1548	11.707	17.63083333	19.33676667	0.133245913	0.57489398
hsa-let-7e-5p	17220	22673	28987	23753	18829	19234	1925.5191	2373.8741	3307.8696	4899.807	2082.8397	2251.7262	2535.754267	3078.1243	0.279636547	0.412693839
hsa-let-7f-1-3p	120	72	39	16	116	82	13.4183	7.5384	4.4505	3.3005	12.8318	9.5997	8.469066667	8.577333333	0.018326202	0.589084307
hsa-let-7f-2-3p	20	26	0	4	0	6	2.2364	2.7222	0	0.8251	0	0.7024	1.652866667	0.509166667	-1.698760471	0.400587155
hsa-let-7f-5p	113924	120007	60851	61850	33858	29070	12738.8407	12564.7913	6944.0498	12758.5173	3745.3283	3403.2277	10749.22727	6635.6911	-0.695914318	0.59852541
hsa-let-7g-3p	29	28	30	0	15	6	3.2427	2.9316	3.4235	0	1.6593	0.7024	3.199266667	0.787233333	-2.022878035	0.25127373
hsa-let-7g-5p	16011	18634	15918	36339	5293	5154	1790.3302	1950.9889	1816.4925	7496.0672	585.5048	603.3793	1852.603867	2894.983767	0.644000829	0.362383639
hsa-let-7i-3p	382	428	106	157	527	273	42.7148	44.8118	12.0963	32.3862	58.2961	31.9601	33.20763333	40.8808	0.299908521	0.390974936
hsa-let-7i-5p	10882	10286	10453	37781	6942	3543	1216.8118	1076.9492	1192.8506	7793.5253	767.9151	414.7794	1162.203867	2992.073267	1.364282343	0.101785207
hsa-miR-100-5p	209992	212793	142289	126269	278824	223156	23481.0455	22279.5306	16237.3979	26046.972	30843.1513	26124.8944	20665.99133	27671.67257	0.421151277	0.251858598
hsa-miR-101-3p	37798	33107	8582	3602	5470	6798	4226.5256	3466.319	979.3403	743.0263	605.0843	795.8425	2890.7283	714.6510333	-2.01612217	0.040958423
hsa-miR-101-5p	71	142	61	8	8	46	7.9391	14.8675	6.9611	1.6503	0.8849	5.3852	9.922566667	2.640133333	-1.910102559	0.116016198
hsa-miR-10392-5p	0	0	0	0	2	0	0	0	0	0	0.2212	0	0.01	0.073733333	2.88231698	0.789131716
hsa-miR-10394-3p	2	0	5	0	0	0	0.2236	0	0.5706	0	0	0	0.264733333	0.01	-4.726467955	0.478327974
hsa-miR-10394-5p	0	0	2	0	0	0	0	0	0.2282	0	0	0	0.076066667	0.01	-2.927264386	0.826913625
hsa-miR-10395-3p	12	24	9	94	35	29	1.3418	2.5128	1.027	19.3905	3.8717	3.395	1.6272	8.885733333	2.449099261	0.009631964
hsa-miR-10396a-3p	0	2	0	10	0	0	0	0.2094	0	2.0628	0	0	0.0698	0.6876	3.300270603	0.300555514
hsa-miR-10396b-3p	3	2	21	15	0	3	0.3355	0.2094	2.3964	3.0942	0	0.3512	0.980433333	1.148466667	0.228217545	0.853630467
hsa-miR-10398-3p	11	2	0	0	0	4	1.23	0.2094	0	0	0	0.4683	0.4798	0.1561	-1.61996262	0.688901056
hsa-miR-10398-5p	8	23	14	2	0	2	0.8946	2.4081	1.5976	0.4126	0	0.2341	1.633433333	0.215566667	-2.921701559	0.083663291
hsa-miR-10399-3p	0	0	0	6	0	0	0	0	0	1.2377	0	0	0.01	0.412566667	5.366555358	0.379797095
hsa-miR-10399-5p	32	21	0	2	21	8	3.5782	2.1987	0	0.4126	2.323	0.9366	1.925633333	1.224066667	-0.653650887	0.936454224
hsa-miR-103a-2-5p	4	0	2	20	0	6	0.4473	0	0.2282	4.1256	0	0.7024	0.225166667	1.609333333	2.837398001	0.130039201
hsa-miR-103a-3p	11101	10556	16649	14841	4743	5306	1241.3001	1105.2183	1899.911	3061.4253	524.6645	621.1739	1415.476467	1402.421233	-0.013368019	0.764840877
hsa-miR-10401-3p	757	375	188	42	240	48	84.6468	39.2627	21.4537	8.6638	26.5485	5.6194	48.4544	13.61056667	-1.831900545	0.160396719
hsa-miR-10401-5p	0	0	0	0	4	0	0	0	0	0	0.4425	0	0.01	0.1475	3.882643049	0.606426268
hsa-miR-10526-3p	0	0	0	0	2	0	0	0	0	0	0.2212	0	0.01	0.073733333	2.88231698	0.789669513
hsa-miR-10527-5p	27	5	22	30	19	25	3.0191	0.5235	2.5105	6.1884	2.1018	2.9268	2.0177	3.739	0.889940787	0.229765013
hsa-miR-105-3p	0	14	14	0	2	4	0	1.4658	1.5976	0	0.2212	0.4683	1.021133333	0.229833333	-2.151511301	0.403229107
hsa-miR-105-5p	35	12	41	0	23	37	3.9137	1.2564	4.6787	0	2.5442	4.3316	3.282933333	2.291933333	-0.518420373	1
hsa-miR-106a-3p	53	68	0	7	31	11	5.9264	7.1196	0	1.444	3.4292	1.2878	4.348666667	2.053666667	-1.082371093	0.637099053
hsa-miR-106a-5p	59	36	51	202	47	29	6.5973	3.7692	5.8199	41.6689	5.1991	3.395	5.395466667	16.75433333	1.63471463	0.071215336
hsa-miR-106b-3p	742	852	483	2599	1243	1127	82.9695	89.2048	55.1178	536.1259	137.4991	131.938	75.76403333	268.521	1.82544988	0.012577064
hsa-miR-106b-5p	558	688	163	505	431	442	62.3949	72.0339	18.6008	104.1722	47.6767	51.745	51.00986667	67.86463333	0.411883601	0.378402161
hsa-miR-107	2309	2532	2287	3597	922	976	258.1895	265.1016	260.9824	741.9949	101.9905	114.2604	261.4245	319.4152667	0.289038916	0.541432709
hsa-miR-10a-3p	0	0	0	3	33	0	0	0	0	0.6188	3.6504	0	0.01	1.423066667	7.152859439	0.010396604
hsa-miR-10a-5p	760	569	401	724	19832	611	84.9823	59.5746	45.7604	149.3479	2193.7903	71.5298	63.4391	804.8893333	3.665346227	0.000678251
hsa-miR-10b-3p	4	3	0	228	500	164	0.4473	0.3141	0	47.0322	55.3094	19.1995	0.2538	40.5137	7.318573969	7.36E-10
hsa-miR-10b-5p	294	424	538	19971	74799	32862	32.8747	44.393	61.3942	4119.6499	8274.1689	3847.1575	46.22063333	5413.658767	6.871923116	2.98E-13
hsa-miR-11400	0	0	0	2	0	0	0	0	0	0.4126	0	0	0.01	0.137533333	3.781709415	0.73323276
hsa-miR-11401	3	4	0	4	2	0	0.3355	0.4188	0	0.8251	0.2212	0	0.251433333	0.348766667	0.472086236	0.785217646
hsa-miR-1178-3p	0	0	0	0	0	3	0	0	0	0	0	0.3512	0.01	0.117066667	3.549258439	0.697106186
hsa-miR-1179	0	0	7	2	0	0	0	0	0.7988	0.4126	0	0	0.266266667	0.137533333	-0.953090512	0.883044807
hsa-miR-1180-3p	2081	2969	3432	665	1448	2211	232.6948	310.8557	391.6448	137.1773	160.1759	258.842	311.7317667	185.3984	-0.749676385	0.648399696
hsa-miR-1180-5p	0	4	11	0	2	3	0	0.4188	1.2553	0	0.2212	0.3512	0.558033333	0.1908	-1.548290131	0.688147292
hsa-miR-1185-1-3p	253	138	75	235	297	65	28.2901	14.4487	8.5587	48.4762	32.8538	7.6096	17.09916667	29.64653333	0.793937399	0.207146192
hsa-miR-1185-2-3p	50	47	6	123	146	10	5.5909	4.9209	0.6847	25.3726	16.1503	1.1707	3.732166667	14.2312	1.930971999	0.051099129
hsa-miR-1185-5p	342	362	228	28	48	81	38.242	37.9016	26.0184	5.7759	5.3097	9.4827	34.054	6.8561	-2.312364211	0.020120142
hsa-miR-1197	1070	595	269	54	96	279	119.6461	62.2968	30.6971	11.1392	10.6194	32.6626	70.88	18.1404	-1.966172336	0.080177394
hsa-miR-12125	2	7	0	8	7	3	0.2236	0.7329	0	1.6503	0.7743	0.3512	0.318833333	0.925266667	1.53706675	0.285849571
hsa-miR-12133	0	0	0	0	3	0	0	0	0	0	0.3319	0	0.01	0.110633333	3.467714224	0.647800051
hsa-miR-12136	177	246	456	711	172	278	19.7919	25.7563	52.0367	146.6662	19.0264	32.5455	32.5283	66.07936667	1.022504433	0.165322843
hsa-miR-1224-3p	12	31	70	0	2	7	1.3418	3.2457	7.9881	0	0.2212	0.8195	4.191866667	0.3469	-3.595001083	0.020107632
hsa-miR-1224-5p	109	343	424	11	95	88	12.1882	35.9123	48.385	2.2691	10.5088	10.3022	32.16183333	7.693366667	-2.063662673	0.095541743
hsa-miR-1225-5p	0	0	4	0	2	0	0	0	0.4565	0	0.2212	0	0.152166667	0.073733333	-1.045263475	1
hsa-miR-122-5p	38	22	55	6	257	11	4.2491	2.3034	6.2764	1.2377	28.429	1.2878	4.2763	10.31816667	1.270751683	0.139343972
hsa-miR-1226-3p	741	904	857	140	611	174	82.8577	94.6492	97.7971	28.8794	67.588	20.3702	91.768	38.94586667	-1.236520943	0.356172644
hsa-miR-1226-5p	0	3	3	2	0	2	0	0.3141	0.3423	0.4126	0	0.2341	0.2188	0.215566667	-0.021478628	1
hsa-miR-1227-3p	0	3	0	0	6	0	0	0.3141	0	0	0.6637	0	0.1047	0.221233333	1.079307331	0.732248061
hsa-miR-1228-3p	302	202	153	50	156	30	33.7693	21.1495	17.4597	10.3141	17.2565	3.5121	24.12616667	10.3609	-1.21944938	0.391584629
hsa-miR-1228-5p	119	116	30	8	22	19	13.3064	12.1453	3.4235	1.6503	2.4336	2.2243	9.625066667	2.102733333	-2.194530633	0.05996214
hsa-miR-1229-3p	49	80	191	7	14	15	5.4791	8.376	21.7961	1.444	1.5487	1.7561	11.88373333	1.582933333	-2.908315736	0.009317739
hsa-miR-1233-3p	6	4	2	0	0	0	0.6709	0.4188	0.2282	0	0	0	0.4393	0.01	-5.457134594	0.169793663
hsa-miR-1234-3p	4	7	0	0	0	2	0.4473	0.7329	0	0	0	0.2341	0.3934	0.078033333	-2.333834524	0.585754919
hsa-miR-1236-5p	9	7	37	0	0	9	1.0064	0.7329	4.2223	0	0	1.0536	1.9872	0.3512	-2.500372329	0.226643144
hsa-miR-1237-3p	0	0	0	0	2	0	0	0	0	0	0.2212	0	0.01	0.073733333	2.88231698	0.789252422
hsa-miR-1238-3p	2	2	0	0	0	0	0.2236	0.2094	0	0	0	0	0.144333333	0.01	-3.851332619	0.594053568
hsa-miR-1243	5	0	0	0	0	0	0.5591	0	0	0	0	0	0.186366667	0.01	-4.220071939	0.755357947
hsa-miR-124-3p	524913	589980	323232	1402	59971	120559	58695.122	61771.193	36885.8212	289.2068	6633.9147	14113.8537	52450.71207	7012.325067	-2.902997578	0.021069349
hsa-miR-124-5p	192	203	299	2	65	115	21.4692	21.2542	34.1206	0.4126	7.1902	13.4631	25.61466667	7.021966667	-1.867023065	0.188763876
hsa-miR-1246	7	0	0	225	99	3	0.7827	0	0	46.4134	10.9513	0.3512	0.2609	19.23863333	6.204365563	0.000302805
hsa-miR-1247-3p	6	2	25	0	4	0	0.6709	0.2094	2.8529	0	0.4425	0	1.2444	0.1475	-3.07666344	0.230103579
hsa-miR-1247-5p	267	698	603	72	84	180	29.8556	73.0809	68.8117	14.8523	9.292	21.0726	57.2494	15.0723	-1.925360987	0.059485925
hsa-miR-1248	10	10	7	33	43	30	1.1182	1.047	0.7988	6.8073	4.7566	3.5121	0.988	5.025333333	2.346636347	0.004762738
hsa-miR-1249-3p	365	840	1111	63	164	275	40.8138	87.9484	126.7825	12.9957	18.1415	32.1943	85.18156667	21.1105	-2.012580515	0.060626975
hsa-miR-1250-5p	23	12	17	5	0	10	2.5718	1.2564	1.94	1.0314	0	1.1707	1.922733333	0.734033333	-1.389241203	0.411166974
hsa-miR-1251-5p	24	13	0	0	0	2	2.6837	1.3611	0	0	0	0.2341	1.348266667	0.078033333	-4.110871529	0.096349772
hsa-miR-1252-5p	37	24	12	0	0	3	4.1373	2.5128	1.3694	0	0	0.3512	2.673166667	0.117066667	-4.51314754	0.007264525
hsa-miR-1255a	11	0	0	0	0	0	1.23	0	0	0	0	0	0.41	0.01	-5.357552005	0.454412861
hsa-miR-1255b-5p	4	5	0	11	0	3	0.4473	0.5235	0	2.2691	0	0.3512	0.3236	0.873433333	1.432485983	0.452834634
hsa-miR-1258	8	9	23	0	0	0	0.8946	0.9423	2.6247	0	0	0	1.4872	0.01	-7.216454865	0.004008424
hsa-miR-125a-3p	295	421	427	328	484	288	32.9865	44.0789	48.7274	67.6604	53.5395	33.7162	41.93093333	51.6387	0.300437738	0.388666442
hsa-miR-125a-5p	393462	676116	882656	114894	596837	475069	43996.4339	70789.6741	100724.8396	23700.5187	66021.3392	55616.3735	71836.98253	48446.07713	-0.568346902	0.884595476
hsa-miR-125b-1-3p	4053	4642	4675	1362	8929	5689	453.2014	486.0197	533.4905	280.9555	987.7145	666.0118	490.9038667	644.8939333	0.393621368	0.278022816
hsa-miR-125b-2-3p	12811	10917	10741	3989	16971	20853	1432.5102	1143.0152	1225.7159	822.8573	1877.3101	2441.2627	1267.080433	1713.810033	0.435699095	0.25344039
hsa-miR-125b-5p	1015779	1164968	1407115	516161	2025524	1598565	113583.1506	121972.7163	160573.8053	106474.5195	224060.8527	187144.1581	132043.2241	172559.8434	0.386086503	0.266454765
hsa-miR-1260a	5	10	2	3	8	3	0.5591	1.047	0.2282	0.6188	0.8849	0.3512	0.611433333	0.6183	0.0161118	0.777815796
hsa-miR-1260b	122	245	82	65	65	150	13.6419	25.6516	9.3575	13.4083	7.1902	17.5605	16.217	12.71966667	-0.350446095	1
hsa-miR-1262	3	11	0	10	12	13	0.3355	1.1517	0	2.0628	1.3274	1.5219	0.495733333	1.637366667	1.723741256	0.147408344
hsa-miR-126-3p	21814	14427	8152	11840	4914	6340	2439.2145	1510.5139	930.2706	2442.3742	543.5803	742.2244	1626.666333	1242.7263	-0.388409761	0.894892762
hsa-miR-1264	152	102	91	0	5	90	16.9965	10.6794	10.3845	0	0.5531	10.5363	12.6868	3.696466667	-1.779109414	0.308298307
hsa-miR-1265	0	0	0	0	0	4	0	0	0	0	0	0.4683	0.01	0.1561	3.964398632	0.633047633
hsa-miR-126-5p	38209	25526	8510	4896	5100	3809	4272.4831	2672.5846	971.124	1009.9547	564.1554	445.92	2638.730567	673.3433667	-1.970429759	0.044773589
hsa-miR-1266-5p	0	0	0	2	2	0	0	0	0	0.4126	0.2212	0	0.01	0.211266667	4.400993254	0.456990411
hsa-miR-1267	0	0	0	0	0	2	0	0	0	0	0	0.2341	0.01	0.078033333	2.964090529	0.778823505
hsa-miR-1268a	7	5	4	4	4	0	0.7827	0.5235	0.4565	0.8251	0.4425	0	0.587566667	0.422533333	-0.475687393	1
hsa-miR-1268b	10	10	4	4	4	0	1.1182	1.047	0.4565	0.8251	0.4425	0	0.8739	0.422533333	-1.048403043	0.644205018
hsa-miR-1269a	0	2	13	0	0	2	0	0.2094	1.4835	0	0	0.2341	0.5643	0.078033333	-2.854299916	0.424881072
hsa-miR-1269b	0	2	0	0	3	0	0	0.2094	0	0	0.3319	0	0.0698	0.110633333	0.664487187	0.932305219
hsa-miR-1270	3	6	17	3	21	8	0.3355	0.6282	1.94	0.6188	2.323	0.9366	0.9679	1.2928	0.417569197	0.456431467
hsa-miR-1271-3p	13	0	0	3	5	0	1.4536	0	0	0.6188	0.5531	0	0.484533333	0.390633333	-0.310780857	1
hsa-miR-1271-5p	4742	4662	5120	2101	6944	6074	530.2446	488.1137	584.272	433.3977	768.1363	711.0838	534.2101	637.5392667	0.255106949	0.355659523
hsa-miR-1273c	0	0	5	0	4	4	0	0	0.5706	0	0.4425	0.4683	0.1902	0.3036	0.674654545	0.735724632
hsa-miR-1273h-3p	22	11	22	2	0	12	2.46	1.1517	2.5105	0.4126	0	1.4048	2.040733333	0.6058	-1.752174192	0.336803828
hsa-miR-1273h-5p	18	7	3	2	0	0	2.0127	0.7329	0.3423	0.4126	0	0	1.0293	0.137533333	-2.903810306	0.160104975
hsa-miR-127-3p	31431	18069	35105	17981	8806	19732	3514.5755	1891.8331	4006.029	3709.1495	974.1084	2310.0271	3137.4792	2331.095	-0.428598094	0.882593482
hsa-miR-1275	0	0	0	0	5	6	0	0	0	0	0.5531	0.7024	0.01	0.4185	5.387155718	0.153959024
hsa-miR-127-5p	1455	1579	853	238	418	478	162.6963	165.3221	97.3406	49.095	46.2386	55.9595	141.7863333	50.43103333	-1.491334788	0.151878679
hsa-miR-1276	24	12	10	8	89	67	2.6837	1.2564	1.1412	1.6503	9.8451	7.8437	1.693766667	6.446366667	1.928251108	0.019628684
hsa-miR-1277-3p	205	159	8	10	12	24	22.9228	16.6474	0.9129	2.0628	1.3274	2.8097	13.49436667	2.066633333	-2.707002918	0.037018985
hsa-miR-1277-5p	81	69	0	2	0	8	9.0573	7.2243	0	0.4126	0	0.9366	5.4272	0.449733333	-3.593066352	0.053484425
hsa-miR-128-1-5p	153	149	291	11	24	84	17.1083	15.6004	33.2076	2.2691	2.6548	9.8339	21.9721	4.919266667	-2.159157594	0.062448008
hsa-miR-128-2-5p	0	2	7	0	0	2	0	0.2094	0.7988	0	0	0.2341	0.336066667	0.078033333	-2.10658502	0.664063593
hsa-miR-1283	5	2	0	0	0	0	0.5591	0.2094	0	0	0	0	0.256166667	0.01	-4.679010854	0.511866295
hsa-miR-128-3p	430312	573906	347694	5075	40610	172041	48116.9553	60088.2374	39677.3175	1046.8791	4492.2258	20140.8564	49294.17007	8559.9871	-2.525736504	0.030961956
hsa-miR-1284	61	44	14	0	33	47	6.8209	4.6068	1.5976	0	3.6504	5.5023	4.341766667	3.0509	-0.509047302	1
hsa-miR-1285-3p	133	105	11	106	95	86	14.8719	10.9936	1.2553	21.8659	10.5088	10.068	9.040266667	14.14756667	0.646116701	0.31464374
hsa-miR-1285-5p	4	2	2	9	0	6	0.4473	0.2094	0.2282	1.8565	0	0.7024	0.294966667	0.852966667	1.531937434	0.330882174
hsa-miR-1286	13	8	0	0	3	0	1.4536	0.8376	0	0	0.3319	0	0.763733333	0.110633333	-2.787282863	0.433940173
hsa-miR-1287-3p	0	0	0	0	0	2	0	0	0	0	0	0.2341	0.01	0.078033333	2.964090529	0.778923214
hsa-miR-1287-5p	64	56	142	62	51	77	7.1564	5.8632	16.2044	12.7895	5.6416	9.0144	9.741333333	9.1485	-0.090584036	0.773374987
hsa-miR-1289	3	0	0	0	0	11	0.3355	0	0	0	0	1.2878	0.111833333	0.429266667	1.940523884	0.503984071
hsa-miR-1291	73	40	27	7	51	29	8.1628	4.188	3.0811	1.444	5.6416	3.395	5.143966667	3.493533333	-0.558194388	0.954324314
hsa-miR-129-1-3p	5278	4656	17010	48	507	984	590.1794	487.4855	1941.1068	9.9015	56.0837	115.197	1006.257233	60.39406667	-4.058448523	0.000607905
hsa-miR-129-2-3p	4099	3982	6469	31	769	1424	458.3451	416.9173	738.214	6.3947	85.0658	166.7078	537.8254667	86.0561	-2.643788705	0.033114811
hsa-miR-1292-5p	37	73	140	38	65	86	4.1373	7.6431	15.9762	7.8387	7.1902	10.068	9.2522	8.365633333	-0.145321686	0.78596032
hsa-miR-1293	0	0	5	2	0	0	0	0	0.5706	0.4126	0	0	0.1902	0.137533333	-0.467735926	1
hsa-miR-1294	3	33	5	11	4	2	0.3355	3.4551	0.5706	2.2691	0.4425	0.2341	1.453733333	0.9819	-0.566114643	0.821156794
hsa-miR-1295a	0	0	0	0	2	0	0	0	0	0	0.2212	0	0.01	0.073733333	2.88231698	0.78904135
hsa-miR-129-5p	6171	5353	7857	101	625	1692	690.0336	560.4617	896.6065	20.8344	69.1367	198.0826	715.7006	96.0179	-2.897980901	0.008300522
hsa-miR-1296-3p	14	19	3	0	0	13	1.5655	1.9893	0.3423	0	0	1.5219	1.299033333	0.5073	-1.356527385	0.590372353
hsa-miR-1296-5p	6350	10227	10092	652	2500	9768	710.0491	1070.7719	1151.6549	134.4956	276.5468	1143.5407	977.4919667	518.1943667	-0.915591514	0.567632042
hsa-miR-1298-3p	65	78	80	0	7	89	7.2682	8.1666	9.1292	0	0.7743	10.4192	8.188	3.731166667	-1.133884297	0.590871578
hsa-miR-1298-5p	50	81	84	0	4	92	5.5909	8.4807	9.5857	0	0.4425	10.7704	7.885766667	3.737633333	-1.077125977	0.624088035
hsa-miR-1299	385	145	13	0	19	89	43.0502	15.1816	1.4835	0	2.1018	10.4192	19.9051	4.173666667	-2.253750831	0.208899777
hsa-miR-1301-3p	2292	2055	3248	659	1442	1527	256.2886	215.1595	370.6475	135.9396	159.5122	178.766	280.6985333	158.0726	-0.82843421	0.579838648
hsa-miR-1302	9	0	5	0	0	0	1.0064	0	0.5706	0	0	0	0.525666667	0.01	-5.716076349	0.198199888
hsa-miR-1303	72	30	34	34	46	14	8.051	3.141	3.8799	7.0136	5.0885	1.639	5.023966667	4.580366667	-0.133363799	0.806200163
hsa-miR-1304-3p	0	0	0	11	0	0	0	0	0	2.2691	0	0	0.01	0.756366667	6.24101388	0.159076847
hsa-miR-1304-5p	5	0	0	0	0	0	0.5591	0	0	0	0	0	0.186366667	0.01	-4.220071939	0.754827608
hsa-miR-1306-3p	19	19	9	8	45	17	2.1246	1.9893	1.027	1.6503	4.9778	1.9902	1.713633333	2.872766667	0.74538237	0.232303702
hsa-miR-1306-5p	92	174	204	31	105	63	10.2873	18.2179	23.2796	6.3947	11.615	7.3754	17.2616	8.4617	-1.028546753	0.485550814
hsa-miR-1307-3p	1367	1387	2800	1290	578	1217	152.8562	145.2196	319.5237	266.1033	63.9376	142.4743	205.8665	157.5050667	-0.386310846	0.916072958
hsa-miR-1307-5p	11196	12907	1277	286	786	1767	1251.9229	1351.3692	145.7257	58.9965	86.9463	206.8629	916.3392667	117.6019	-2.961970474	0.008496639
hsa-miR-130a-3p	593	315	195	447	568	356	66.3085	32.9807	22.2525	92.2079	62.8314	41.677	40.5139	65.5721	0.694665129	0.191855344
hsa-miR-130a-5p	0	0	0	13	0	0	0	0	0	2.6817	0	0	0.01	0.8939	6.482041542	0.120800895
hsa-miR-130b-3p	16	25	19	70	157	23	1.7891	2.6175	2.1682	14.4397	17.3671	2.6926	2.1916	11.4998	2.391552357	0.005085849
hsa-miR-130b-5p	1854	1410	1113	593	4028	6506	207.312	147.6277	127.0107	122.325	445.5722	761.658	160.6501333	443.1850667	1.463987092	0.028833265
hsa-miR-1323	2	5	11	0	0	0	0.2236	0.5235	1.2553	0	0	0	0.667466667	0.01	-6.060623885	0.073412225
hsa-miR-132-3p	5677	3516	5929	2378	622	826	634.7951	368.1269	676.5915	490.5377	68.8048	96.6999	559.8378333	218.6808	-1.356182428	0.199167567
hsa-miR-132-5p	4651	3623	3648	511	380	661	520.0691	379.3299	416.2938	105.4099	42.0351	77.3833	438.5642667	74.94276667	-2.548927125	0.00458744
hsa-miR-133a-3p	274	218	478	303	87	133	30.6383	22.8247	54.5473	62.5033	9.6238	15.5703	36.00343333	29.23246667	-0.30056292	0.965154478
hsa-miR-133a-5p	2	0	0	4	0	0	0.2236	0	0	0.8251	0	0	0.074533333	0.275033333	1.883648793	0.816035252
hsa-miR-133b	103	83	133	30	15	28	11.5173	8.6901	15.1774	6.1884	1.6593	3.278	11.79493333	3.708566667	-1.669233655	0.116305125
hsa-miR-1343-3p	262	343	722	28	140	252	29.2965	35.9123	82.3915	5.7759	15.4866	29.5017	49.2001	16.9214	-1.539812312	0.225375448
hsa-miR-1343-5p	0	0	0	0	0	2	0	0	0	0	0	0.2341	0.01	0.078033333	2.964090529	0.778016562
hsa-miR-134-3p	28	16	14	23	19	17	3.1309	1.6752	1.5976	4.7445	2.1018	1.9902	2.134566667	2.9455	0.464569332	0.412694691
hsa-miR-134-5p	443	465	1248	1032	337	225	49.5357	48.6857	142.4163	212.8826	37.2785	26.3408	80.21256667	92.1673	0.200426711	0.626531032
hsa-miR-135a-2-3p	15	18	62	67	8	42	1.6773	1.8846	7.0752	13.8209	0.8849	4.9169	3.5457	6.5409	0.883418682	0.299610889
hsa-miR-135a-3p	0	20	8	37	173	155	0	2.094	0.9129	7.6324	19.137	18.1459	1.0023	14.97176667	3.900858176	0.000473981
hsa-miR-135a-5p	437	245	121	54	52	84	48.8648	25.6516	13.808	11.1392	5.7522	9.8339	29.44146667	8.908433333	-1.724605901	0.109316317
hsa-miR-135b-3p	0	0	0	0	2	0	0	0	0	0	0.2212	0	0.01	0.073733333	2.88231698	0.789311815
hsa-miR-135b-5p	37	5	7	5	32	16	4.1373	0.5235	0.7988	1.0314	3.5398	1.8731	1.819866667	2.1481	0.239228402	0.527875785
hsa-miR-136-3p	9444	7227	1887	808	935	1555	1056.0164	756.6704	215.3362	166.6755	103.4285	182.044	676.0076667	150.716	-2.165207027	0.030784338
hsa-miR-136-5p	1959	1795	484	210	194	269	219.053	187.9374	55.232	43.3191	21.46	31.4919	154.0741333	32.09033333	-2.263413995	0.023364845
hsa-miR-137-3p	210	156	154	5	8	54	23.4819	16.3333	17.5738	1.0314	0.8849	6.3218	19.12966667	2.746033333	-2.800390692	0.018170245
hsa-miR-137-5p	45	103	84	0	7	91	5.0318	10.7842	9.5857	0	0.7743	10.6534	8.467233333	3.809233333	-1.152389984	0.579727899
hsa-miR-138-1-3p	56	45	62	13	11	26	6.2619	4.7115	7.0752	2.6817	1.2168	3.0438	6.0162	2.3141	-1.378401319	0.248806312
hsa-miR-138-2-3p	72	97	254	0	16	46	8.051	10.1559	28.9854	0	1.7699	5.3852	15.73076667	2.385033333	-2.72150765	0.068670291
hsa-miR-138-5p	247	203	319	77	14	34	27.6192	21.2542	36.4029	15.8837	1.5487	3.9804	28.42543333	7.1376	-1.993671384	0.063951433
hsa-miR-139-3p	2886	4861	9224	43	826	2395	322.7089	508.9491	1052.6025	8.8701	91.3711	280.3829	628.0868333	126.8747	-2.307559615	0.077568727
hsa-miR-139-5p	7296	15450	16798	587	1845	6954	815.8297	1617.6225	1916.9142	121.0873	204.0915	814.1054	1450.122133	379.7614	-1.933009235	0.086068024
hsa-miR-1-3p	540	359	207	664	22	291	60.3821	37.5875	23.6219	136.971	2.4336	34.0674	40.5305	57.824	0.512660438	0.492989632
hsa-miR-140-3p	4940	4018	3579	5080	2713	3933	552.3847	420.6866	408.4198	1047.9106	300.1086	460.4367	460.4970333	602.8186333	0.38853215	0.361978288
hsa-miR-140-5p	282	273	250	59	77	131	31.5329	28.5832	28.5289	12.1706	8.5176	15.3362	29.54833333	12.00813333	-1.299064857	0.239793532
hsa-miR-141-3p	76	84	8	9	131	24	8.4982	8.7948	0.9129	1.8565	14.4911	2.8097	6.068633333	6.385766667	0.073488183	0.601218226
hsa-miR-142-3p	497	665	115	79	96	68	55.5739	69.6258	13.1233	16.2962	10.6194	7.9608	46.10766667	11.62546667	-1.987718029	0.066166643
hsa-miR-142-5p	18002	23702	2042	4792	6338	4125	2012.9614	2481.6109	233.0241	988.5015	701.1014	482.9141	1575.865467	724.1723333	-1.12173941	0.382722817
hsa-miR-143-3p	129878	70765	16636	79444	16902	21241	14522.7972	7409.1299	1898.4275	16387.8358	1869.6774	2486.6859	7943.451533	6914.733033	-0.200092461	0.966654159
hsa-miR-143-5p	941	345	145	684	183	109	105.2215	36.1217	16.5468	141.0966	20.2432	12.7606	52.63	58.03346667	0.140999717	0.700621288
hsa-miR-144-3p	71000	166038	5442	9245	8781	4039	7939.1321	17384.2594	621.0172	1907.0734	971.3429	472.8461	8648.136233	1117.087467	-2.952647098	0.010663477
hsa-miR-144-5p	807	909	102	284	33	52	90.2377	95.1727	11.6398	58.584	3.6504	6.0876	65.6834	22.774	-1.528141101	0.225114172
hsa-miR-145-3p	4085	2424	578	927	817	889	456.7796	253.794	65.9588	191.223	90.3755	104.0753	258.8441333	128.5579333	-1.009664978	0.434331699
hsa-miR-145-5p	5329	3258	8409	7372	3071	3395	595.8822	341.1142	959.5983	1520.708	339.7101	397.453	632.1982333	752.6237	0.251551717	0.511292304
hsa-miR-1468-5p	82	116	117	69	57	161	9.1691	12.1453	13.3515	14.2334	6.3053	18.8483	11.5553	13.129	0.184202319	0.522399797
hsa-miR-146a-3p	5	0	5	7	0	2	0.5591	0	0.5706	1.444	0	0.2341	0.376566667	0.559366667	0.570888985	0.783115563
hsa-miR-146a-5p	4067	2857	2326	11042	4422	5134	454.7669	299.1293	265.4329	2277.7615	489.1559	601.0379	339.7763667	1122.651767	1.724253076	0.014951087
hsa-miR-146b-3p	165	141	179	286	200	120	18.4501	14.7628	20.4267	58.9965	22.1237	14.0484	17.87986667	31.72286667	0.827187169	0.174716784
hsa-miR-146b-5p	100731	46564	21247	12409	10425	11334	11263.6158	4875.2735	2424.6146	2559.7484	1153.2001	1326.8725	6187.834633	1679.940333	-1.881024649	0.057144778
hsa-miR-147b-3p	16	19	5	2	12	8	1.7891	1.9893	0.5706	0.4126	1.3274	0.9366	1.449666667	0.8922	-0.700282155	0.859390372
hsa-miR-147b-5p	16	7	0	0	0	8	1.7891	0.7329	0	0	0	0.9366	0.840666667	0.3122	-1.429063333	0.686168252
hsa-miR-148a-3p	9991	4746	2896	3905	9967	2136	1117.1813	496.9085	330.4788	805.5297	1102.5367	250.0617	648.1895333	719.3760333	0.150330371	0.486002645
hsa-miR-148a-5p	41	26	22	109	73	43	4.5846	2.7222	2.5105	22.4847	8.0752	5.034	3.272433333	11.86463333	1.858231809	0.018818194
hsa-miR-148b-3p	3785	2360	2230	5770	847	1485	423.234	247.0931	254.4778	1190.2449	93.694	173.8491	308.2683	485.9293333	0.656559983	0.335461795
hsa-miR-148b-5p	138	154	65	35	62	133	15.431	16.1239	7.4175	7.2199	6.8584	15.5703	12.9908	9.882866667	-0.394488796	1
hsa-miR-149-3p	7	4	2	0	0	3	0.7827	0.4188	0.2282	0	0	0.3512	0.476566667	0.117066667	-2.025347702	0.520495332
hsa-miR-149-5p	8742	13939	28841	3816	6189	10508	977.5196	1459.4201	3291.2087	787.1706	684.6192	1230.1726	1909.3828	900.6541333	-1.084061271	0.372103688
hsa-miR-150-3p	16	5	13	26	25	2	1.7891	0.5235	1.4835	5.3633	2.7655	0.2341	1.265366667	2.787633333	1.139485314	0.217693124
hsa-miR-150-5p	2165	2883	5254	2501	15228	2915	242.0876	301.8515	599.5635	515.9103	1684.5017	341.2593	381.1675333	847.2237667	1.152317821	0.062896617
hsa-miR-151a-3p	13657	7382	9892	3195	6579	9307	1527.1088	772.899	1128.8317	659.0697	727.7605	1089.5714	1142.9465	825.4672	-0.469475078	0.938870967
hsa-miR-151a-5p	158154	159872	116613	35473	66431	101316	17684.5845	16738.6762	13307.3652	7317.4274	7348.5115	11861.0739	15910.20863	8842.3376	-0.847453032	0.532712573
hsa-miR-151b	13289	11929	4442	2374	4098	7229	1485.9595	1248.9721	506.9016	489.7125	453.3155	846.2997	1080.611067	596.4425667	-0.857392234	0.546796796
hsa-miR-152-3p	2048	1106	800	2710	2043	981	229.0048	115.7987	91.2925	559.0231	225.994	114.8458	145.3653333	299.9543	1.045059456	0.103867384
hsa-miR-153-3p	8835	9448	2325	57	1306	1694	987.9188	989.2102	265.3188	11.7581	144.468	198.3167	747.4826	118.1809333	-2.661042699	0.032865944
hsa-miR-153-5p	50	24	44	0	20	21	5.5909	2.5128	5.0211	0	2.2124	2.4585	4.374933333	1.556966667	-1.490522975	0.428174977
hsa-miR-1538	0	0	2	0	0	0	0	0	0.2282	0	0	0	0.076066667	0.01	-2.927264386	0.827032568
hsa-miR-154-3p	93	42	19	10	22	20	10.3991	4.3974	2.1682	2.0628	2.4336	2.3414	5.6549	2.279266667	-1.310931787	0.361634258
hsa-miR-154-5p	12	3	8	55	0	0	1.3418	0.3141	0.9129	11.3455	0	0	0.856266667	3.781833333	2.142953715	0.220955328
hsa-miR-155-5p	978	321	296	2918	859	565	109.3587	33.6089	33.7782	601.9297	95.0215	66.1446	58.91526667	254.3652667	2.110188253	0.015892871
hsa-miR-1587	0	2	0	0	0	0	0	0.2094	0	0	0	0	0.0698	0.01	-2.803227036	0.829415121
hsa-miR-15a-3p	0	0	0	0	0	3	0	0	0	0	0	0.3512	0.01	0.117066667	3.549258439	0.696950897
hsa-miR-15a-5p	287	247	201	475	128	127	32.092	25.861	22.9372	97.9838	14.1592	14.8679	26.9634	42.33696667	0.65091548	0.323256683
hsa-miR-15b-3p	96	137	61	123	113	50	10.7346	14.344	6.9611	25.3726	12.4999	5.8535	10.6799	14.57533333	0.448630739	0.378637898
hsa-miR-15b-5p	4534	4314	2552	7774	4735	5041	506.9863	451.6779	291.2231	1603.6332	523.7796	590.1504	416.6291	905.8544	1.120515572	0.065850367
hsa-miR-16-1-3p	21	55	0	2	9	6	2.3482	5.7585	0	0.4126	0.9956	0.7024	2.702233333	0.703533333	-1.941461569	0.307228145
hsa-miR-16-2-3p	832	1768	223	667	1094	255	93.0332	185.1105	25.4478	137.5898	121.0169	29.8529	101.1971667	96.1532	-0.073762121	0.757969907
hsa-miR-16-5p	3826	5858	5461	17688	4404	3576	427.8186	613.3354	623.1854	3648.709	487.1648	418.6427	554.7798	1518.172167	1.452348243	0.060708195
hsa-miR-17-3p	245	200	78	73	104	305	27.3956	20.9401	8.901	15.0586	11.5043	35.7064	19.0789	20.75643333	0.121580566	0.560659165
hsa-miR-17-5p	343	238	352	746	134	379	38.3538	24.9187	40.1687	153.8861	14.8229	44.3696	34.4804	71.0262	1.04257479	0.151576852
hsa-miR-181a-2-3p	761	507	818	2994	2493	4857	85.0941	53.0831	93.3466	617.6071	275.7724	568.6095	77.1746	487.3296667	2.658700045	0.000194409
hsa-miR-181a-3p	3827	3793	7767	2055	4917	8396	427.9304	397.1289	886.336	423.9087	543.9122	982.9205	570.4651	650.2471333	0.188849506	0.440039507
hsa-miR-181a-5p	261525	274934	242427	166747	117357	259021	29243.4018	28785.7235	27664.7082	34396.8388	12981.88	30323.6134	28564.61117	25900.7774	-0.141233491	0.791599275
hsa-miR-181b-2-3p	0	0	6	0	0	2	0	0	0.6847	0	0	0.2341	0.228233333	0.078033333	-1.548347078	0.863952267
hsa-miR-181b-3p	23	0	0	2	0	0	2.5718	0	0	0.4126	0	0	0.857266667	0.137533333	-2.639962727	0.427483065
hsa-miR-181b-5p	37260	17635	37844	18947	13564	24509	4166.3671	1846.3931	4318.5916	3908.4176	1500.4322	2869.271	3443.783933	2759.3736	-0.319653829	0.975726657
hsa-miR-181c-3p	5055	5241	4926	1118	7196	6661	565.2438	548.7352	562.1336	230.6228	796.0122	779.8039	558.7042	602.1463	0.108029387	0.474116102
hsa-miR-181c-5p	6426	5728	6549	2064	9238	6446	718.5474	599.7244	747.3432	425.7652	1021.8956	754.6338	688.5383333	734.0982	0.092436088	0.472061077
hsa-miR-181d-3p	46	33	28	0	51	5	5.1437	3.4551	3.1952	0	5.6416	0.5854	3.931333333	2.075666667	-0.921443915	0.814191913
hsa-miR-181d-5p	3603	3489	4750	1156	5693	2841	402.883	365.3	542.0492	238.4615	629.7523	332.5961	436.7440667	400.2699667	-0.125814733	0.663130294
hsa-miR-182-3p	5	12	0	3	45	126	0.5591	1.2564	0	0.6188	4.9778	14.7508	0.605166667	6.782466667	3.486405623	0.006596329
hsa-miR-182-5p	2424	7541	1326	1583	10846	23914	271.0487	789.5464	151.3173	326.5438	1199.7705	2799.6143	403.9708	1441.9762	1.835724433	0.021090955
hsa-miR-183-3p	4	0	0	7	57	88	0.4473	0	0	1.444	6.3053	10.3022	0.1491	6.017166667	5.334732155	0.000118066
hsa-miR-183-5p	767	3270	611	1207	10412	17702	85.765	342.3706	69.7246	248.9819	1151.762	2072.3748	165.9534	1157.706233	2.802419125	0.001670007
hsa-miR-184	387	553	574	20	61	239	43.2739	57.8994	65.5024	4.1256	6.7477	27.9798	55.55856667	12.95103333	-2.100942168	0.068816727
hsa-miR-1843	167	198	273	114	59	80	18.6737	20.7307	31.1536	23.5161	6.5265	9.3656	23.51933333	13.13606667	-0.840313813	0.513002446
hsa-miR-185-3p	221	137	93	44	40	54	24.7119	14.344	10.6128	9.0764	4.4247	6.3218	16.55623333	6.607633333	-1.325168949	0.241585586
hsa-miR-185-5p	4917	3579	3957	2121	1289	2189	549.8129	374.723	451.5555	437.5233	142.5875	256.2664	458.6971333	278.7924	-0.718350658	0.596983724
hsa-miR-186-5p	8248	5780	4798	1903	4782	6501	922.2812	605.1688	547.5268	392.5539	528.9787	761.0727	691.6589333	560.8684333	-0.302398412	0.876107056
hsa-miR-187-3p	8	6	10	32	0	18	0.8946	0.6282	1.1412	6.601	0	2.1073	0.888	2.902766667	1.708797027	0.186348506
hsa-miR-187-5p	8	7	11	0	15	0	0.8946	0.7329	1.2553	0	1.6593	0	0.960933333	0.5531	-0.796896003	0.96466265
hsa-miR-188-3p	38	14	33	2	46	58	4.2491	1.4658	3.7658	0.4126	5.0885	6.7901	3.160233333	4.097066667	0.374560286	0.430017498
hsa-miR-188-5p	13	0	0	3	7	8	1.4536	0	0	0.6188	0.7743	0.9366	0.484533333	0.776566667	0.680513864	0.556614606
hsa-miR-18a-3p	21	36	35	63	41	45	2.3482	3.7692	3.994	12.9957	4.5354	5.2682	3.370466667	7.599766667	1.173006767	0.098227303
hsa-miR-18a-5p	76	76	24	44	45	26	8.4982	7.9572	2.7388	9.0764	4.9778	3.0438	6.398066667	5.699333333	-0.166842852	0.857932952
hsa-miR-18b-5p	17	13	0	11	16	4	1.9009	1.3611	0	2.2691	1.7699	0.4683	1.087333333	1.502433333	0.466506695	0.55828936
hsa-miR-1908-3p	0	0	7	0	12	2	0	0	0.7988	0	1.3274	0.2341	0.266266667	0.5205	0.967026331	0.591471381
hsa-miR-1908-5p	77	83	84	6	50	85	8.61	8.6901	9.5857	1.2377	5.5309	9.951	8.961933333	5.5732	-0.685304068	0.813744469
hsa-miR-1909-3p	8	0	0	0	0	0	0.8946	0	0	0	0	0	0.2982	0.01	-4.898208353	0.663823099
hsa-miR-1909-5p	0	0	4	0	0	0	0	0	0.4565	0	0	0	0.152166667	0.01	-3.927580454	0.794794073
hsa-miR-190a-3p	404	355	75	6	58	77	45.1748	37.1687	8.5587	1.2377	6.4159	9.0144	30.30073333	5.556	-2.447234206	0.052227607
hsa-miR-190a-5p	140	309	64	23	21	26	15.6546	32.3525	7.3034	4.7445	2.323	3.0438	18.43683333	3.370433333	-2.451584889	0.02129898
hsa-miR-190b-5p	4	0	0	8	3	4	0.4473	0	0	1.6503	0.3319	0.4683	0.1491	0.816833333	2.453761483	0.172874925
hsa-miR-1910-3p	0	6	0	2	0	0	0	0.6282	0	0.4126	0	0	0.2094	0.137533333	-0.606480122	0.941512666
hsa-miR-1910-5p	0	11	6	2	17	0	0	1.1517	0.6847	0.4126	1.8805	0	0.612133333	0.764366667	0.320418934	0.684313339
hsa-miR-1911-5p	0	3	0	0	0	7	0	0.3141	0	0	0	0.8195	0.1047	0.273166667	1.383520006	0.676598248
hsa-miR-1912-3p	23	23	63	0	5	48	2.5718	2.4081	7.1893	0	0.5531	5.6194	4.0564	2.0575	-0.979307492	0.694673664
hsa-miR-191-3p	143	182	190	24	96	82	15.9901	19.0555	21.682	4.9508	10.6194	9.5997	18.9092	8.389966667	-1.172351344	0.384772833
hsa-miR-1914-5p	3	0	18	0	19	6	0.3355	0	2.0541	0	2.1018	0.7024	0.796533333	0.934733333	0.230820106	0.688226902
hsa-miR-191-5p	131227	155046	210521	97654	162078	167223	14673.6407	16233.3916	24023.7351	20144.2238	17928.8593	19576.8127	18310.2558	19216.63193	0.069703553	0.523777566
hsa-miR-192-3p	0	3	0	0	0	0	0	0.3141	0	0	0	0	0.1047	0.01	-3.388189537	0.850761646
hsa-miR-192-5p	11928	9010	3420	886	2772	3531	1333.7742	943.3514	390.2754	182.7655	306.6351	413.3745	889.1336667	300.9250333	-1.562996194	0.161616939
hsa-miR-193a-3p	28	18	0	33	13	12	3.1309	1.8846	0	6.8073	1.438	1.4048	1.671833333	3.2167	0.944150361	0.351262174
hsa-miR-193a-5p	266	412	317	994	315	279	29.7438	43.1366	36.1747	205.0439	34.8449	32.6626	36.3517	90.85046667	1.321471091	0.0809014
hsa-miR-193b-3p	447	427	1007	2813	584	416	49.983	44.7071	114.9144	580.2702	64.6013	48.7012	69.86816667	231.1909	1.726377423	0.049311116
hsa-miR-193b-5p	92	139	254	58	135	135	10.2873	14.5534	28.9854	11.9643	14.9335	15.8045	17.94203333	14.2341	-0.333992121	0.928965252
hsa-miR-194-3p	0	4	6	4	0	2	0	0.4188	0.6847	0.8251	0	0.2341	0.367833333	0.353066667	-0.059111602	1
hsa-miR-194-5p	714	601	375	340	219	325	79.8386	62.925	42.7934	70.1357	24.2255	38.0478	61.85233333	44.13633333	-0.486861239	0.830753169
hsa-miR-195-3p	116	164	138	185	1144	331	12.971	17.1709	15.748	38.1621	126.5478	38.7502	15.29663333	67.82003333	2.148497331	0.00385458
hsa-miR-195-5p	1435	1009	600	2787	2124	936	160.4599	105.6428	68.4694	574.9068	234.9541	109.5776	111.5240333	306.4795	1.458435934	0.036611056
hsa-miR-196a-5p	0	0	26	271	400	3	0	0	2.967	55.9023	44.2475	0.3512	0.989	33.50033333	5.082061119	0.003944671
hsa-miR-196b-3p	0	0	0	0	2	0	0	0	0	0	0.2212	0	0.01	0.073733333	2.88231698	0.789847123
hsa-miR-196b-5p	3	4	0	76	42	16	0.3355	0.4188	0	15.6774	4.646	1.8731	0.251433333	7.398833333	4.879049971	9.87E-05
hsa-miR-1972	5	0	0	0	0	0	0.5591	0	0	0	0	0	0.186366667	0.01	-4.220071939	0.755490057
hsa-miR-1973	0	0	0	0	2	0	0	0	0	0	0.2212	0	0.01	0.073733333	2.88231698	0.789580399
hsa-miR-197-3p	10353	11066	26526	4537	8172	9709	1157.6596	1158.6156	3027.031	935.8996	903.9761	1136.6336	1781.102067	992.1697667	-0.844111292	0.556950881
hsa-miR-197-5p	17	18	32	3	3	20	1.9009	1.8846	3.6517	0.6188	0.3319	2.3414	2.479066667	1.097366667	-1.17575141	0.503175672
hsa-miR-1976	0	0	4	0	0	0	0	0	0.4565	0	0	0	0.152166667	0.01	-3.927580454	0.794254048
hsa-miR-199a-3p	2118	496	239	5295	516	354	236.8321	51.9314	27.2736	1092.2611	57.0793	41.4428	105.3457	396.9277333	1.913744939	0.074145437
hsa-miR-199a-5p	23355	7486	2386	6752	4041	7990	2611.5272	783.7878	272.2799	1392.8134	447.0102	935.3901	1222.531633	925.0712333	-0.402235429	0.940569798
hsa-miR-199b-3p	2118	496	239	5295	516	354	236.8321	51.9314	27.2736	1092.2611	57.0793	41.4428	105.3457	396.9277333	1.913744939	0.074098663
hsa-miR-199b-5p	919	414	81	430	389	149	102.7614	43.346	9.2434	88.7011	43.0307	17.4434	51.7836	49.72506667	-0.05852196	0.771721562
hsa-miR-19a-3p	2775	3649	380	85	504	637	310.2971	382.0521	43.3639	17.5339	55.7518	74.5737	245.2377	49.28646667	-2.314917316	0.055180346
hsa-miR-19b-1-5p	0	8	3	0	0	0	0	0.8376	0.3423	0	0	0	0.3933	0.01	-5.297558281	0.284664282
hsa-miR-19b-2-5p	0	4	0	0	0	0	0	0.4188	0	0	0	0	0.1396	0.01	-3.803227036	0.79819084
hsa-miR-19b-3p	9640	11791	1853	331	2591	3100	1077.9329	1234.5234	211.4563	68.2792	286.6131	362.9173	841.3042	239.2698667	-1.813988829	0.142139775
hsa-miR-200a-3p	263	119	80	56	188	43	29.4083	12.4594	9.1292	11.5518	20.7963	5.034	16.99896667	12.4607	-0.448061934	0.992950566
hsa-miR-200a-5p	0	0	0	4	0	0	0	0	0	0.8251	0	0	0.01	0.275033333	4.781534575	0.607998514
hsa-miR-200b-3p	21	15	25	69	94	30	2.3482	1.5705	2.8529	14.2334	10.3982	3.5121	2.2572	9.381233333	2.055243349	0.009573579
hsa-miR-200b-5p	11	0	7	3	35	10	1.23	0	0.7988	0.6188	3.8717	1.1707	0.676266667	1.887066667	1.480481242	0.156663435
hsa-miR-200c-3p	28	39	64	109	69	77	3.1309	4.0833	7.3034	22.4847	7.6327	9.0144	4.8392	13.04393333	1.430538502	0.04811047
hsa-miR-202-3p	0	2	0	0	0	0	0	0.2094	0	0	0	0	0.0698	0.01	-2.803227036	0.830209572
hsa-miR-202-5p	2	5	0	0	0	0	0.2236	0.5235	0	0	0	0	0.249033333	0.01	-4.638266956	0.510661929
hsa-miR-203a-3p	633	362	264	4	39	132	70.7813	37.9016	30.1265	0.8251	4.3141	15.4533	46.2698	6.864166667	-2.752914375	0.028429844
hsa-miR-203b-3p	21	7	0	0	0	0	2.3482	0.7329	0	0	0	0	1.027033333	0.01	-6.682339196	0.048130969
hsa-miR-204-3p	64	116	180	401	397	58	7.1564	12.1453	20.5408	82.7189	43.9156	6.7901	13.28083333	44.47486667	1.743644606	0.034695333
hsa-miR-204-5p	7457	11647	15853	25922	26131	7204	833.8325	1219.4466	1809.075	5347.2318	2890.5775	843.373	1287.451367	3027.060767	1.233399701	0.060283446
hsa-miR-205-5p	182	3	5	2	18	3	20.351	0.3141	0.5706	0.4126	1.9911	0.3512	7.078566667	0.9183	-2.946419809	0.113872683
hsa-miR-206	4	34	8	17	49	91	0.4473	3.5598	0.9129	3.5068	5.4203	10.6534	1.64	6.526833333	1.992687385	0.027176488
hsa-miR-208b-3p	5	12	12	0	10	12	0.5591	1.2564	1.3694	0	1.1062	1.4048	1.061633333	0.837	-0.342986047	0.964755089
hsa-miR-20a-3p	18	23	0	0	0	23	2.0127	2.4081	0	0	0	2.6926	1.4736	0.897533333	-0.715307542	0.876536115
hsa-miR-20a-5p	546	503	557	571	184	287	61.053	52.6643	63.5624	117.7868	20.3538	33.5991	59.09323333	57.24656667	-0.045803768	0.793514548
hsa-miR-20b-3p	13	11	4	9	9	20	1.4536	1.1517	0.4565	1.8565	0.9956	2.3414	1.0206	1.731166667	0.762327079	0.324873781
hsa-miR-20b-5p	27	22	37	155	30	6	3.0191	2.3034	4.2223	31.9736	3.3186	0.7024	3.1816	11.9982	1.914993613	0.073476329
hsa-miR-210-3p	415	502	303	1414	403	396	46.4048	52.5596	34.577	291.6822	44.5793	46.3598	44.5138	127.5404333	1.518630119	0.051426298
hsa-miR-210-5p	83	45	30	103	39	26	9.281	4.7115	3.4235	21.247	4.3141	3.0438	5.805333333	9.534966667	0.715848988	0.31052059
hsa-miR-2110	681	1032	981	94	349	422	76.1486	108.0509	111.9474	19.3905	38.6059	49.4036	98.71563333	35.8	-1.463318991	0.203534701
hsa-miR-2113	0	14	8	0	20	18	0	1.4658	0.9129	0	2.2124	2.1073	0.7929	1.4399	0.86075779	0.427491502
hsa-miR-2114-5p	0	3	0	0	0	6	0	0.3141	0	0	0	0.7024	0.1047	0.234133333	1.161068902	0.732652122
hsa-miR-2115-3p	32	5	0	32	30	13	3.5782	0.5235	0	6.601	3.3186	1.5219	1.367233333	3.813833333	1.479982323	0.169259418
hsa-miR-2115-5p	5	6	0	13	22	2	0.5591	0.6282	0	2.6817	2.4336	0.2341	0.395766667	1.783133333	2.171692572	0.083573174
hsa-miR-211-5p	18	20	47	0	104	40	2.0127	2.094	5.3634	0	11.5043	4.6828	3.1567	5.3957	0.773392978	0.322668964
hsa-miR-2116-3p	54	73	65	8	35	57	6.0382	7.6431	7.4175	1.6503	3.8717	6.673	7.032933333	4.065	-0.790871189	0.698925271
hsa-miR-212-3p	1077	697	812	221	87	105	120.4288	72.9762	92.6619	45.5882	9.6238	12.2924	95.35563333	22.50146667	-2.083299131	0.034781301
hsa-miR-212-5p	4186	2251	2911	316	340	642	468.0733	235.6808	332.1906	65.185	37.6104	75.159	345.3149	59.31813333	-2.541367483	0.006082789
hsa-miR-21-3p	32558	22863	3552	3799	3875	5270	3640.5953	2393.7672	405.3387	783.6638	428.6475	616.9594	2146.567067	609.7569	-1.815725165	0.089513292
hsa-miR-214-3p	160	44	57	2312	36	88	17.891	4.6068	6.5046	476.9231	3.9823	10.3022	9.667466667	163.7358667	4.082088686	0.003244703
hsa-miR-214-5p	0	0	0	19	0	0	0	0	0	3.9194	0	0	0.01	1.306466667	7.029526506	0.063287421
hsa-miR-215-5p	52	12	5	2	15	13	5.8146	1.2564	0.5706	0.4126	1.6593	1.5219	2.5472	1.197933333	-1.088364619	0.635883232
hsa-miR-21-5p	75280	21854	8610	78120	7155	8244	8417.7164	2288.1244	982.5355	16114.719	791.4769	965.1259	3896.125433	5957.107267	0.612571812	0.447123273
hsa-miR-216a-3p	0	0	0	7	25	94	0	0	0	1.444	2.7655	11.0046	0.01	5.071366667	8.986230777	7.41E-06
hsa-miR-216a-5p	381	326	132	74	654	7412	42.6029	34.1324	15.0633	15.2648	72.3446	867.7236	30.59953333	318.4443333	3.379459644	0.002764823
hsa-miR-216b-3p	0	0	0	0	0	123	0	0	0	0	0	14.3996	0.01	4.799866667	8.90685052	0.004342116
hsa-miR-216b-5p	8	0	14	7	78	1232	0.8946	0	1.5976	1.444	8.6283	144.2304	0.830733333	51.43423333	5.952199646	0.000222169
hsa-miR-217-3p	0	0	0	0	3	32	0	0	0	0	0.3319	3.7462	0.01	1.359366667	7.086790841	0.013465567
hsa-miR-217-5p	16	2	10	11	41	595	1.7891	0.2094	1.1412	2.2691	4.5354	69.6567	1.046566667	25.48706667	4.606029222	0.000517421
hsa-miR-218-1-3p	0	0	3	0	0	0	0	0	0.3423	0	0	0	0.1141	0.01	-3.512226887	0.847982287
hsa-miR-218-2-3p	3	11	0	0	0	2	0.3355	1.1517	0	0	0	0.2341	0.495733333	0.078033333	-2.667401836	0.455533543
hsa-miR-218-5p	110	215	116	15	14	39	12.3001	22.5106	13.2374	3.0942	1.5487	4.5657	16.01603333	3.069533333	-2.38342564	0.022101743
hsa-miR-219a-1-3p	14	21	33	12	17	8	1.5655	2.1987	3.7658	2.4754	1.8805	0.9366	2.51	1.764166667	-0.508700501	0.906503061
hsa-miR-219a-2-3p	38390	18647	24846	1692	2390	15372	4292.7223	1952.35	2835.3168	349.0285	264.3787	1799.6015	3026.796367	804.3362333	-1.911921002	0.088161332
hsa-miR-219a-5p	136586	150764	15565	552	2490	17641	15272.8775	15785.0641	1776.2097	113.8674	275.4406	2065.2336	10944.7171	818.1805333	-3.741671642	0.00383898
hsa-miR-219b-3p	10	6	13	0	0	0	1.1182	0.6282	1.4835	0	0	0	1.076633333	0.01	-6.750383188	0.012019814
hsa-miR-219b-5p	2	3	5	0	0	5	0.2236	0.3141	0.5706	0	0	0.5854	0.369433333	0.195133333	-0.920853799	0.92744082
hsa-miR-221-3p	1816	1691	4041	5989	544	741	203.0629	177.0485	461.1412	1235.4205	60.1766	86.7489	280.4175333	460.782	0.716507803	0.371522595
hsa-miR-221-5p	3510	3403	2318	620	1354	1317	392.4839	356.2958	264.52	127.8946	149.7777	154.1813	337.7665667	143.9512	-1.230446717	0.272396545
hsa-miR-222-3p	9744	11548	12352	5146	6438	7872	1089.562	1209.0812	1409.5562	1061.5251	712.1633	921.5758	1236.066467	898.4214	-0.460292125	0.894123733
hsa-miR-222-5p	0	7	10	10	3	0	0	0.7329	1.1412	2.0628	0.3319	0	0.6247	0.798233333	0.353646996	0.769964764
hsa-miR-223-3p	465	666	215	1082	134	28	51.9957	69.7305	24.5349	223.1967	14.8229	3.278	48.7537	80.43253333	0.722267449	0.437477075
hsa-miR-223-5p	4	9	6	13	0	0	0.4473	0.9423	0.6847	2.6817	0	0	0.691433333	0.8939	0.370523291	0.825570899
hsa-miR-22-3p	83569	63216	41560	51112	48572	51035	9344.5822	6618.746	4742.6453	10543.4654	5372.972	5974.6724	6901.991167	7297.0366	0.080298063	0.55808571
hsa-miR-224-3p	6	6	0	16	26	2	0.6709	0.6282	0	3.3005	2.8761	0.2341	0.433033333	2.1369	2.302969408	0.067509213
hsa-miR-224-5p	595	435	516	353	2571	280	66.5322	45.5447	58.8837	72.8174	284.4007	32.7796	56.98686667	129.9992333	1.189801739	0.072488998
hsa-miR-22-5p	174	92	119	228	51	63	19.4565	9.6324	13.5798	47.0322	5.6416	7.3754	14.2229	20.0164	0.49296687	0.436181197
hsa-miR-2276-3p	12	5	16	6	11	10	1.3418	0.5235	1.8258	1.2377	1.2168	1.1707	1.230366667	1.2084	-0.025990234	0.751840746
hsa-miR-2276-5p	0	0	5	0	0	0	0	0	0.5706	0	0	0	0.1902	0.01	-4.249445341	0.748301846
hsa-miR-2277-3p	5	3	6	4	11	6	0.5591	0.3141	0.6847	0.8251	1.2168	0.7024	0.5193	0.914766667	0.816835571	0.346612675
hsa-miR-2277-5p	24	19	24	29	19	12	2.6837	1.9893	2.7388	5.9822	2.1018	1.4048	2.4706	3.162933333	0.356401696	0.502955848
hsa-miR-2278	0	0	0	3	0	0	0	0	0	0.6188	0	0	0.01	0.206266667	4.366438791	0.646866121
hsa-miR-2355-3p	34	6	11	10	0	11	3.8018	0.6282	1.2553	2.0628	0	1.2878	1.8951	1.116866667	-0.762817013	0.729005271
hsa-miR-2355-5p	1284	489	527	102	667	1115	143.5753	51.1985	60.1389	21.0407	73.7827	130.5332	84.9709	75.11886667	-0.177793549	0.750770193
hsa-miR-23a-3p	21637	17471	8456	41882	47294	16213	2419.4226	1829.2222	964.9617	8639.4862	5231.6013	1898.0575	1737.868833	5256.381667	1.596750836	0.017754464
hsa-miR-23a-5p	11	17	2	7	30	3	1.23	1.7799	0.2282	1.444	3.3186	0.3512	1.079366667	1.7046	0.659248198	0.389838084
hsa-miR-23b-3p	29439	35214	35315	13972	37234	22121	3291.8325	3686.9229	4029.9932	2882.1666	4118.7771	2589.7076	3669.582867	3196.883767	-0.198949785	0.759136892
hsa-miR-23b-5p	493	726	867	68	564	678	55.1266	76.0126	98.9382	14.0271	62.389	79.3735	76.69246667	51.92986667	-0.562520351	0.908142202
hsa-miR-23c	14	26	21	21	34	19	1.5655	2.7222	2.3964	4.3319	3.761	2.2243	2.228033333	3.439066667	0.626246266	0.274750334
hsa-miR-24-1-5p	244	133	112	24	74	93	27.2838	13.9252	12.7809	4.9508	8.1858	10.8875	17.99663333	8.008033333	-1.168207159	0.390955678
hsa-miR-24-2-5p	198	82	42	60	56	68	22.1401	8.5854	4.7929	12.3769	6.1946	7.9608	11.83946667	8.8441	-0.42081685	0.946194471
hsa-miR-24-3p	43615	32446	21959	25639	21962	19498	4876.9753	3397.112	2505.865	5288.8541	2429.4081	2282.6327	3593.317433	3333.631633	-0.108221693	0.758850014
hsa-miR-2467-5p	36	43	39	5	2	7	4.0255	4.5021	4.4505	1.0314	0.2212	0.8195	4.326033333	0.6907	-2.646913653	0.027785415
hsa-miR-25-3p	5422	5529	3972	10125	15955	7564	606.2813	578.889	453.2673	2088.6012	1764.9215	885.5182	546.1458667	1579.6803	1.532274383	0.012365007
hsa-miR-25-5p	144	134	196	77	794	860	16.1019	14.0299	22.3667	15.8837	87.8313	100.6803	17.4995	68.13176667	1.961013915	0.00934341
hsa-miR-2681-3p	28	24	24	2	11	2	3.1309	2.5128	2.7388	0.4126	1.2168	0.2341	2.794166667	0.621166667	-2.169365759	0.15267664
hsa-miR-2681-5p	16	10	11	0	0	7	1.7891	1.047	1.2553	0	0	0.8195	1.3638	0.273166667	-2.319778736	0.279290679
hsa-miR-2682-3p	2	7	0	0	2	2	0.2236	0.7329	0	0	0.2212	0.2341	0.318833333	0.151766667	-1.070947509	0.919319571
hsa-miR-2682-5p	45	35	37	13	8	33	5.0318	3.6645	4.2223	2.6817	0.8849	3.8633	4.3062	2.476633333	-0.798035034	0.642708689
hsa-miR-26a-1-3p	33	31	9	0	28	16	3.69	3.2457	1.027	0	3.0973	1.8731	2.654233333	1.6568	-0.679895745	0.93285272
hsa-miR-26a-2-3p	93	57	12	6	7	524	10.3991	5.9679	1.3694	1.2377	0.7743	61.3447	5.912133333	21.1189	1.836783981	0.114559248
hsa-miR-26a-5p	455329	365165	332135	249571	183475	1143239	50914.3252	38232.9531	37901.7926	51481.9064	20295.7679	133839.0996	42349.6903	68538.92463	0.694572137	0.194363635
hsa-miR-26b-3p	196	108	100	128	177	185	21.9165	11.3077	11.4116	26.404	19.5795	21.658	14.8786	22.54716667	0.59970737	0.218978558
hsa-miR-26b-5p	2772	2165	1256	4011	631	686	309.9616	226.6766	143.3292	827.3955	69.8004	80.3101	226.6558	325.8353333	0.523639978	0.435133481
hsa-miR-27a-3p	16667	12604	3176	14995	9375	7149	1863.6833	1319.6449	362.4312	3093.1927	1037.0504	836.9341	1181.9198	1655.725733	0.48633157	0.346299132
hsa-miR-27a-5p	2	9	48	26	8	8	0.2236	0.9423	5.4775	5.3633	0.8849	0.9366	2.214466667	2.394933333	0.113026216	0.796189502
hsa-miR-27b-3p	154802	121809	74292	53128	36542	59149	17309.7681	12753.4616	8477.8779	10959.3291	4042.2289	6924.5791	12847.03587	7308.712367	-0.813746369	0.509922359
hsa-miR-27b-5p	176	107	246	133	173	146	19.6801	11.203	28.0724	27.4355	19.137	17.0922	19.65183333	21.22156667	0.110867257	0.543385445
hsa-miR-28-3p	7839	7365	6896	2979	14423	9118	876.5473	771.1191	786.9413	614.5129	1595.4537	1067.4451	811.5359	1092.470567	0.428867589	0.247858914
hsa-miR-28-5p	656	653	383	1656	628	416	73.3531	68.3694	43.7063	341.6023	69.4686	48.7012	61.8096	153.2573667	1.310053588	0.078130832
hsa-miR-296-3p	112	128	64	243	392	255	12.5237	13.4017	7.3034	50.1264	43.3625	29.8529	11.07626667	41.11393333	1.892155707	0.00609199
hsa-miR-296-5p	8	7	17	40	17	11	0.8946	0.7329	1.94	8.2513	1.8805	1.2878	1.189166667	3.806533333	1.678526783	0.078438071
hsa-miR-299-3p	60	123	114	31	20	31	6.7091	12.8782	13.0092	6.3947	2.2124	3.6292	10.8655	4.078766667	-1.413549682	0.201698801
hsa-miR-299-5p	31	49	99	59	19	28	3.4664	5.1303	11.2974	12.1706	2.1018	3.278	6.631366667	5.850133333	-0.180836722	0.941434348
hsa-miR-29a-3p	62388	54687	30782	16608	28213	36098	6976.1489	5725.7555	3512.7071	3425.9249	3120.8857	4225.9963	5404.8705	3590.935633	-0.589900258	0.783437685
hsa-miR-29a-5p	6	13	3	0	0	0	0.6709	1.3611	0.3423	0	0	0	0.791433333	0.01	-6.306395924	0.03903005
hsa-miR-29b-1-5p	13	21	11	0	13	2	1.4536	2.1987	1.2553	0	1.438	0.2341	1.635866667	0.557366667	-1.553356535	0.517118505
hsa-miR-29b-2-5p	110	78	229	96	31	79	12.3001	8.1666	26.1325	19.803	3.4292	9.2485	15.53306667	10.8269	-0.520722463	0.799071352
hsa-miR-29b-3p	8530	7644	1714	533	886	2042	953.814	800.3305	195.5942	109.9481	98.0082	239.0571	649.9129	149.0044667	-2.124890805	0.044190566
hsa-miR-29c-3p	4856	4726	1696	296	658	1220	542.9919	494.8145	193.5401	61.0594	72.7871	142.8255	410.4488333	92.224	-2.153988241	0.03481973
hsa-miR-29c-5p	138	105	137	38	22	47	15.431	10.9936	15.6338	7.8387	2.4336	5.5023	14.01946667	5.2582	-1.414790545	0.192840895
hsa-miR-301a-3p	193	217	171	25	115	46	21.581	22.72	19.5138	5.157	12.7212	5.3852	21.2716	7.754466667	-1.455829089	0.247687429
hsa-miR-301a-5p	26	39	13	12	36	31	2.9073	4.0833	1.4835	2.4754	3.9823	3.6292	2.8247	3.3623	0.251350801	0.472879538
hsa-miR-301b-3p	43	45	20	2	29	32	4.8082	4.7115	2.2823	0.4126	3.2079	3.7462	3.934	2.455566667	-0.679940967	0.857898238
hsa-miR-301b-5p	0	18	0	0	4	0	0	1.8846	0	0	0.4425	0	0.6282	0.1475	-2.090508989	0.65819086
hsa-miR-302a-3p	0	0	0	0	0	2	0	0	0	0	0	0.2341	0.01	0.078033333	2.964090529	0.778219858
hsa-miR-302a-5p	0	7	0	0	0	0	0	0.7329	0	0	0	0	0.2443	0.01	-4.610581958	0.706073207
hsa-miR-302b-3p	0	0	9	0	0	0	0	0	1.027	0	0	0	0.342333333	0.01	-5.097329871	0.552225423
hsa-miR-3059-5p	288	460	156	11	20	179	32.2038	48.1622	17.802	2.2691	2.2124	20.9555	32.72266667	8.479	-1.948324292	0.132943155
hsa-miR-3064-3p	13	5	8	6	4	2	1.4536	0.5235	0.9129	1.2377	0.4425	0.2341	0.963333333	0.6381	-0.594252553	0.900398885
hsa-miR-3064-5p	2	18	21	6	12	5	0.2236	1.8846	2.3964	1.2377	1.3274	0.5854	1.501533333	1.050166667	-0.515818193	0.968608765
hsa-miR-3065-3p	133	94	93	68	135	288	14.8719	9.8418	10.6128	14.0271	14.9335	33.7162	11.7755	20.89226667	0.827180704	0.140629485
hsa-miR-3065-5p	71	56	32	14	25	48	7.9391	5.8632	3.6517	2.8879	2.7655	5.6194	5.818	3.7576	-0.630711798	0.804494182
hsa-miR-3074-3p	0	0	0	2	0	6	0	0	0	0.4126	0	0.7024	0.01	0.371666667	5.215937399	0.24605357
hsa-miR-3074-5p	22	7	13	28	93	253	2.46	0.7329	1.4835	5.7759	10.2875	29.6187	1.5588	15.22736667	3.28815873	0.00042005
hsa-miR-3085-3p	51	47	42	0	23	31	5.7028	4.9209	4.7929	0	2.5442	3.6292	5.138866667	2.0578	-1.320347449	0.483519575
hsa-miR-3085-5p	0	0	2	0	0	0	0	0	0.2282	0	0	0	0.076066667	0.01	-2.927264386	0.826967001
hsa-miR-30a-3p	4946	3903	6242	3632	6698	2762	553.0556	408.646	712.3097	749.2148	740.9241	323.3476	558.0037667	604.4955	0.115456739	0.498102138
hsa-miR-30a-5p	42533	25936	17081	19120	17492	10327	4755.9874	2715.5118	1949.209	3944.1043	1934.9425	1208.9829	3140.236067	2362.676567	-0.410450869	0.925093717
hsa-miR-30b-3p	47	97	56	18	150	82	5.2555	10.1559	6.3905	3.7131	16.5928	9.5997	7.2673	9.968533333	0.455961794	0.31758839
hsa-miR-30b-5p	7286	7031	5614	4670	3334	3315	814.7115	736.1491	640.6451	963.3351	368.8028	388.0874	730.5019	573.4084333	-0.349324902	0.964839087
hsa-miR-30c-1-3p	137	163	181	44	338	115	15.3192	17.0662	20.6549	9.0764	37.3891	13.4631	17.6801	19.9762	0.176155736	0.449169565
hsa-miR-30c-2-3p	273	277	199	629	625	157	30.5265	29.002	22.709	129.7511	69.1367	18.38	27.4125	72.4226	1.401606064	0.048494093
hsa-miR-30c-5p	51246	51102	46087	24965	52100	38569	5730.2643	5350.4043	5259.2467	5149.8203	5763.2348	4515.2765	5446.638433	5142.7772	-0.082818446	0.651935611
hsa-miR-30d-3p	179	111	121	57	61	61	20.0156	11.6218	13.808	11.7581	6.7477	7.1413	15.14846667	8.549033333	-0.825338567	0.567078278
hsa-miR-30d-5p	47255	57196	64280	35833	41496	30192	5283.9956	5988.449	7335.3523	7391.6887	4590.234	3534.5803	6202.598967	5172.167667	-0.262103806	0.899230573
hsa-miR-30e-3p	2254	1930	1922	553	1976	1237	252.0395	202.0719	219.3302	114.0737	218.5826	144.8157	224.4805333	159.1573333	-0.49613671	0.948542968
hsa-miR-30e-5p	133281	101377	51784	5804	29169	20650	14903.3165	10614.2212	5909.3634	1197.2584	3226.6372	2417.4975	10475.6337	2280.464367	-2.199637986	0.031338108
hsa-miR-3116	3	2	0	0	0	0	0.3355	0.2094	0	0	0	0	0.181633333	0.01	-4.182957085	0.52868551
hsa-miR-3117-3p	15	34	11	0	2	8	1.6773	3.5598	1.2553	0	0.2212	0.9366	2.164133333	0.385933333	-2.487365826	0.134349851
hsa-miR-3120-3p	4	0	7	0	0	16	0.4473	0	0.7988	0	0	1.8731	0.415366667	0.624366667	0.588008074	0.694924878
hsa-miR-3120-5p	0	0	4	0	0	8	0	0	0.4565	0	0	0.9366	0.152166667	0.3122	1.036818178	0.714207984
hsa-miR-3121-3p	0	0	0	0	0	2	0	0	0	0	0	0.2341	0.01	0.078033333	2.964090529	0.777812211
hsa-miR-3124-5p	11	28	14	5	3	10	1.23	2.9316	1.5976	1.0314	0.3319	1.1707	1.919733333	0.844666667	-1.184451899	0.469879134
hsa-miR-3126-3p	0	0	0	0	0	3	0	0	0	0	0	0.3512	0.01	0.117066667	3.549258439	0.69756891
hsa-miR-3126-5p	0	0	0	0	7	0	0	0	0	0	0.7743	0	0.01	0.2581	4.689858236	0.425118901
hsa-miR-3127-3p	0	9	3	0	3	0	0	0.9423	0.3423	0	0.3319	0	0.4282	0.110633333	-1.952498667	0.737600098
hsa-miR-3127-5p	14	8	20	4	12	14	1.5655	0.8376	2.2823	0.8251	1.3274	1.639	1.5618	1.263833333	-0.305403495	0.936072223
hsa-miR-3129-3p	5	6	0	5	6	2	0.5591	0.6282	0	1.0314	0.6637	0.2341	0.395766667	0.643066667	0.700318202	0.545903648
hsa-miR-3129-5p	0	0	0	4	0	0	0	0	0	0.8251	0	0	0.01	0.275033333	4.781534575	0.608139495
hsa-miR-3130-3p	665	558	83	12	11	106	74.3595	58.4229	9.4716	2.4754	1.2168	12.4094	47.418	5.3672	-3.14319326	0.013213258
hsa-miR-3130-5p	0	16	0	0	0	0	0	1.6752	0	0	0	0	0.5584	0.01	-5.803227036	0.286190557
hsa-miR-3131	0	0	0	2	0	0	0	0	0	0.4126	0	0	0.01	0.137533333	3.781709415	0.732318288
hsa-miR-3132	0	0	3	0	0	0	0	0	0.3423	0	0	0	0.1141	0.01	-3.512226887	0.847503947
hsa-miR-3133	4	0	0	0	0	0	0.4473	0	0	0	0	0	0.1491	0.01	-3.898208353	0.793545386
hsa-miR-3136-5p	0	0	0	0	4	0	0	0	0	0	0.4425	0	0.01	0.1475	3.882643049	0.606260018
hsa-miR-3138	3	14	5	4	0	4	0.3355	1.4658	0.5706	0.8251	0	0.4683	0.790633333	0.431133333	-0.874874671	0.740483622
hsa-miR-3139	17	0	0	0	0	15	1.9009	0	0	0	0	1.7561	0.633633333	0.585366667	-0.114307638	0.938660138
hsa-miR-31-3p	4	6	0	2	0	0	0.4473	0.6282	0	0.4126	0	0	0.3585	0.137533333	-1.382191798	0.711523405
hsa-miR-3140-3p	5	3	5	3	0	0	0.5591	0.3141	0.5706	0.6188	0	0	0.481266667	0.206266667	-1.222325807	0.713292541
hsa-miR-3140-5p	0	0	2	0	0	0	0	0	0.2282	0	0	0	0.076066667	0.01	-2.927264386	0.826838584
hsa-miR-3143	7	0	0	2	5	0	0.7827	0	0	0.4126	0.5531	0	0.2609	0.3219	0.303115633	0.820284582
hsa-miR-3144-3p	3	0	0	0	6	0	0.3355	0	0	0	0.6637	0	0.111833333	0.221233333	0.984218508	0.732815435
hsa-miR-3144-5p	0	4	0	2	69	3	0	0.4188	0	0.4126	7.6327	0.3512	0.1396	2.798833333	4.325454732	0.011831054
hsa-miR-3145-5p	0	0	0	0	8	3	0	0	0	0	0.8849	0.3512	0.01	0.412033333	5.36468915	0.146908396
hsa-miR-3150a-3p	0	0	4	2	0	0	0	0	0.4565	0.4126	0	0	0.152166667	0.137533333	-0.145871039	1
hsa-miR-3150a-5p	11	15	17	0	28	21	1.23	1.5705	1.94	0	3.0973	2.4585	1.580166667	1.851933333	0.228955431	0.594571555
hsa-miR-3150b-3p	3	0	0	0	0	0	0.3355	0	0	0	0	0	0.111833333	0.01	-3.483278361	0.847606324
hsa-miR-3150b-5p	0	0	0	3	0	0	0	0	0	0.6188	0	0	0.01	0.206266667	4.366438791	0.646552739
hsa-miR-3151-5p	604	561	170	8	79	53	67.5385	58.737	19.3997	1.6503	8.7389	6.2047	48.5584	5.5313	-3.134030389	0.007104555
hsa-miR-3152-5p	2	0	0	0	0	2	0.2236	0	0	0	0	0.2341	0.074533333	0.078033333	0.066204746	1
hsa-miR-3154	7	0	9	0	16	9	0.7827	0	1.027	0	1.7699	1.0536	0.603233333	0.941166667	0.641734075	0.480107983
hsa-miR-3155a	3	21	12	0	3	0	0.3355	2.1987	1.3694	0	0.3319	0	1.3012	0.110633333	-3.555984694	0.130624467
hsa-miR-3157-3p	2	7	8	0	6	2	0.2236	0.7329	0.9129	0	0.6637	0.2341	0.623133333	0.299266667	-1.058109298	0.810749968
hsa-miR-3157-5p	6	3	6	0	11	12	0.6709	0.3141	0.6847	0	1.2168	1.4048	0.556566667	0.873866667	0.650858665	0.481686723
hsa-miR-3158-3p	127	167	54	38	33	44	14.201	17.485	6.1622	7.8387	3.6504	5.1511	12.61606667	5.546733333	-1.185551916	0.31846644
hsa-miR-3158-5p	20	0	4	0	0	0	2.2364	0	0.4565	0	0	0	0.897633333	0.01	-6.488054346	0.073961642
hsa-miR-31-5p	223	187	263	63	69	145	24.9356	19.579	30.0124	12.9957	7.6327	16.9752	24.84233333	12.53453333	-0.986892401	0.441452002
hsa-miR-3161	8	0	0	0	0	0	0.8946	0	0	0	0	0	0.2982	0.01	-4.898208353	0.663995996
hsa-miR-3162-5p	0	0	0	0	4	0	0	0	0	0	0.4425	0	0.01	0.1475	3.882643049	0.606592317
hsa-miR-3163	0	3	4	2	5	0	0	0.3141	0.4565	0.4126	0.5531	0	0.256866667	0.3219	0.325592892	0.779760165
hsa-miR-3167	0	0	3	0	0	0	0	0	0.3423	0	0	0	0.1141	0.01	-3.512226887	0.847311495
hsa-miR-3170	0	0	0	0	5	0	0	0	0	0	0.5531	0	0.01	0.184366667	4.204505936	0.578133182
hsa-miR-3173-3p	2	0	16	2	0	0	0.2236	0	1.8258	0.4126	0	0	0.683133333	0.137533333	-2.312385869	0.449825717
hsa-miR-3173-5p	111	131	180	13	115	171	12.4119	13.7158	20.5408	2.6817	12.7212	20.019	15.55616667	11.8073	-0.397807498	0.94842453
hsa-miR-3174	0	0	7	3	2	0	0	0	0.7988	0.6188	0.2212	0	0.266266667	0.28	0.072554995	1
hsa-miR-3175	0	3	0	0	0	8	0	0.3141	0	0	0	0.9366	0.1047	0.3122	1.576209095	0.626785553
hsa-miR-3176	2	0	0	0	0	0	0.2236	0	0	0	0	0	0.074533333	0.01	-2.897885782	0.832527438
hsa-miR-3177-3p	88	62	51	7	43	34	9.8401	6.4914	5.8199	1.444	4.7566	3.9804	7.3838	3.393666667	-1.121518609	0.486011783
hsa-miR-3177-5p	2	0	0	0	0	0	0.2236	0	0	0	0	0	0.074533333	0.01	-2.897885782	0.832691966
hsa-miR-3179	11	3	8	0	0	0	1.23	0.3141	0.9129	0	0	0	0.819	0.01	-6.355791547	0.037276286
hsa-miR-3180	3	5	9	0	3	15	0.3355	0.5235	1.027	0	0.3319	1.7561	0.628666667	0.696	0.146792036	0.732931002
hsa-miR-3180-3p	43	43	126	2	9	48	4.8082	4.5021	14.3786	0.4126	0.9956	5.6194	7.8963	2.342533333	-1.753107225	0.236611205
hsa-miR-3180-5p	24	70	118	2	23	32	2.6837	7.329	13.4656	0.4126	2.5442	3.7462	7.8261	2.234333333	-1.808449112	0.210136867
hsa-miR-3181	9	5	0	3	3	13	1.0064	0.5235	0	0.6188	0.3319	1.5219	0.509966667	0.8242	0.692591513	0.51671942
hsa-miR-3183	0	0	0	3	3	0	0	0	0	0.6188	0.3319	0	0.01	0.3169	4.985955755	0.328063454
hsa-miR-3186-3p	0	0	0	2	0	0	0	0	0	0.4126	0	0	0.01	0.137533333	3.781709415	0.732624741
hsa-miR-3187-3p	13	12	4	4	0	0	1.4536	1.2564	0.4565	0.8251	0	0	1.0555	0.275033333	-1.940248193	0.369409964
hsa-miR-3187-5p	0	0	0	0	6	7	0	0	0	0	0.6637	0.8195	0.01	0.4944	5.627606838	0.106430139
hsa-miR-3188	2	0	17	9	2	0	0.2236	0	1.94	1.8565	0.2212	0	0.7212	0.692566667	-0.058446445	0.963303601
hsa-miR-3190-3p	2	0	0	0	0	0	0.2236	0	0	0	0	0	0.074533333	0.01	-2.897885782	0.832039243
hsa-miR-3191-3p	0	0	0	3	0	0	0	0	0	0.6188	0	0	0.01	0.206266667	4.366438791	0.646395733
hsa-miR-3191-5p	0	0	0	0	0	6	0	0	0	0	0	0.7024	0.01	0.234133333	4.549258439	0.516862671
hsa-miR-3192-3p	0	2	0	0	0	0	0	0.2094	0	0	0	0	0.0698	0.01	-2.803227036	0.827438046
hsa-miR-3192-5p	0	0	3	0	13	0	0	0	0.3423	0	1.438	0	0.1141	0.479333333	2.070730478	0.402672511
hsa-miR-3197	0	0	0	0	0	3	0	0	0	0	0	0.3512	0.01	0.117066667	3.549258439	0.697183633
hsa-miR-3199	6	21	0	0	0	0	0.6709	2.1987	0	0	0	0	0.956533333	0.01	-6.579743339	0.055372381
hsa-miR-3200-3p	362	218	434	75	174	232	40.4784	22.8247	49.5262	15.4711	19.2477	27.1603	37.60976667	20.62636667	-0.866617643	0.577761332
hsa-miR-3200-5p	12	27	44	14	27	6	1.3418	2.8269	5.0211	2.8879	2.9867	0.7024	3.063266667	2.192333333	-0.482603794	0.946557427
hsa-miR-320a-3p	28854	34148	37688	30068	86215	32129	3226.4186	3575.3122	4300.7896	6202.4753	9536.9921	3761.3451	3700.840133	6500.270833	0.812647013	0.102622985
hsa-miR-320a-5p	0	3	6	0	0	5	0	0.3141	0.6847	0	0	0.5854	0.332933333	0.195133333	-0.770773076	1
hsa-miR-320b	2727	3751	2766	5427	27299	11764	304.9298	392.7315	315.6438	1119.4903	3019.7802	1377.2126	337.7683667	1838.8277	2.444680179	0.000497885
hsa-miR-320c	583	941	720	2075	7806	3923	65.1903	98.5232	82.1632	428.0343	863.4897	459.266	81.9589	583.5966667	2.831999116	0.000102274
hsa-miR-320d	286	303	113	1080	2195	292	31.9802	31.7242	12.8951	222.7841	242.8081	34.1845	25.53316667	166.5922333	2.705876763	0.001398306
hsa-miR-320e	0	0	0	0	0	2	0	0	0	0	0	0.2341	0.01	0.078033333	2.964090529	0.778522844
hsa-miR-323a-3p	15174	13193	14722	3467	6168	7829	1696.7379	1381.3135	1680.0102	715.1783	682.2962	916.5418	1586.020533	771.3387667	-1.039974923	0.370385151
hsa-miR-323a-5p	414	585	600	27	144	253	46.293	61.2498	68.4694	5.5696	15.9291	29.6187	58.67073333	17.03913333	-1.783789067	0.126482642
hsa-miR-323b-3p	4167	10600	4541	2179	2401	2276	465.9488	1109.8252	518.199	449.4876	265.5955	266.4515	697.991	327.1782	-1.09313181	0.322848716
hsa-miR-323b-5p	0	5	7	2	0	3	0	0.5235	0.7988	0.4126	0	0.3512	0.440766667	0.2546	-0.791782704	0.931953594
hsa-miR-32-3p	0	4	8	4	0	0	0	0.4188	0.9129	0.8251	0	0	0.4439	0.275033333	-0.690628228	0.882398274
hsa-miR-324-3p	67	65	73	126	112	69	7.4919	6.8055	8.3304	25.9915	12.3893	8.0778	7.5426	15.4862	1.037849355	0.105094362
hsa-miR-324-5p	72	133	110	377	146	99	8.051	13.9252	12.5527	77.7682	16.1503	11.5899	11.50963333	35.16946667	1.611481583	0.043840274
hsa-miR-32-5p	469	449	108	64	96	125	52.443	47.0105	12.3245	13.202	10.6194	14.6338	37.25933333	12.8184	-1.539385666	0.175211895
hsa-miR-326	60	80	63	14	30	35	6.7091	8.376	7.1893	2.8879	3.3186	4.0975	7.4248	3.434666667	-1.112182072	0.407943564
hsa-miR-328-3p	2444	2854	6202	1446	892	1820	273.2851	298.8152	707.7451	298.2832	98.6719	213.0676	426.6151333	203.3409	-1.069034715	0.3481502
hsa-miR-329-3p	5220	5157	4659	635	1644	3918	583.6939	539.9404	531.6647	130.9888	181.8572	458.6806	551.7663333	257.1755333	-1.101304035	0.386391583
hsa-miR-329-5p	46	21	75	0	2	16	5.1437	2.1987	8.5587	0	0.2212	1.8731	5.300366667	0.6981	-2.924586549	0.061465354
hsa-miR-330-3p	7414	7754	17670	777	1817	7121	829.0243	811.8476	2016.4231	160.2808	200.9942	833.6562	1219.098333	398.3104	-1.613849445	0.168296918
hsa-miR-330-5p	372	305	461	36	62	231	41.5966	31.9336	52.6073	7.4261	6.8584	27.0432	42.04583333	13.7759	-1.609816264	0.16718358
hsa-miR-331-3p	2214	2692	2924	1790	1645	1391	247.5667	281.8537	333.6741	369.2441	181.9678	162.8445	287.6981667	238.0188	-0.273480498	0.935326367
hsa-miR-331-5p	134	177	191	54	115	154	14.9837	18.532	21.7961	11.1392	12.7212	18.0288	18.43726667	13.96306667	-0.40100896	1
hsa-miR-335-3p	8665	5755	2699	798	1505	4919	968.9096	602.5513	307.9981	164.6127	166.4812	575.8678	626.4863333	302.3205667	-1.05120391	0.441139476
hsa-miR-335-5p	7744	3483	1376	551	875	2776	865.9245	364.6718	157.0231	113.6612	96.7914	324.9866	462.5398	178.4797333	-1.373817247	0.269602069
hsa-miR-337-3p	120	46	48	73	42	59	13.4183	4.8162	5.4775	15.0586	4.646	6.9071	7.904	8.870566667	0.166443322	0.580087246
hsa-miR-337-5p	119	65	29	94	83	34	13.3064	6.8055	3.3094	19.3905	9.1814	3.9804	7.8071	10.85076667	0.474938326	0.388371895
hsa-miR-338-3p	76360	49360	29274	679	3116	20118	8538.4807	5168.016	3340.6208	140.0652	344.6879	2355.2162	5682.3725	946.6564333	-2.585580575	0.03088497
hsa-miR-338-5p	74984	49094	49120	983	4233	36335	8384.6181	5140.1657	5605.3594	202.7748	468.249	4253.7419	6376.7144	1641.588567	-1.957720679	0.125522961
hsa-miR-339-3p	768	560	668	572	1199	775	85.8768	58.6323	76.2292	117.9931	132.6318	90.7293	73.57943333	113.7847333	0.628932531	0.174884066
hsa-miR-339-5p	622	670	492	1648	2388	616	69.5513	70.1493	56.1449	339.9521	264.1575	72.1152	65.28183333	225.4082667	1.787786947	0.011168128
hsa-miR-33a-3p	10	25	3	4	5	0	1.1182	2.6175	0.3423	0.8251	0.5531	0	1.359333333	0.4594	-1.565076513	0.4607546
hsa-miR-33a-5p	334	431	132	15	18	25	37.3475	45.1259	15.0633	3.0942	1.9911	2.9268	32.51223333	2.6707	-3.605692829	0.000373449
hsa-miR-33b-3p	3	7	15	3	11	37	0.3355	0.7329	1.7117	0.6188	1.2168	4.3316	0.9267	2.055733333	1.149478856	0.217900957
hsa-miR-33b-5p	11	17	0	0	0	3	1.23	1.7799	0	0	0	0.3512	1.0033	0.117066667	-3.099350806	0.231157683
hsa-miR-340-3p	1853	1827	878	130	201	497	207.2002	191.2878	100.1935	26.8166	22.2344	58.1838	166.2271667	35.74493333	-2.217345516	0.027166615
hsa-miR-340-5p	6515	3658	1248	695	437	1087	728.4992	382.9944	142.4163	143.3657	48.3404	127.2552	417.9699667	106.3204333	-1.974980391	0.055771221
hsa-miR-342-3p	44374	43874	61275	12530	35666	29356	4961.8458	4593.6291	6992.4348	2584.7085	3945.3269	3436.7097	5515.9699	3322.248367	-0.731454653	0.678042219
hsa-miR-342-5p	431	739	1189	227	586	614	48.1939	77.3737	135.6835	46.8259	64.8226	71.881	87.0837	61.1765	-0.509425135	0.907542019
hsa-miR-345-5p	562	358	502	426	793	530	62.8421	37.4828	57.286	87.876	87.7206	62.0472	52.53696667	79.2146	0.592433451	0.197799891
hsa-miR-346	1300	1501	2818	150	440	1038	145.3644	157.1554	321.5778	30.9422	48.6722	121.5188	208.0325333	67.0444	-1.633620424	0.155793262
hsa-miR-34a-3p	33	15	4	15	50	2	3.69	1.5705	0.4565	3.0942	5.5309	0.2341	1.905666667	2.953066667	0.631918137	0.384466633
hsa-miR-34a-5p	58	69	211	551	68	42	6.4855	7.2243	24.0784	113.6612	7.5221	4.9169	12.59606667	42.0334	1.73856286	0.090883425
hsa-miR-34b-3p	96	170	271	113	66	279	10.7346	17.7991	30.9253	23.3098	7.3008	32.6626	19.81966667	21.09106667	0.089699361	0.625796819
hsa-miR-34b-5p	5	5	5	0	0	3	0.5591	0.5235	0.5706	0	0	0.3512	0.551066667	0.117066667	-2.234896519	0.406224168
hsa-miR-34c-3p	106	85	258	198	46	216	11.8528	8.8995	29.4418	40.8438	5.0885	25.2871	16.73136667	23.7398	0.504752487	0.390895085
hsa-miR-34c-5p	457	308	922	549	82	197	51.1012	32.2477	105.2146	113.2486	9.0707	23.0628	62.8545	48.4607	-0.375200792	0.883660498
hsa-miR-3605-3p	350	524	640	164	600	518	39.1366	54.8631	73.034	33.8302	66.3712	60.6423	55.6779	53.61456667	-0.054479775	0.633823235
hsa-miR-3605-5p	85	62	95	32	75	57	9.5046	6.4914	10.841	6.601	8.2964	6.673	8.945666667	7.190133333	-0.315170478	0.90649226
hsa-miR-3609	7	7	4	0	5	2	0.7827	0.7329	0.4565	0	0.5531	0.2341	0.657366667	0.2624	-1.324930583	0.674705391
hsa-miR-3610	2	2	0	0	3	0	0.2236	0.2094	0	0	0.3319	0	0.144333333	0.110633333	-0.383618396	1
hsa-miR-3611	17	4	2	0	3	2	1.9009	0.4188	0.2282	0	0.3319	0.2341	0.8493	0.188666667	-2.170434698	0.397273423
hsa-miR-3612	56	27	0	0	25	43	6.2619	2.8269	0	0	2.7655	5.034	3.0296	2.599833333	-0.220708186	0.875143543
hsa-miR-3613-3p	37	58	179	93	73	38	4.1373	6.0726	20.4267	19.1842	8.0752	4.4487	10.2122	10.56936667	0.049595233	0.699773274
hsa-miR-3613-5p	30	32	17	21	0	0	3.3546	3.3504	1.94	4.3319	0	0	2.881666667	1.443966667	-0.996866025	0.609624115
hsa-miR-361-3p	993	902	1444	878	1037	1417	111.036	94.4398	164.783	181.1152	114.7116	165.8883	123.4196	153.9050333	0.318468891	0.364171705
hsa-miR-3614-5p	3	2	0	0	0	4	0.3355	0.2094	0	0	0	0.4683	0.181633333	0.1561	-0.218558453	1
hsa-miR-3615	291	585	444	399	427	453	32.5393	61.2498	50.6673	82.3064	47.2342	53.0328	48.15213333	60.8578	0.337842465	0.381222296
hsa-miR-361-5p	22748	18979	29261	8949	24083	23323	2543.6532	1987.1105	3339.1373	1846.0141	2664.0304	2730.4259	2623.300333	2413.490133	-0.120262058	0.676868192
hsa-miR-3616-3p	0	0	0	3	0	0	0	0	0	0.6188	0	0	0.01	0.206266667	4.366438791	0.646474262
hsa-miR-3617-3p	0	0	2	3	0	0	0	0	0.2282	0.6188	0	0	0.076066667	0.206266667	1.439174405	0.888744688
hsa-miR-3619-3p	0	0	0	6	0	0	0	0	0	1.2377	0	0	0.01	0.412566667	5.366555358	0.379257243
hsa-miR-3619-5p	0	5	0	2	7	0	0	0.5235	0	0.4126	0.7743	0	0.1745	0.395633333	1.180936946	0.613013062
hsa-miR-3620-3p	22	25	12	4	3	0	2.46	2.6175	1.3694	0.8251	0.3319	0	2.148966667	0.385666667	-2.478216741	0.103319958
hsa-miR-3620-5p	12	11	2	0	0	16	1.3418	1.1517	0.2282	0	0	1.8731	0.907233333	0.624366667	-0.539080131	1
hsa-miR-3622a-3p	2	17	10	0	13	24	0.2236	1.7799	1.1412	0	1.438	2.8097	1.048233333	1.4159	0.433759485	0.567079997
hsa-miR-3622a-5p	11	163	120	0	213	401	1.23	17.0662	13.6939	0	23.5618	46.9451	10.66336667	23.5023	1.140138948	0.273981909
hsa-miR-3622b-5p	0	0	4	2	0	0	0	0	0.4565	0.4126	0	0	0.152166667	0.137533333	-0.145871039	1
hsa-miR-362-3p	0	8	0	0	3	2	0	0.8376	0	0	0.3319	0.2341	0.2792	0.188666667	-0.565459389	1
hsa-miR-362-5p	223	224	221	230	206	553	24.9356	23.4529	25.2196	47.4448	22.7875	64.7398	24.53603333	44.9907	0.874724782	0.123707221
hsa-miR-363-3p	7975	8980	4346	8400	8409	6315	891.7546	940.2104	495.9465	1732.7655	930.1927	739.2977	775.9705	1134.0853	0.547455445	0.239087107
hsa-miR-363-5p	0	8	0	7	27	4	0	0.8376	0	1.444	2.9867	0.4683	0.2792	1.633	2.548153944	0.081895893
hsa-miR-3648	0	2	0	0	0	0	0	0.2094	0	0	0	0	0.0698	0.01	-2.803227036	0.827908533
hsa-miR-3651	5	0	0	2	0	0	0.5591	0	0	0.4126	0	0	0.186366667	0.137533333	-0.438362524	1
hsa-miR-3652	0	0	0	0	2	0	0	0	0	0	0.2212	0	0.01	0.073733333	2.88231698	0.789935621
hsa-miR-3655	0	4	0	0	0	0	0	0.4188	0	0	0	0	0.1396	0.01	-3.803227036	0.796918247
hsa-miR-365a-3p	4724	5013	9677	2433	4594	4167	528.2318	524.8635	1104.2969	501.8831	508.1824	487.8311	719.1307333	499.2988667	-0.526350435	0.865871258
hsa-miR-365a-5p	17	9	34	5	8	5	1.9009	0.9423	3.8799	1.0314	0.8849	0.5854	2.241033333	0.8339	-1.426217814	0.358974749
hsa-miR-365b-3p	4724	5013	9677	2433	4594	4167	528.2318	524.8635	1104.2969	501.8831	508.1824	487.8311	719.1307333	499.2988667	-0.526350435	0.865892849
hsa-miR-365b-5p	9	18	32	27	13	15	1.0064	1.8846	3.6517	5.5696	1.438	1.7561	2.1809	2.921233333	0.421653978	0.499442998
hsa-miR-3660	3	8	3	0	4	3	0.3355	0.8376	0.3423	0	0.4425	0.3512	0.505133333	0.264566667	-0.933032942	0.856769962
hsa-miR-3661	0	3	4	4	5	0	0	0.3141	0.4565	0.8251	0.5531	0	0.256866667	0.4594	0.838731171	0.608498987
hsa-miR-3663-3p	0	0	0	2	0	3	0	0	0	0.4126	0	0.3512	0.01	0.2546	4.670160514	0.441806751
hsa-miR-3663-5p	12	2	8	0	0	3	1.3418	0.2094	0.9129	0	0	0.3512	0.821366667	0.117066667	-2.810696056	0.252220639
hsa-miR-3664-3p	0	2	0	0	0	0	0	0.2094	0	0	0	0	0.0698	0.01	-2.803227036	0.829018605
hsa-miR-3667-3p	0	0	0	2	0	0	0	0	0	0.4126	0	0	0.01	0.137533333	3.781709415	0.731907119
hsa-miR-3675-5p	0	2	0	0	0	0	0	0.2094	0	0	0	0	0.0698	0.01	-2.803227036	0.828227352
hsa-miR-3677-3p	41	37	34	3	15	21	4.5846	3.8739	3.8799	0.6188	1.6593	2.4585	4.1128	1.578866667	-1.381231575	0.353188563
hsa-miR-3677-5p	0	3	0	0	2	5	0	0.3141	0	0	0.2212	0.5854	0.1047	0.268866667	1.360629463	0.598978029
hsa-miR-3678-3p	4	0	0	0	0	0	0.4473	0	0	0	0	0	0.1491	0.01	-3.898208353	0.794577651
hsa-miR-3679-5p	24	19	57	20	22	0	2.6837	1.9893	6.5046	4.1256	2.4336	0	3.725866667	2.1864	-0.769018682	0.750253651
hsa-miR-3681-3p	2	0	0	0	0	0	0.2236	0	0	0	0	0	0.074533333	0.01	-2.897885782	0.832363813
hsa-miR-3681-5p	16	8	0	2	17	0	1.7891	0.8376	0	0.4126	1.8805	0	0.875566667	0.764366667	-0.195952166	0.873670349
hsa-miR-3685	0	6	0	0	3	4	0	0.6282	0	0	0.3319	0.4683	0.2094	0.266733333	0.349136686	0.870923303
hsa-miR-3688-3p	50	55	3	4	10	0	5.5909	5.7585	0.3423	0.8251	1.1062	0	3.897233333	0.643766667	-2.597840527	0.136424173
hsa-miR-3690	14	9	26	13	34	0	1.5655	0.9423	2.967	2.6817	3.761	0	1.824933333	2.147566667	0.234859156	0.623158787
hsa-miR-3691-3p	3	4	0	2	0	2	0.3355	0.4188	0	0.4126	0	0.2341	0.251433333	0.215566667	-0.222041816	1
hsa-miR-3691-5p	3	20	0	0	0	12	0.3355	2.094	0	0	0	1.4048	0.809833333	0.468266667	-0.790294682	0.863951122
hsa-miR-369-3p	87	80	16	94	5	19	9.7282	8.376	1.8258	19.3905	0.5531	2.2243	6.643333333	7.3893	0.153530398	0.77298636
hsa-miR-369-5p	765	727	508	277	218	227	85.5414	76.1173	57.9707	57.14	24.1149	26.5749	73.2098	35.94326667	-1.026315251	0.3677782
hsa-miR-370-3p	4958	5224	7460	2957	2150	4299	554.3974	546.9553	851.3025	609.9747	237.8302	503.2843	650.8850667	450.3630667	-0.531314295	0.792288659
hsa-miR-370-5p	3	6	17	19	6	0	0.3355	0.6282	1.94	3.9194	0.6637	0	0.9679	1.5277	0.658431358	0.562046945
hsa-miR-371a-5p	0	0	11	0	4	2	0	0	1.2553	0	0.4425	0.2341	0.418433333	0.225533333	-0.891657108	0.944886879
hsa-miR-371b-5p	25	48	7	6	2	3	2.7955	5.0256	0.7988	1.2377	0.2212	0.3512	2.8733	0.603366667	-2.251601731	0.111171832
hsa-miR-372-3p	0	0	0	0	0	2	0	0	0	0	0	0.2341	0.01	0.078033333	2.964090529	0.778422109
hsa-miR-373-3p	0	0	3	0	0	0	0	0	0.3423	0	0	0	0.1141	0.01	-3.512226887	0.84836212
hsa-miR-374a-3p	464	351	90	58	89	96	51.8839	36.7499	10.2704	11.9643	9.8451	11.2387	32.96806667	11.01603333	-1.581464456	0.167055077
hsa-miR-374a-5p	11254	11135	1781	745	2794	4337	1258.4084	1165.8399	203.2399	153.6798	309.0687	507.733	875.8294	323.4938333	-1.436911668	0.253349854
hsa-miR-374b-3p	82	116	31	19	28	21	9.1691	12.1453	3.5376	3.9194	3.0973	2.4585	8.284	3.1584	-1.391133659	0.251627502
hsa-miR-374b-5p	5518	4959	2210	2534	4677	5388	617.0159	519.2097	252.1955	522.7176	517.3637	630.7737	462.8070333	556.9516667	0.267141344	0.381606027
hsa-miR-374c-5p	0	0	0	0	0	4	0	0	0	0	0	0.4683	0.01	0.1561	3.964398632	0.632884127
hsa-miR-375-3p	678	477	702	8	407	115	75.8131	49.9421	80.1092	1.6503	45.0218	13.4631	68.62146667	20.04506667	-1.775412746	0.245105649
hsa-miR-376a-3p	20	0	14	66	16	4	2.2364	0	1.5976	13.6146	1.7699	0.4683	1.278	5.284266667	2.047815437	0.105622989
hsa-miR-376a-5p	34	11	17	16	0	8	3.8018	1.1517	1.94	3.3005	0	0.9366	2.297833333	1.412366667	-0.702159483	0.748894427
hsa-miR-376b-3p	31	13	0	5	5	7	3.4664	1.3611	0	1.0314	0.5531	0.8195	1.609166667	0.801333333	-1.005839363	0.677375756
hsa-miR-376b-5p	10	11	4	2	0	0	1.1182	1.1517	0.4565	0.4126	0	0	0.9088	0.137533333	-2.724181514	0.186735721
hsa-miR-376c-3p	100	68	42	215	51	56	11.1819	7.1196	4.7929	44.3505	5.6416	6.5559	7.698133333	18.84933333	1.291932935	0.117012376
hsa-miR-376c-5p	10	11	4	2	0	0	1.1182	1.1517	0.4565	0.4126	0	0	0.9088	0.137533333	-2.724181514	0.186844849
hsa-miR-377-3p	1166	817	453	110	298	328	130.3807	85.5403	51.6944	22.691	32.9644	38.399	89.20513333	31.35146667	-1.508593797	0.180983084
hsa-miR-377-5p	148	110	257	191	72	97	16.5492	11.5171	29.3277	39.3998	7.9645	11.3558	19.13133333	19.57336667	0.0329545	0.724422235
hsa-miR-378a-3p	2477	1245	2289	4229	756	1411	276.9751	130.3521	261.2107	872.3649	83.6277	165.1859	222.8459667	373.7261667	0.745934729	0.270374886
hsa-miR-378a-5p	10	12	24	128	6	16	1.1182	1.2564	2.7388	26.404	0.6637	1.8731	1.704466667	9.646933333	2.500750011	0.034925663
hsa-miR-378c	343	162	76	167	82	145	38.3538	16.9615	8.6728	34.449	9.0707	16.9752	21.32936667	20.16496667	-0.080990107	0.794373682
hsa-miR-378d	49	33	9	34	17	20	5.4791	3.4551	1.027	7.0136	1.8805	2.3414	3.3204	3.745166667	0.173672873	0.643456673
hsa-miR-379-3p	248	195	188	72	54	144	27.7311	20.4166	21.4537	14.8523	5.9734	16.8581	23.20046667	12.56126667	-0.885171873	0.508106264
hsa-miR-379-5p	1630	1785	2387	694	307	369	182.2646	186.8904	272.394	143.1594	33.9599	43.1989	213.8496667	73.4394	-1.541970781	0.123840399
hsa-miR-380-3p	478	285	178	124	72	173	53.4494	29.8396	20.3126	25.5789	7.9645	20.2531	34.53386667	17.93216667	-0.945462065	0.458224593
hsa-miR-380-5p	14	13	14	0	0	2	1.5655	1.3611	1.5976	0	0	0.2341	1.508066667	0.078033333	-4.272465868	0.02289427
hsa-miR-381-3p	11536	6660	5749	862	3398	4621	1289.9412	697.3052	656.0507	177.8147	375.8824	540.9809	881.0990333	364.8926667	-1.271832027	0.298643549
hsa-miR-381-5p	17	0	0	0	4	0	1.9009	0	0	0	0.4425	0	0.633633333	0.1475	-2.102933278	0.691365634
hsa-miR-382-3p	519	280	97	243	63	87	58.0339	29.3161	11.0692	50.1264	6.969	10.1851	32.8064	22.42683333	-0.548751362	0.756606189
hsa-miR-382-5p	1531	1563	2738	3012	525	605	171.1945	163.6469	312.4486	621.3202	58.0748	70.8274	215.7633333	250.0741333	0.212906124	0.640607389
hsa-miR-383-3p	6	9	0	0	3	3	0.6709	0.9423	0	0	0.3319	0.3512	0.537733333	0.2277	-1.239756614	0.755115208
hsa-miR-383-5p	1147	1315	3391	15	137	1582	128.2561	137.6811	386.9661	3.0942	15.1548	185.2049	217.6344333	67.81796667	-1.682167398	0.281739097
hsa-miR-3907	2	4	0	0	0	0	0.2236	0.4188	0	0	0	0	0.214133333	0.01	-4.420437487	0.500816596
hsa-miR-3909	40	34	71	24	24	20	4.4728	3.5598	8.1022	4.9508	2.6548	2.3414	5.378266667	3.315666667	-0.697842313	0.694047739
hsa-miR-3911	0	3	3	0	0	0	0	0.3141	0.3423	0	0	0	0.2188	0.01	-4.451540833	0.501073083
hsa-miR-3912-3p	18	0	7	0	0	0	2.0127	0	0.7988	0	0	0	0.937166667	0.01	-6.550233736	0.061224976
hsa-miR-3913-3p	0	0	0	0	0	3	0	0	0	0	0	0.3512	0.01	0.117066667	3.549258439	0.69726095
hsa-miR-3913-5p	4	8	0	4	4	0	0.4473	0.8376	0	0.8251	0.4425	0	0.4283	0.422533333	-0.019556518	0.94197605
hsa-miR-3917	0	3	2	0	0	0	0	0.3141	0.2282	0	0	0	0.180766667	0.01	-4.176056765	0.525987312
hsa-miR-3919	0	0	0	3	0	0	0	0	0	0.6188	0	0	0.01	0.206266667	4.366438791	0.646631163
hsa-miR-3925-3p	0	0	4	0	0	0	0	0	0.4565	0	0	0	0.152166667	0.01	-3.927580454	0.79468636
hsa-miR-3925-5p	4	0	0	0	0	0	0.4473	0	0	0	0	0	0.1491	0.01	-3.898208353	0.79366074
hsa-miR-3928-3p	16	22	4	16	20	28	1.7891	2.3034	0.4565	3.3005	2.2124	3.278	1.516333333	2.9303	0.950461439	0.199591239
hsa-miR-3935	0	0	7	0	0	0	0	0	0.7988	0	0	0	0.266266667	0.01	-4.734799927	0.681444178
hsa-miR-3936	0	3	7	2	2	13	0	0.3141	0.7988	0.4126	0.2212	1.5219	0.370966667	0.718566667	0.953832453	0.464829769
hsa-miR-3937	0	0	0	0	0	11	0	0	0	0	0	1.2878	0.01	0.429266667	5.423802244	0.258148478
hsa-miR-3938	17	9	12	0	5	60	1.9009	0.9423	1.3694	0	0.5531	7.0242	1.4042	2.525766667	0.846972934	0.371473857
hsa-miR-3939	7	0	0	3	0	0	0.7827	0	0	0.6188	0	0	0.2609	0.206266667	-0.338986248	1
hsa-miR-3940-3p	42	27	30	31	54	42	4.6964	2.8269	3.4235	6.3947	5.9734	4.9169	3.648933333	5.761666667	0.659011405	0.216637442
hsa-miR-3941	6	0	6	0	0	0	0.6709	0	0.6847	0	0	0	0.451866667	0.01	-5.497825231	0.264002435
hsa-miR-3942-3p	0	0	0	0	5	0	0	0	0	0	0.5531	0	0.01	0.184366667	4.204505936	0.578132424
hsa-miR-3942-5p	8	0	0	0	0	0	0.8946	0	0	0	0	0	0.2982	0.01	-4.898208353	0.663650513
hsa-miR-3943	41	46	186	0	9	37	4.5846	4.8162	21.2255	0	0.9956	4.3316	10.20876667	1.775733333	-2.523321733	0.10909471
hsa-miR-3944-5p	0	12	0	0	0	0	0	1.2564	0	0	0	0	0.4188	0.01	-5.388189537	0.409513426
hsa-miR-409-3p	6700	10278	11224	8241	8940	8366	749.1857	1076.1116	1280.8338	1699.9667	988.9313	979.4084	1035.377033	1222.7688	0.239995424	0.420411892
hsa-miR-409-5p	8135	12212	10311	3858	4401	5755	909.6456	1278.6023	1176.6462	795.8344	486.8329	673.7384	1121.631367	652.1352333	-0.782355528	0.552792353
hsa-miR-410-3p	3211	2058	1502	1120	701	954	359.05	215.4736	171.4017	231.0354	77.5437	111.6849	248.6417667	140.088	-0.82773528	0.513203413
hsa-miR-410-5p	3	0	5	0	6	0	0.3355	0	0.5706	0	0.6637	0	0.302033333	0.221233333	-0.449139005	1
hsa-miR-411-3p	2890	1823	1658	327	542	1258	323.1562	190.869	189.2037	67.4541	59.9553	147.2742	234.4096333	91.5612	-1.356223584	0.227788609
hsa-miR-411-5p	6909	8578	4870	1180	1943	2041	772.5558	898.1208	555.7431	243.4123	214.9322	238.9401	742.1399	232.4282	-1.674906055	0.08143577
hsa-miR-412-3p	20	0	14	20	2	8	2.2364	0	1.5976	4.1256	0.2212	0.9366	1.278	1.761133333	0.462616302	0.66104444
hsa-miR-412-5p	57	6	120	164	47	32	6.3737	0.6282	13.6939	33.8302	5.1991	3.7462	6.8986	14.2585	1.047446701	0.255662146
hsa-miR-421	967	675	921	582	612	625	108.1287	70.6728	105.1005	120.0559	67.6987	73.1688	94.634	86.97446667	-0.121766679	0.755735754
hsa-miR-423-3p	15224	17953	27395	12208	34449	26397	1702.3288	1879.6878	3126.1975	2518.2858	3810.704	3090.2993	2236.071367	3139.763033	0.489689445	0.219796744
hsa-miR-423-5p	16322	23058	20259	7377	30143	19686	1825.1058	2414.1838	2311.8684	1521.7394	3334.3798	2304.6419	2183.719333	2386.920367	0.128362992	0.446621069
hsa-miR-424-3p	123	142	56	202	369	127	13.7537	14.8675	6.3905	41.6689	40.8183	14.8679	11.67056667	32.4517	1.475419443	0.032155991
hsa-miR-424-5p	229	271	69	139	135	105	25.6065	28.3738	7.874	28.6731	14.9335	12.2924	20.6181	18.633	-0.146051418	0.827842108
hsa-miR-425-3p	774	814	1157	714	686	533	86.5477	85.2262	132.0318	147.2851	75.8844	62.3984	101.2685667	95.1893	-0.089315119	0.744716584
hsa-miR-4254	3	12	4	3	0	8	0.3355	1.2564	0.4565	0.6188	0	0.9366	0.6828	0.518466667	-0.39721182	1
hsa-miR-425-5p	3125	2806	3634	2116	2184	2068	349.4336	293.7896	414.6962	436.4919	241.5913	242.101	352.6398	306.7280667	-0.201235127	0.839009241
hsa-miR-4286	159	173	139	574	124	156	17.7792	18.1132	15.8621	118.4056	13.7167	18.2629	17.2515	50.1284	1.538906379	0.058715562
hsa-miR-429	10	10	0	2	6	4	1.1182	1.047	0	0.4126	0.6637	0.4683	0.721733333	0.514866667	-0.487267017	1
hsa-miR-431-3p	834	858	889	205	169	388	93.2568	89.833	101.4488	42.2877	18.6946	45.4232	94.8462	35.4685	-1.419051655	0.168941918
hsa-miR-431-5p	21	36	9	121	17	0	2.3482	3.7692	1.027	24.9601	1.8805	0	2.381466667	8.946866667	1.909532161	0.159042833
hsa-miR-432-3p	40	58	60	36	18	16	4.4728	6.0726	6.8469	7.4261	1.9911	1.8731	5.797433333	3.763433333	-0.62336491	0.703742912
hsa-miR-432-5p	1577	1504	3405	2560	937	828	176.3382	157.4695	388.5637	528.0809	103.6497	96.934	240.7904667	242.8882	0.012514128	0.747337104
hsa-miR-4326	63	50	14	23	83	65	7.0446	5.235	1.5976	4.7445	9.1814	7.6096	4.625733333	7.1785	0.634000315	0.246547635
hsa-miR-433-3p	2246	2452	4790	932	557	993	251.1449	256.7256	546.6138	192.2545	61.6146	116.2506	351.4947667	123.3732333	-1.510473784	0.133776274
hsa-miR-433-5p	44	49	36	23	2	6	4.92	5.1303	4.1082	4.7445	0.2212	0.7024	4.7195	1.889366667	-1.320731313	0.31024534
hsa-miR-4421	0	0	0	45	46	3	0	0	0	9.2827	5.0885	0.3512	0.01	4.907466667	8.938834658	3.91E-05
hsa-miR-4422	0	0	8	3	4	0	0	0	0.9129	0.6188	0.4425	0	0.3043	0.353766667	0.217303784	0.8358248
hsa-miR-4423-3p	0	8	4	4	0	14	0	0.8376	0.4565	0.8251	0	1.639	0.431366667	0.821366667	0.929111702	0.51618971
hsa-miR-4423-5p	0	0	0	8	0	0	0	0	0	1.6503	0	0	0.01	0.5501	5.781621998	0.266006403
hsa-miR-4424	0	4	0	0	0	0	0	0.4188	0	0	0	0	0.1396	0.01	-3.803227036	0.796121076
hsa-miR-4428	0	3	0	0	0	0	0	0.3141	0	0	0	0	0.1047	0.01	-3.388189537	0.851389788
hsa-miR-4433a-3p	0	3	0	0	0	0	0	0.3141	0	0	0	0	0.1047	0.01	-3.388189537	0.851144988
hsa-miR-4433a-5p	0	8	0	0	3	0	0	0.8376	0	0	0.3319	0	0.2792	0.110633333	-1.335512813	0.941116479
hsa-miR-4433b-3p	7	18	7	0	0	2	0.7827	1.8846	0.7988	0	0	0.2341	1.155366667	0.078033333	-3.888116439	0.061763264
hsa-miR-4433b-5p	5	62	35	11	12	17	0.5591	6.4914	3.994	2.2691	1.3274	1.9902	3.6815	1.862233333	-0.983259851	0.554555829
hsa-miR-4435	3	6	0	2	0	0	0.3355	0.6282	0	0.4126	0	0	0.321233333	0.137533333	-1.223840284	0.772508008
hsa-miR-4440	0	0	7	6	6	0	0	0	0.7988	1.2377	0.6637	0	0.266266667	0.6338	1.251155828	0.559290229
hsa-miR-4442	0	0	3	0	0	0	0	0	0.3423	0	0	0	0.1141	0.01	-3.512226887	0.848172517
hsa-miR-4446-3p	13	23	73	10	5	23	1.4536	2.4081	8.3304	2.0628	0.5531	2.6926	4.064033333	1.7695	-1.199570473	0.441384092
hsa-miR-4446-5p	0	0	0	0	7	0	0	0	0	0	0.7743	0	0.01	0.2581	4.689858236	0.425253084
hsa-miR-4448	0	6	0	0	0	0	0	0.6282	0	0	0	0	0.2094	0.01	-4.388189537	0.733888831
hsa-miR-4449	2	5	2	6	0	3	0.2236	0.5235	0.2282	1.2377	0	0.3512	0.3251	0.529633333	0.704110367	0.680882897
hsa-miR-4450	0	2	2	0	0	2	0	0.2094	0.2282	0	0	0.2341	0.145866667	0.078033333	-0.902487804	1
hsa-miR-4454	1987	2531	635	2074	430	1266	222.1839	264.9969	72.4634	427.828	47.566	148.2107	186.5480667	207.8682333	0.156121892	0.654745931
hsa-miR-4466	3	4	0	0	0	0	0.3355	0.4188	0	0	0	0	0.251433333	0.01	-4.65210402	0.503364057
hsa-miR-4467	0	6	0	7	0	0	0	0.6282	0	1.444	0	0	0.2094	0.481333333	1.200774894	0.776036192
hsa-miR-4470	5	0	4	2	7	5	0.5591	0	0.4565	0.4126	0.7743	0.5854	0.338533333	0.590766667	0.803290532	0.466662492
hsa-miR-4473	2	19	0	3	5	6	0.2236	1.9893	0	0.6188	0.5531	0.7024	0.737633333	0.624766667	-0.239586369	1
hsa-miR-4477b	6	0	0	0	0	0	0.6709	0	0	0	0	0	0.223633333	0.01	-4.483063338	0.722896195
hsa-miR-448	11	10	0	0	0	21	1.23	1.047	0	0	0	2.4585	0.759	0.8195	0.110644064	0.826781569
hsa-miR-4484	0	0	0	0	2	0	0	0	0	0	0.2212	0	0.01	0.073733333	2.88231698	0.789221871
hsa-miR-4485-3p	196	459	170	406	78	271	21.9165	48.0575	19.3997	83.7503	8.6283	31.726	29.79123333	41.3682	0.473634334	0.437833582
hsa-miR-4485-5p	4	0	0	6	0	2	0.4473	0	0	1.2377	0	0.2341	0.1491	0.4906	1.718266976	0.533698262
hsa-miR-4488	2	4	0	28	5	2	0.2236	0.4188	0	5.7759	0.5531	0.2341	0.214133333	2.1877	3.352833617	0.030547864
hsa-miR-4489	0	0	0	2	0	0	0	0	0	0.4126	0	0	0.01	0.137533333	3.781709415	0.732522772
hsa-miR-4491	0	0	0	0	0	2	0	0	0	0	0	0.2341	0.01	0.078033333	2.964090529	0.778723541
hsa-miR-4498	0	0	0	2	0	2	0	0	0	0.4126	0	0.2341	0.01	0.215566667	4.430062205	0.487782172
hsa-miR-449a	0	0	7	5	0	0	0	0	0.7988	1.0314	0	0	0.266266667	0.3438	0.368697713	0.953403269
hsa-miR-449b-3p	0	5	0	0	0	0	0	0.5235	0	0	0	0	0.1745	0.01	-4.125155131	0.754567503
hsa-miR-449c-5p	0	0	6	4	0	2	0	0	0.6847	0.8251	0	0.2341	0.228233333	0.353066667	0.62943111	0.825495249
hsa-miR-4501	0	0	0	0	0	3	0	0	0	0	0	0.3512	0.01	0.117066667	3.549258439	0.697338135
hsa-miR-4508	27	73	8	49	10	2	3.0191	7.6431	0.9129	10.1078	1.1062	0.2341	3.858366667	3.816033333	-0.015916478	0.905892387
hsa-miR-450a-1-3p	0	0	0	3	0	0	0	0	0	0.6188	0	0	0.01	0.206266667	4.366438791	0.646944336
hsa-miR-450a-2-3p	8	6	5	8	0	6	0.8946	0.6282	0.5706	1.6503	0	0.7024	0.6978	0.784233333	0.168469366	0.862042119
hsa-miR-450a-5p	283	201	42	143	263	123	31.6447	21.0448	4.7929	29.4983	29.0927	14.3996	19.1608	24.3302	0.344590382	0.41089645
hsa-miR-450b-5p	271	243	21	147	220	112	30.3029	25.4422	2.3964	30.3234	24.3361	13.1119	19.3805	22.59046667	0.221108282	0.538716732
hsa-miR-4511	0	5	0	0	0	0	0	0.5235	0	0	0	0	0.1745	0.01	-4.125155131	0.756454638
hsa-miR-4515	0	0	0	0	0	2	0	0	0	0	0	0.2341	0.01	0.078033333	2.964090529	0.777606796
hsa-miR-451a	39356	38391	8706	60539	8438	6573	4400.7392	4019.5564	993.4906	12488.0821	933.4007	769.5017	3137.928733	4730.328167	0.592127687	0.431677466
hsa-miR-4520-2-3p	0	0	2	0	0	0	0	0	0.2282	0	0	0	0.076066667	0.01	-2.927264386	0.826901647
hsa-miR-4520-3p	0	4	8	0	0	0	0	0.4188	0.9129	0	0	0	0.4439	0.01	-5.472162804	0.245102875
hsa-miR-4520-5p	0	2	0	0	0	6	0	0.2094	0	0	0	0.7024	0.0698	0.234133333	1.746031403	0.745867578
hsa-miR-4521	7	0	5	12	9	0	0.7827	0	0.5706	2.4754	0.9956	0	0.4511	1.157	1.358869673	0.346393689
hsa-miR-4522	0	0	0	0	0	4	0	0	0	0	0	0.4683	0.01	0.1561	3.964398632	0.632638439
hsa-miR-4524a-5p	2	0	0	0	0	0	0.2236	0	0	0	0	0	0.074533333	0.01	-2.897885782	0.833359255
hsa-miR-4525	0	0	10	0	2	0	0	0	1.1412	0	0.2212	0	0.3804	0.073733333	-2.367128361	0.680470917
hsa-miR-452-5p	74	34	39	19	110	19	8.2746	3.5598	4.4505	3.9194	12.1681	2.2243	5.4283	6.103933333	0.16923875	0.493940614
hsa-miR-4526	0	0	12	0	0	0	0	0	1.3694	0	0	0	0.456466667	0.01	-5.512437607	0.377715428
hsa-miR-4529-3p	5	0	0	0	0	0	0.5591	0	0	0	0	0	0.186366667	0.01	-4.220071939	0.7547611
hsa-miR-4533	3	0	0	0	0	0	0.3355	0	0	0	0	0	0.111833333	0.01	-3.483278361	0.848513633
hsa-miR-4536-3p	0	4	0	0	0	0	0	0.4188	0	0	0	0	0.1396	0.01	-3.803227036	0.79742242
hsa-miR-4536-5p	2	4	6	0	0	0	0.2236	0.4188	0.6847	0	0	0	0.442366667	0.01	-5.467170774	0.169225933
hsa-miR-454-3p	17	14	7	36	8	12	1.9009	1.4658	0.7988	7.4261	0.8849	1.4048	1.3885	3.2386	1.221843114	0.191180553
hsa-miR-454-5p	47	15	8	29	31	25	5.2555	1.5705	0.9129	5.9822	3.4292	2.9268	2.579633333	4.112733333	0.672931515	0.29543462
hsa-miR-455-3p	408	301	265	612	344	565	45.6221	31.5148	30.2406	126.2443	38.0528	66.1446	35.7925	76.8139	1.101710085	0.077588689
hsa-miR-455-5p	274	307	67	37	122	129	30.6383	32.143	7.6457	7.6324	13.4955	15.102	23.47566667	12.07663333	-0.958947805	0.547620384
hsa-miR-4635	0	4	0	0	0	0	0	0.4188	0	0	0	0	0.1396	0.01	-3.803227036	0.795782069
hsa-miR-4636	0	0	0	5	6	0	0	0	0	1.0314	0.6637	0	0.01	0.565033333	5.820264075	0.117364663
hsa-miR-4638-3p	0	5	0	0	0	0	0	0.5235	0	0	0	0	0.1745	0.01	-4.125155131	0.756047029
hsa-miR-4638-5p	0	0	0	2	4	0	0	0	0	0.4126	0.4425	0	0.01	0.285033333	4.833058741	0.336086841
hsa-miR-4639-3p	2	2	0	0	0	0	0.2236	0.2094	0	0	0	0	0.144333333	0.01	-3.851332619	0.593941791
hsa-miR-4640-3p	101	64	147	13	78	90	11.2937	6.7008	16.775	2.6817	8.6283	10.5363	11.58983333	7.2821	-0.670433362	0.822480907
hsa-miR-4640-5p	14	3	6	0	3	0	1.5655	0.3141	0.6847	0	0.3319	0	0.854766667	0.110633333	-2.94974452	0.296604603
hsa-miR-4641	4	2	5	0	0	0	0.4473	0.2094	0.5706	0	0	0	0.4091	0.01	-5.354381632	0.176738827
hsa-miR-4642	0	0	4	0	0	0	0	0	0.4565	0	0	0	0.152166667	0.01	-3.927580454	0.795009066
hsa-miR-4645-3p	5	4	0	3	0	0	0.5591	0.4188	0	0.6188	0	0	0.325966667	0.206266667	-0.660213746	0.933610434
hsa-miR-4646-3p	0	3	3	0	0	0	0	0.3141	0.3423	0	0	0	0.2188	0.01	-4.451540833	0.501129701
hsa-miR-4647	0	0	0	0	0	3	0	0	0	0	0	0.3512	0.01	0.117066667	3.549258439	0.697645576
hsa-miR-4648	0	0	0	0	0	3	0	0	0	0	0	0.3512	0.01	0.117066667	3.549258439	0.69741519
hsa-miR-4649-3p	0	0	0	0	2	0	0	0	0	0	0.2212	0	0.01	0.073733333	2.88231698	0.789758421
hsa-miR-4649-5p	0	2	0	0	0	3	0	0.2094	0	0	0	0.3512	0.0698	0.117066667	0.746031403	1
hsa-miR-4654	0	0	4	2	0	3	0	0	0.4565	0.4126	0	0.3512	0.152166667	0.2546	0.74258006	0.781939816
hsa-miR-4655-5p	0	0	0	2	0	0	0	0	0	0.4126	0	0	0.01	0.137533333	3.781709415	0.731596801
hsa-miR-4658	0	0	0	0	7	0	0	0	0	0	0.7743	0	0.01	0.2581	4.689858236	0.425436213
hsa-miR-4659a-3p	12	19	0	0	5	18	1.3418	1.9893	0	0	0.5531	2.1073	1.110366667	0.8868	-0.324355488	0.97226105
hsa-miR-4659b-3p	9	22	0	0	5	2	1.0064	2.3034	0	0	0.5531	0.2341	1.103266667	0.2624	-2.071941917	0.416931067
hsa-miR-4660	0	0	0	0	6	2	0	0	0	0	0.6637	0.2341	0.01	0.299266667	4.90335969	0.25975608
hsa-miR-4661-3p	6	3	0	0	2	7	0.6709	0.3141	0	0	0.2212	0.8195	0.328333333	0.3469	0.079358617	0.869726606
hsa-miR-4661-5p	2	8	0	0	4	7	0.2236	0.8376	0	0	0.4425	0.8195	0.353733333	0.420666667	0.25001533	0.826462527
hsa-miR-4662a-5p	143	56	31	4	17	50	15.9901	5.8632	3.5376	0.8251	1.8805	5.8535	8.463633333	2.853033333	-1.568780525	0.28409775
hsa-miR-4662b	0	3	0	0	0	0	0	0.3141	0	0	0	0	0.1047	0.01	-3.388189537	0.851430775
hsa-miR-4664-3p	0	0	0	3	0	0	0	0	0	0.6188	0	0	0.01	0.206266667	4.366438791	0.646317152
hsa-miR-4665-5p	0	2	11	4	3	8	0	0.2094	1.2553	0.8251	0.3319	0.9366	0.488233333	0.697866667	0.515380628	0.608767044
hsa-miR-4666a-5p	2	3	0	0	0	3	0.2236	0.3141	0	0	0	0.3512	0.179233333	0.117066667	-0.614508627	1
hsa-miR-4667-3p	0	2	0	0	0	0	0	0.2094	0	0	0	0	0.0698	0.01	-2.803227036	0.830607498
hsa-miR-4667-5p	2	3	0	7	5	3	0.2236	0.3141	0	1.444	0.5531	0.3512	0.179233333	0.782766667	2.126743351	0.191297385
hsa-miR-4668-5p	2	0	6	0	0	0	0.2236	0	0.6847	0	0	0	0.302766667	0.01	-4.920134474	0.466643829
hsa-miR-4670-5p	0	0	0	0	6	2	0	0	0	0	0.6637	0.2341	0.01	0.299266667	4.90335969	0.259548198
hsa-miR-4671-3p	2	0	0	0	0	2	0.2236	0	0	0	0	0.2341	0.074533333	0.078033333	0.066204746	1
hsa-miR-4671-5p	6	0	0	0	0	0	0.6709	0	0	0	0	0	0.223633333	0.01	-4.483063338	0.723099682
hsa-miR-4672	0	3	0	2	0	0	0	0.3141	0	0.4126	0	0	0.1047	0.137533333	0.393519878	1
hsa-miR-4673	0	2	0	0	5	0	0	0.2094	0	0	0.5531	0	0.0698	0.184366667	1.4012789	0.807619485
hsa-miR-4674	0	0	0	0	2	0	0	0	0	0	0.2212	0	0.01	0.073733333	2.88231698	0.789491079
hsa-miR-4677-3p	11	44	22	20	69	25	1.23	4.6068	2.5105	4.1256	7.6327	2.9268	2.782433333	4.895033333	0.814971563	0.20340854
hsa-miR-4677-5p	2	0	0	0	0	0	0.2236	0	0	0	0	0	0.074533333	0.01	-2.897885782	0.832201084
hsa-miR-4682	6	0	0	0	0	0	0.6709	0	0	0	0	0	0.223633333	0.01	-4.483063338	0.722964068
hsa-miR-4683	0	4	22	0	10	4	0	0.4188	2.5105	0	1.1062	0.4683	0.976433333	0.524833333	-0.895662195	0.860897713
hsa-miR-4684-5p	3	0	0	0	0	0	0.3355	0	0	0	0	0	0.111833333	0.01	-3.483278361	0.848313262
hsa-miR-4685-3p	17	72	35	14	15	3	1.9009	7.5384	3.994	2.8879	1.6593	0.3512	4.477766667	1.6328	-1.455431265	0.289611968
hsa-miR-4687-3p	0	3	2	0	0	2	0	0.3141	0.2282	0	0	0.2341	0.180766667	0.078033333	-1.211966236	0.900059247
hsa-miR-4687-5p	9	11	0	2	10	2	1.0064	1.1517	0	0.4126	1.1062	0.2341	0.719366667	0.5843	-0.300018021	0.953503633
hsa-miR-4688	4	0	6	0	0	4	0.4473	0	0.6847	0	0	0.4683	0.377333333	0.1561	-1.273369015	0.789003233
hsa-miR-4690-3p	0	4	0	0	0	0	0	0.4188	0	0	0	0	0.1396	0.01	-3.803227036	0.795779413
hsa-miR-4695-3p	0	0	0	0	0	2	0	0	0	0	0	0.2341	0.01	0.078033333	2.964090529	0.778321114
hsa-miR-4695-5p	0	4	0	0	0	0	0	0.4188	0	0	0	0	0.1396	0.01	-3.803227036	0.7957782
hsa-miR-4697-3p	0	0	0	0	16	0	0	0	0	0	1.7699	0	0.01	0.589966667	5.882561539	0.128101763
hsa-miR-4699-5p	0	4	0	0	0	0	0	0.4188	0	0	0	0	0.1396	0.01	-3.803227036	0.797039201
hsa-miR-4701-3p	0	2	0	0	0	0	0	0.2094	0	0	0	0	0.0698	0.01	-2.803227036	0.82759527
hsa-miR-4701-5p	0	0	0	0	2	3	0	0	0	0	0.2212	0.3512	0.01	0.1908	4.253989266	0.415302546
hsa-miR-4705	25	10	10	5	0	5	2.7955	1.047	1.1412	1.0314	0	0.5854	1.661233333	0.538933333	-1.624075999	0.349426079
hsa-miR-4706	3	0	0	0	0	0	0.3355	0	0	0	0	0	0.111833333	0.01	-3.483278361	0.848112178
hsa-miR-4707-3p	0	0	0	26	0	0	0	0	0	5.3633	0	0	0.01	1.787766667	7.482014643	0.033747145
hsa-miR-4707-5p	0	19	0	0	0	0	0	1.9893	0	0	0	0	0.6631	0.01	-6.05115455	0.216517609
hsa-miR-4709-3p	3	0	0	0	0	0	0.3355	0	0	0	0	0	0.111833333	0.01	-3.483278361	0.84821281
hsa-miR-4709-5p	0	0	0	2	0	0	0	0	0	0.4126	0	0	0.01	0.137533333	3.781709415	0.73292956
hsa-miR-4712-3p	0	5	0	0	0	0	0	0.5235	0	0	0	0	0.1745	0.01	-4.125155131	0.756659238
hsa-miR-4714-5p	6	6	0	0	0	0	0.6709	0.6282	0	0	0	0	0.433033333	0.01	-5.436406178	0.268315716
hsa-miR-4715-5p	3	0	0	0	0	0	0.3355	0	0	0	0	0	0.111833333	0.01	-3.483278361	0.848413536
hsa-miR-4716-3p	0	14	7	0	7	16	0	1.4658	0.7988	0	0.7743	1.8731	0.754866667	0.882466667	0.225319943	0.708951103
hsa-miR-4716-5p	0	4	3	0	0	0	0	0.4188	0.3423	0	0	0	0.2537	0.01	-4.665051614	0.510365782
hsa-miR-4717-3p	93	97	9	3	6	15	10.3991	10.1559	1.027	0.6188	0.6637	1.7561	7.194	1.012866667	-2.828349889	0.032426525
hsa-miR-4723-3p	7	2	11	0	0	0	0.7827	0.2094	1.2553	0	0	0	0.749133333	0.01	-6.227150612	0.052086169
hsa-miR-4723-5p	13	2	12	0	4	9	1.4536	0.2094	1.3694	0	0.4425	1.0536	1.0108	0.4987	-1.019253461	0.78779015
hsa-miR-4725-3p	6	2	0	2	0	4	0.6709	0.2094	0	0.4126	0	0.4683	0.293433333	0.293633333	0.000982986	0.928762811
hsa-miR-4725-5p	0	9	0	0	0	0	0	0.9423	0	0	0	0	0.3141	0.01	-4.973152038	0.561444751
hsa-miR-4726-5p	6	0	4	0	0	0	0.6709	0	0.4565	0	0	0	0.3758	0.01	-5.231893162	0.329787373
hsa-miR-4727-3p	3	6	0	2	0	0	0.3355	0.6282	0	0.4126	0	0	0.321233333	0.137533333	-1.223840284	0.772296138
hsa-miR-4728-3p	0	0	0	2	0	2	0	0	0	0.4126	0	0.2341	0.01	0.215566667	4.430062205	0.48774266
hsa-miR-4731-3p	2	0	0	4	2	0	0.2236	0	0	0.8251	0.2212	0	0.074533333	0.348766667	2.226304474	0.440198759
hsa-miR-4731-5p	10	7	9	4	9	15	1.1182	0.7329	1.027	0.8251	0.9956	1.7561	0.959366667	1.192266667	0.313552731	0.513881768
hsa-miR-4732-3p	47	137	61	41	101	44	5.2555	14.344	6.9611	8.4575	11.1725	5.1511	8.853533333	8.260366667	-0.100047509	0.738019713
hsa-miR-4732-5p	17	102	38	35	30	9	1.9009	10.6794	4.3364	7.2199	3.3186	1.0536	5.6389	3.864033333	-0.545306219	0.808702236
hsa-miR-4733-3p	0	0	0	0	6	0	0	0	0	0	0.6637	0	0.01	0.221233333	4.467496868	0.510050733
hsa-miR-4734	8	8	0	0	9	0	0.8946	0.8376	0	0	0.9956	0	0.5774	0.331866667	-0.798967378	1
hsa-miR-4738-3p	6	12	15	0	5	16	0.6709	1.2564	1.7117	0	0.5531	1.8731	1.213	0.808733333	-0.58484357	0.9664853
hsa-miR-4742-3p	2	10	21	3	0	0	0.2236	1.047	2.3964	0.6188	0	0	1.222333333	0.206266667	-2.567055164	0.223026128
hsa-miR-4742-5p	74	37	59	4	16	51	8.2746	3.8739	6.7328	0.8251	1.7699	5.9706	6.293766667	2.8552	-1.140331887	0.486969207
hsa-miR-4743-5p	4	5	9	0	0	0	0.4473	0.5235	1.027	0	0	0	0.665933333	0.01	-6.057305851	0.063339889
hsa-miR-4745-3p	10	8	24	0	0	9	1.1182	0.8376	2.7388	0	0	1.0536	1.564866667	0.3512	-2.155674989	0.314690381
hsa-miR-4745-5p	0	0	0	2	3	0	0	0	0	0.4126	0.3319	0	0.01	0.248166667	4.633237443	0.41278004
hsa-miR-4746-5p	0	0	5	3	3	28	0	0	0.5706	0.6188	0.3319	3.278	0.1902	1.409566667	2.889662562	0.07591917
hsa-miR-4747-5p	0	17	0	0	0	7	0	1.7799	0	0	0	0.8195	0.5933	0.273166667	-1.118980334	0.842884619
hsa-miR-4748	3	0	0	0	0	2	0.3355	0	0	0	0	0.2341	0.111833333	0.078033333	-0.519187832	1
hsa-miR-4749-3p	0	3	2	0	3	3	0	0.3141	0.2282	0	0.3319	0.3512	0.180766667	0.2277	0.333005622	0.825022595
hsa-miR-4749-5p	0	0	16	0	5	0	0	0	1.8258	0	0.5531	0	0.6086	0.184366667	-1.722916493	0.746791103
hsa-miR-4750-3p	0	0	3	0	0	0	0	0	0.3423	0	0	0	0.1141	0.01	-3.512226887	0.847599932
hsa-miR-4750-5p	11	2	5	0	3	10	1.23	0.2094	0.5706	0	0.3319	1.1707	0.67	0.500866667	-0.419734494	1
hsa-miR-4751	0	0	0	2	0	0	0	0	0	0.4126	0	0	0.01	0.137533333	3.781709415	0.731803865
hsa-miR-4753-5p	0	0	0	0	3	0	0	0	0	0	0.3319	0	0.01	0.110633333	3.467714224	0.647985576
hsa-miR-4754	2	0	0	0	0	0	0.2236	0	0	0	0	0	0.074533333	0.01	-2.897885782	0.834041601
hsa-miR-4755-3p	5	9	11	0	0	0	0.5591	0.9423	1.2553	0	0	0	0.9189	0.01	-6.521835963	0.020592473
hsa-miR-4755-5p	17	0	0	2	2	0	1.9009	0	0	0.4126	0.2212	0	0.633633333	0.211266667	-1.584583074	0.709543533
hsa-miR-4757-3p	2	9	0	0	0	0	0.2236	0.9423	0	0	0	0	0.388633333	0.01	-5.280337742	0.296647295
hsa-miR-4757-5p	4	0	3	0	3	0	0.4473	0	0.3423	0	0.3319	0	0.2632	0.110633333	-1.25037336	1
hsa-miR-4758-3p	4	2	0	2	18	0	0.4473	0.2094	0	0.4126	1.9911	0	0.2189	0.801233333	1.871950488	0.275824678
hsa-miR-4761-3p	0	2	0	0	0	0	0	0.2094	0	0	0	0	0.0698	0.01	-2.803227036	0.830299214
hsa-miR-4761-5p	2	6	0	2	0	4	0.2236	0.6282	0	0.4126	0	0.4683	0.283933333	0.293633333	0.048463523	0.928741431
hsa-miR-4763-3p	2	0	0	0	0	0	0.2236	0	0	0	0	0	0.074533333	0.01	-2.897885782	0.833528411
hsa-miR-4763-5p	0	2	0	0	0	0	0	0.2094	0	0	0	0	0.0698	0.01	-2.803227036	0.829812111
hsa-miR-4767	47	8	7	0	0	12	5.2555	0.8376	0.7988	0	0	1.4048	2.2973	0.468266667	-2.294537019	0.273095745
hsa-miR-4768-3p	4	0	0	0	0	0	0.4473	0	0	0	0	0	0.1491	0.01	-3.898208353	0.794005812
hsa-miR-4769-5p	2	5	0	0	0	0	0.2236	0.5235	0	0	0	0	0.249033333	0.01	-4.638266956	0.510591224
hsa-miR-4772-3p	0	9	0	6	0	0	0	0.9423	0	1.2377	0	0	0.3141	0.412566667	0.39340332	0.914672477
hsa-miR-4772-5p	0	5	0	4	0	0	0	0.5235	0	0.8251	0	0	0.1745	0.275033333	0.656379444	0.942826654
hsa-miR-4773	0	0	0	0	4	2	0	0	0	0	0.4425	0.2341	0.01	0.225533333	4.495268771	0.367454543
hsa-miR-4775	0	14	0	0	0	0	0	1.4658	0	0	0	0	0.4886	0.01	-5.610581958	0.329444559
hsa-miR-4776-3p	4	3	0	0	0	0	0.4473	0.3141	0	0	0	0	0.2538	0.01	-4.665620164	0.504615969
hsa-miR-4776-5p	4	11	0	0	0	0	0.4473	1.1517	0	0	0	0	0.533	0.01	-5.736063628	0.182803075
hsa-miR-4779	0	0	0	0	0	2	0	0	0	0	0	0.2341	0.01	0.078033333	2.964090529	0.779022668
hsa-miR-4780	60	59	76	4	55	61	6.7091	6.1773	8.6728	0.8251	6.084	7.1413	7.1864	4.683466667	-0.617692442	0.902600684
hsa-miR-4781-3p	0	0	7	3	16	8	0	0	0.7988	0.6188	1.7699	0.9366	0.266266667	1.108433333	2.057578265	0.161675239
hsa-miR-4784	0	0	4	0	0	0	0	0	0.4565	0	0	0	0.152166667	0.01	-3.927580454	0.794362345
hsa-miR-4785	4	0	11	4	0	0	0.4473	0	1.2553	0.8251	0	0	0.567533333	0.275033333	-1.04509865	0.738897031
hsa-miR-4786-5p	2	9	0	0	0	0	0.2236	0.9423	0	0	0	0	0.388633333	0.01	-5.280337742	0.296800203
hsa-miR-4787-3p	107	62	184	11	11	16	11.9646	6.4914	20.9973	2.2691	1.2168	1.8731	13.1511	1.786333333	-2.880110256	0.006427366
hsa-miR-4787-5p	2	11	4	0	0	0	0.2236	1.1517	0.4565	0	0	0	0.6106	0.01	-5.932155684	0.090342272
hsa-miR-4793-3p	0	0	0	0	0	4	0	0	0	0	0	0.4683	0.01	0.1561	3.964398632	0.632803749
hsa-miR-4796-3p	5	3	0	0	8	0	0.5591	0.3141	0	0	0.8849	0	0.291066667	0.294966667	0.019202299	0.833578909
hsa-miR-4796-5p	0	3	0	0	0	0	0	0.3141	0	0	0	0	0.1047	0.01	-3.388189537	0.850857728
hsa-miR-4797-3p	2	14	0	0	0	0	0.2236	1.4658	0	0	0	0	0.563133333	0.01	-5.815404645	0.189576177
hsa-miR-4797-5p	5	0	0	0	0	0	0.5591	0	0	0	0	0	0.186366667	0.01	-4.220071939	0.755159428
hsa-miR-4800-3p	0	9	0	3	34	0	0	0.9423	0	0.6188	3.761	0	0.3141	1.459933333	2.216606643	0.216001225
hsa-miR-4800-5p	0	0	0	0	10	0	0	0	0	0	1.1062	0	0.01	0.368733333	5.204505936	0.266535253
hsa-miR-4801	5	0	0	0	0	0	0.5591	0	0	0	0	0	0.186366667	0.01	-4.220071939	0.754894067
hsa-miR-4802-3p	6	0	0	0	0	0	0.6709	0	0	0	0	0	0.223633333	0.01	-4.483063338	0.723031897
hsa-miR-4804-3p	2	0	2	0	0	0	0.2236	0	0.2282	0	0	0	0.1506	0.01	-3.912649865	0.59520608
hsa-miR-483-3p	4	34	0	16	29	450	0.4473	3.5598	0	3.3005	3.2079	52.6815	1.3357	19.72996667	3.884720601	0.007165553
hsa-miR-483-5p	6	19	40	42	84	617	0.6709	1.9893	4.5646	8.6638	9.292	72.2322	2.408266667	30.06266667	3.641905932	0.000737567
hsa-miR-484	25721	18131	14461	3985	19444	7128	2876.0904	1898.3245	1650.226	822.0322	2150.8702	834.4756	2141.546967	1269.126	-0.754818009	0.723259114
hsa-miR-485-3p	4774	5887	7292	1478	2166	2965	533.8228	616.3718	832.1311	304.8842	239.6001	347.1128	660.7752333	297.1990333	-1.15273019	0.293472418
hsa-miR-485-5p	3716	4531	5917	501	1089	1425	415.5185	474.3979	675.2221	103.3471	120.4638	166.8249	521.7128333	130.2119333	-2.002394251	0.037849034
hsa-miR-486-3p	727	706	232	185	55	136	81.2922	73.9185	26.4748	38.1621	6.084	15.9215	60.56183333	20.05586667	-1.594384569	0.1375337
hsa-miR-486-5p	48376	100337	67943	89520	66676	23708	5409.3444	10505.3327	7753.3578	18466.3293	7375.6131	2775.4978	7889.344967	9539.146733	0.273954703	0.484138902
hsa-miR-487a-3p	985	525	729	340	220	350	110.1415	54.9678	83.1903	70.1357	24.3361	40.9745	82.76653333	45.14876667	-0.874360954	0.488858999
hsa-miR-487a-5p	68	64	125	99	16	35	7.6037	6.7008	14.2645	20.4219	1.7699	4.0975	9.523	8.7631	-0.11997481	0.915606653
hsa-miR-487b-3p	1183	720	1038	713	248	504	132.2816	75.3844	118.452	147.0788	27.4334	59.0033	108.706	77.8385	-0.481875758	0.811195903
hsa-miR-487b-5p	42	62	62	7	4	36	4.6964	6.4914	7.0752	1.444	0.4425	4.2145	6.087666667	2.033666667	-1.581806136	0.23066696
hsa-miR-488-3p	472	549	169	24	137	109	52.7785	57.4806	19.2855	4.9508	15.1548	12.7606	43.18153333	10.9554	-1.978772312	0.08913923
hsa-miR-488-5p	589	579	549	82	551	577	65.8613	60.6216	62.6495	16.9151	60.9509	67.5494	63.04413333	48.4718	-0.379216467	0.921847399
hsa-miR-489-3p	11	6	3	11	0	36	1.23	0.6282	0.3423	2.2691	0	4.2145	0.7335	2.1612	1.558963716	0.197637277
hsa-miR-490-3p	1524	1439	2505	0	264	1145	170.4118	150.664	285.8596	0	29.2033	134.0453	202.3118	54.4162	-1.89447235	0.292037461
hsa-miR-490-5p	6	3	13	0	0	13	0.6709	0.3141	1.4835	0	0	1.5219	0.822833333	0.5073	-0.697761079	0.918454767
hsa-miR-491-3p	21	21	18	0	0	2	2.3482	2.1987	2.0541	0	0	0.2341	2.200333333	0.078033333	-4.817487759	0.0048895
hsa-miR-491-5p	355	411	723	31	57	250	39.6957	43.0319	82.5056	6.3947	6.3053	29.2675	55.07773333	13.98916667	-1.977159164	0.085509838
hsa-miR-493-3p	17	16	0	58	12	9	1.9009	1.6752	0	11.9643	1.3274	1.0536	1.192033333	4.781766667	2.004119154	0.104298473
hsa-miR-493-5p	76	51	54	257	5	27	8.4982	5.3397	6.1622	53.0144	0.5531	3.1609	6.6667	18.90946667	1.504063961	0.176064252
hsa-miR-494-3p	1358	676	861	1058	764	597	151.8499	70.7775	98.2536	218.2459	84.5127	69.8908	106.9603333	124.2164667	0.215780569	0.498415368
hsa-miR-494-5p	0	4	0	7	0	2	0	0.4188	0	1.444	0	0.2341	0.1396	0.559366667	2.002495343	0.486213516
hsa-miR-495-3p	4044	2960	1370	951	472	1074	452.1951	309.9134	156.3384	196.1738	52.212	125.7333	306.1489667	124.7063667	-1.295698692	0.225370155
hsa-miR-495-5p	0	0	0	2	0	0	0	0	0	0.4126	0	0	0.01	0.137533333	3.781709415	0.732010187
hsa-miR-496	121	82	74	93	36	69	13.5301	8.5854	8.4446	19.1842	3.9823	8.0778	10.1867	10.41476667	0.031943754	0.711721174
hsa-miR-497-3p	24	36	0	8	51	40	2.6837	3.7692	0	1.6503	5.6416	4.6828	2.150966667	3.991566667	0.891969939	0.28539015
hsa-miR-497-5p	920	903	834	1482	2621	1064	102.8733	94.5445	95.1724	305.7093	289.9316	124.5626	97.53006667	240.0678333	1.299523162	0.032094522
hsa-miR-4999-5p	0	3	0	0	0	0	0	0.3141	0	0	0	0	0.1047	0.01	-3.388189537	0.851240413
hsa-miR-499a-3p	59	41	6	0	0	0	6.5973	4.2927	0.6847	0	0	0	3.858233333	0.01	-8.591796585	0.000114021
hsa-miR-499a-5p	393	188	63	30	11	21	43.9448	19.6837	7.1893	6.1884	1.2168	2.4585	23.60593333	3.2879	-2.8439112	0.01079464
hsa-miR-499b-5p	0	0	0	0	0	4	0	0	0	0	0	0.4683	0.01	0.1561	3.964398632	0.632802289
hsa-miR-5000-3p	29	17	19	0	0	16	3.2427	1.7799	2.1682	0	0	1.8731	2.396933333	0.624366667	-1.940724361	0.344978732
hsa-miR-5000-5p	2	0	10	0	6	2	0.2236	0	1.1412	0	0.6637	0.2341	0.454933333	0.299266667	-0.60422355	1
hsa-miR-5001-3p	10	7	7	9	4	6	1.1182	0.7329	0.7988	1.8565	0.4425	0.7024	0.8833	1.000466667	0.179697684	0.735629824
hsa-miR-5001-5p	0	0	3	0	0	0	0	0	0.3423	0	0	0	0.1141	0.01	-3.512226887	0.847407801
hsa-miR-5002-3p	0	3	0	0	0	0	0	0.3141	0	0	0	0	0.1047	0.01	-3.388189537	0.8512752
hsa-miR-5002-5p	10	10	13	2	3	14	1.1182	1.047	1.4835	0.4126	0.3319	1.639	1.216233333	0.7945	-0.61430091	0.877901283
hsa-miR-5004-5p	0	0	3	0	0	3	0	0	0.3423	0	0	0.3512	0.1141	0.117066667	0.037031553	1
hsa-miR-5008-5p	2	0	0	0	0	0	0.2236	0	0	0	0	0	0.074533333	0.01	-2.897885782	0.831878283
hsa-miR-500a-3p	1625	1225	779	1271	2224	2492	181.7055	128.2581	88.8961	262.1839	246.016	291.7387	132.9532333	266.6462	1.004007905	0.068131553
hsa-miR-500a-5p	20	8	26	52	41	39	2.2364	0.8376	2.967	10.7266	4.5354	4.5657	2.013666667	6.609233333	1.714658044	0.02913361
hsa-miR-500b-3p	26	16	23	12	45	49	2.9073	1.6752	2.6247	2.4754	4.9778	5.7364	2.4024	4.396533333	0.871890027	0.149997269
hsa-miR-500b-5p	0	4	4	2	3	0	0	0.4188	0.4565	0.4126	0.3319	0	0.291766667	0.248166667	-0.233505722	1
hsa-miR-5010-3p	32	64	75	12	40	26	3.5782	6.7008	8.5587	2.4754	4.4247	3.0438	6.279233333	3.314633333	-0.921739136	0.595712171
hsa-miR-5010-5p	57	161	255	5	123	148	6.3737	16.8568	29.0995	1.0314	13.6061	17.3264	17.44333333	10.65463333	-0.711194813	0.826494306
hsa-miR-501-3p	2891	2810	1892	2138	4551	3080	323.268	294.2084	215.9068	441.0301	503.4258	360.5759	277.7944	435.0106	0.647033039	0.159611919
hsa-miR-501-5p	10	13	5	44	9	32	1.1182	1.3611	0.5706	9.0764	0.9956	3.7462	1.016633333	4.606066667	2.179735853	0.025098447
hsa-miR-502-3p	565	379	364	561	751	691	63.1776	39.6815	41.5381	115.724	83.0747	80.8954	48.1324	93.23136667	0.953807054	0.084247649
hsa-miR-502-5p	0	8	5	0	8	5	0	0.8376	0.5706	0	0.8849	0.5854	0.4694	0.4901	0.062258305	0.800326383
hsa-miR-503-5p	82	99	28	125	122	51	9.1691	10.3653	3.1952	25.7852	13.4955	5.9706	7.576533333	15.08376667	0.993386944	0.14988513
hsa-miR-504-3p	8	3	0	0	0	3	0.8946	0.3141	0	0	0	0.3512	0.4029	0.117066667	-1.783091461	0.697346168
hsa-miR-504-5p	2693	5351	7298	28	804	1411	301.1279	560.2523	832.8158	5.7759	88.9374	165.1859	564.732	86.63306667	-2.70457669	0.032693934
hsa-miR-505-3p	268	214	320	507	583	820	29.9674	22.4059	36.517	104.5848	64.4907	95.9975	29.6301	88.35766667	1.576291825	0.013458602
hsa-miR-505-5p	45	46	137	46	106	129	5.0318	4.8162	15.6338	9.489	11.7256	15.102	8.493933333	12.10553333	0.511161951	0.290608803
hsa-miR-506-3p	11	22	28	0	23	74	1.23	2.3034	3.1952	0	2.5442	8.6632	2.242866667	3.7358	0.736073363	0.379874981
hsa-miR-508-3p	0	0	4	0	0	4	0	0	0.4565	0	0	0.4683	0.152166667	0.1561	0.036818178	1
hsa-miR-508-5p	0	0	0	0	0	7	0	0	0	0	0	0.8195	0.01	0.273166667	4.771709543	0.437000419
hsa-miR-5088-5p	3	0	12	0	3	0	0.3355	0	1.3694	0	0.3319	0	0.5683	0.110633333	-2.360866587	0.598377736
hsa-miR-5089-3p	0	5	0	0	0	0	0	0.5235	0	0	0	0	0.1745	0.01	-4.125155131	0.756250569
hsa-miR-5090	0	3	5	0	9	10	0	0.3141	0.5706	0	0.9956	1.1707	0.2949	0.7221	1.29197282	0.347263141
hsa-miR-5091	0	3	0	0	0	0	0	0.3141	0	0	0	0	0.1047	0.01	-3.388189537	0.850576474
hsa-miR-509-3-5p	3	5	10	0	12	10	0.3355	0.5235	1.1412	0	1.3274	1.1707	0.666733333	0.8327	0.320686968	0.604947613
hsa-miR-509-3p	27	39	39	4	56	117	3.0191	4.0833	4.4505	0.8251	6.1946	13.6972	3.850966667	6.905633333	0.842553098	0.221968221
hsa-miR-5094	10	3	15	2	0	3	1.1182	0.3141	1.7117	0.4126	0	0.3512	1.048	0.2546	-2.041334393	0.326545868
hsa-miR-509-5p	0	0	0	0	4	0	0	0	0	0	0.4425	0	0.01	0.1475	3.882643049	0.606176818
hsa-miR-510-5p	0	0	0	0	0	2	0	0	0	0	0	0.2341	0.01	0.078033333	2.964090529	0.777914519
hsa-miR-511-3p	4	0	0	0	0	0	0.4473	0	0	0	0	0	0.1491	0.01	-3.898208353	0.79331418
hsa-miR-511-5p	16	12	0	5	3	7	1.7891	1.2564	0	1.0314	0.3319	0.8195	1.015166667	0.7276	-0.480499156	0.921065595
hsa-miR-512-3p	0	2	0	0	0	5	0	0.2094	0	0	0	0.5854	0.0698	0.195133333	1.483161303	0.855516102
hsa-miR-513c-5p	0	3	3	0	0	9	0	0.3141	0.3423	0	0	1.0536	0.2188	0.3512	0.682680107	0.766896881
hsa-miR-514a-3p	18	11	15	5	0	28	2.0127	1.1517	1.7117	1.0314	0	3.278	1.625366667	1.436466667	-0.178240697	0.905689339
hsa-miR-514a-5p	5	0	6	0	0	0	0.5591	0	0.6847	0	0	0	0.4146	0.01	-5.373648211	0.278149765
hsa-miR-515-5p	0	2	0	0	0	0	0	0.2094	0	0	0	0	0.0698	0.01	-2.803227036	0.827752099
hsa-miR-516a-5p	158	206	84	0	18	31	17.6674	21.5683	9.5857	0	1.9911	3.6292	16.2738	1.873433333	-3.118794621	0.026296178
hsa-miR-516b-5p	0	0	5	0	0	2	0	0	0.5706	0	0	0.2341	0.1902	0.078033333	-1.285354812	0.931750555
hsa-miR-5187-3p	3	0	0	0	0	0	0.3355	0	0	0	0	0	0.111833333	0.01	-3.483278361	0.847910378
hsa-miR-5187-5p	13	24	22	9	10	7	1.4536	2.5128	2.5105	1.8565	1.1062	0.8195	2.158966667	1.260733333	-0.776077816	0.685809071
hsa-miR-5189-3p	0	4	0	0	9	8	0	0.4188	0	0	0.9956	0.9366	0.1396	0.644066667	2.205911086	0.276843603
hsa-miR-5189-5p	0	6	0	0	0	0	0	0.6282	0	0	0	0	0.2094	0.01	-4.388189537	0.734054445
hsa-miR-518a-3p	0	0	2	0	0	0	0	0	0.2282	0	0	0	0.076066667	0.01	-2.927264386	0.826934388
hsa-miR-518b	0	0	0	0	0	4	0	0	0	0	0	0.4683	0.01	0.1561	3.964398632	0.632748567
hsa-miR-5191	0	0	9	0	0	0	0	0	1.027	0	0	0	0.342333333	0.01	-5.097329871	0.551963762
hsa-miR-5193	5	0	8	0	0	0	0.5591	0	0.9129	0	0	0	0.490666667	0.01	-5.61667136	0.226164756
hsa-miR-5196-3p	2	0	6	0	6	0	0.2236	0	0.6847	0	0.6637	0	0.302766667	0.221233333	-0.452637606	1
hsa-miR-519a-2-5p	0	4	0	0	0	0	0	0.4188	0	0	0	0	0.1396	0.01	-3.803227036	0.797806299
hsa-miR-519a-5p	4	4	0	0	0	0	0.4473	0.4188	0	0	0	0	0.2887	0.01	-4.851499202	0.460159341
hsa-miR-520a-5p	4	0	0	0	0	0	0.4473	0	0	0	0	0	0.1491	0.01	-3.898208353	0.794120506
hsa-miR-520b-5p	0	4	0	0	0	0	0	0.4188	0	0	0	0	0.1396	0.01	-3.803227036	0.795783511
hsa-miR-520d-5p	0	0	14	0	4	6	0	0	1.5976	0	0.4425	0.7024	0.532533333	0.381633333	-0.480684645	1
hsa-miR-521	4	0	0	0	0	0	0.4473	0	0	0	0	0	0.1491	0.01	-3.898208353	0.793890953
hsa-miR-522-3p	2	2	27	0	0	11	0.2236	0.2094	3.0811	0	0	1.2878	1.171366667	0.429266667	-1.448246691	0.613370869
hsa-miR-525-5p	0	0	0	0	0	2	0	0	0	0	0	0.2341	0.01	0.078033333	2.964090529	0.777503687
hsa-miR-532-3p	76	145	145	429	353	316	8.4982	15.1816	16.5468	88.4948	39.0484	36.9942	13.40886667	54.8458	2.032193842	0.005016316
hsa-miR-532-5p	406	292	152	888	277	442	45.3984	30.5725	17.3456	183.1781	30.6414	51.745	31.1055	88.5215	1.508858201	0.04588655
hsa-miR-539-3p	2666	1377	372	32	106	205	298.1088	144.1726	42.451	6.601	11.7256	23.9994	161.5774667	14.10866667	-3.517572458	0.001785152
hsa-miR-539-5p	411	674	637	26	80	265	45.9575	70.5681	72.6917	5.3633	8.8495	31.0236	63.07243333	15.0788	-2.064487973	0.068793741
hsa-miR-541-3p	32	50	27	30	43	22	3.5782	5.235	3.0811	6.1884	4.7566	2.5755	3.964766667	4.506833333	0.184878136	0.541866692
hsa-miR-541-5p	14	0	12	6	9	0	1.5655	0	1.3694	1.2377	0.9956	0	0.9783	0.744433333	-0.394134286	1
hsa-miR-542-3p	32	34	22	29	16	4	3.5782	3.5598	2.5105	5.9822	1.7699	0.4683	3.216166667	2.740133333	-0.231096075	0.983839859
hsa-miR-542-5p	5	4	0	7	22	7	0.5591	0.4188	0	1.444	2.4336	0.8195	0.325966667	1.5657	2.264011461	0.058797981
hsa-miR-543	1405	2117	2152	963	1332	1059	157.1054	221.6509	245.5768	198.6492	147.3441	123.9772	208.1110333	156.6568333	-0.409745753	0.953969525
hsa-miR-544a	15	5	6	0	3	0	1.6773	0.5235	0.6847	0	0.3319	0	0.961833333	0.110633333	-3.120000796	0.235381503
hsa-miR-544b	0	5	0	0	0	0	0	0.5235	0	0	0	0	0.1745	0.01	-4.125155131	0.755844016
hsa-miR-545-3p	59	78	7	7	34	10	6.5973	8.1666	0.7988	1.444	3.761	1.1707	5.187566667	2.125233333	-1.287436726	0.457735358
hsa-miR-548a-3p	38	33	9	2	15	17	4.2491	3.4551	1.027	0.4126	1.6593	1.9902	2.9104	1.354033333	-1.103954193	0.575782363
hsa-miR-548aa	9	10	0	0	9	17	1.0064	1.047	0	0	0.9956	1.9902	0.684466667	0.995266667	0.540102841	0.594605871
hsa-miR-548ab	0	17	14	0	0	0	0	1.7799	1.5976	0	0	0	1.125833333	0.01	-6.814849459	0.035721007
hsa-miR-548ac	0	6	0	0	0	2	0	0.6282	0	0	0	0.2341	0.2094	0.078033333	-1.424099009	0.863623551
hsa-miR-548ad-5p	0	0	2	2	0	0	0	0	0.2282	0.4126	0	0	0.076066667	0.137533333	0.85444503	1
hsa-miR-548ae-5p	0	7	14	2	0	0	0	0.7329	1.5976	0.4126	0	0	0.776833333	0.137533333	-2.497823787	0.341145472
hsa-miR-548ah-3p	24	8	3	4	3	5	2.6837	0.8376	0.3423	0.8251	0.3319	0.5854	1.287866667	0.5808	-1.14886988	0.585024858
hsa-miR-548ai	0	0	3	0	0	0	0	0	0.3423	0	0	0	0.1141	0.01	-3.512226887	0.84807748
hsa-miR-548al	9	7	8	0	5	8	1.0064	0.7329	0.9129	0	0.5531	0.9366	0.884066667	0.496566667	-0.832167746	0.856156491
hsa-miR-548am-3p	7	0	0	0	0	0	0.7827	0	0	0	0	0	0.2609	0.01	-4.705425039	0.711596604
hsa-miR-548am-5p	5	0	0	0	0	0	0.5591	0	0	0	0	0	0.186366667	0.01	-4.220071939	0.755291822
hsa-miR-548ap-3p	0	2	0	0	0	0	0	0.2094	0	0	0	0	0.0698	0.01	-2.803227036	0.830453551
hsa-miR-548aq-3p	0	10	0	0	0	0	0	1.047	0	0	0	0	0.349	0.01	-5.125155131	0.493999256
hsa-miR-548ar-3p	0	13	0	0	0	0	0	1.3611	0	0	0	0	0.4537	0.01	-5.503666755	0.367347477
hsa-miR-548as-3p	6	5	0	0	0	0	0.6709	0.5235	0	0	0	0	0.398133333	0.01	-5.31517976	0.28173944
hsa-miR-548at-5p	4	0	0	0	0	0	0.4473	0	0	0	0	0	0.1491	0.01	-3.898208353	0.794235037
hsa-miR-548au-5p	5	0	0	0	0	0	0.5591	0	0	0	0	0	0.186366667	0.01	-4.220071939	0.755225649
hsa-miR-548av-3p	0	0	0	2	0	0	0	0	0	0.4126	0	0	0.01	0.137533333	3.781709415	0.731700426
hsa-miR-548ay-3p	4	6	8	2	0	4	0.4473	0.6282	0.9129	0.4126	0	0.4683	0.6628	0.293633333	-1.17455785	0.675892202
hsa-miR-548ay-5p	0	0	10	2	0	0	0	0	1.1412	0.4126	0	0	0.3804	0.137533333	-1.467735926	0.772856723
hsa-miR-548az-5p	3	0	0	0	0	0	0.3355	0	0	0	0	0	0.111833333	0.01	-3.483278361	0.848011368
hsa-miR-548b-3p	48	23	21	11	21	28	5.3673	2.4081	2.3964	2.2691	2.323	3.278	3.3906	2.623366667	-0.370121129	0.964910688
hsa-miR-548b-5p	0	4	0	0	0	0	0	0.4188	0	0	0	0	0.1396	0.01	-3.803227036	0.798576042
hsa-miR-548ba	3	0	0	2	0	0	0.3355	0	0	0.4126	0	0	0.111833333	0.137533333	0.298431055	1
hsa-miR-548bc	8	7	0	0	5	0	0.8946	0.7329	0	0	0.5531	0	0.5425	0.184366667	-1.557045296	0.731614665
hsa-miR-548c-5p	5	0	0	0	0	0	0.5591	0	0	0	0	0	0.186366667	0.01	-4.220071939	0.755026843
hsa-miR-548d-5p	0	0	10	2	0	0	0	0	1.1412	0.4126	0	0	0.3804	0.137533333	-1.467735926	0.77261188
hsa-miR-548e-3p	59	12	12	6	4	0	6.5973	1.2564	1.3694	1.2377	0.4425	0	3.074366667	0.560066667	-2.456618768	0.130685857
hsa-miR-548e-5p	0	6	14	0	0	0	0	0.6282	1.5976	0	0	0	0.741933333	0.01	-6.213217654	0.099742599
hsa-miR-548f-3p	3	7	0	0	0	0	0.3355	0.7329	0	0	0	0	0.356133333	0.01	-5.15434557	0.337005972
hsa-miR-548h-3p	0	7	0	0	9	3	0	0.7329	0	0	0.9956	0.3512	0.2443	0.448933333	0.877847357	0.587530942
hsa-miR-548h-5p	0	0	0	2	0	0	0	0	0	0.4126	0	0	0.01	0.137533333	3.781709415	0.733534353
hsa-miR-548j-3p	7	0	0	0	0	0	0.7827	0	0	0	0	0	0.2609	0.01	-4.705425039	0.711754703
hsa-miR-548j-5p	2	4	0	0	0	0	0.2236	0.4188	0	0	0	0	0.214133333	0.01	-4.420437487	0.500694445
hsa-miR-548k	56	37	43	12	20	19	6.2619	3.8739	4.907	2.4754	2.2124	2.2243	5.014266667	2.304033333	-1.121877134	0.407282233
hsa-miR-548l	0	0	8	0	5	0	0	0	0.9129	0	0.5531	0	0.3043	0.184366667	-0.722916493	1
hsa-miR-548n	0	2	3	0	0	0	0	0.2094	0.3423	0	0	0	0.1839	0.01	-4.200849575	0.525480462
hsa-miR-548o-3p	31	23	39	7	24	32	3.4664	2.4081	4.4505	1.444	2.6548	3.7462	3.441666667	2.615	-0.396296429	0.983073296
hsa-miR-548o-5p	5	0	0	0	0	0	0.5591	0	0	0	0	0	0.186366667	0.01	-4.220071939	0.754694545
hsa-miR-548p	7	0	0	0	0	0	0.7827	0	0	0	0	0	0.2609	0.01	-4.705425039	0.711634891
hsa-miR-548q	6	0	0	3	0	5	0.6709	0	0	0.6188	0	0.5854	0.223633333	0.4014	0.843905374	0.766606485
hsa-miR-548s	0	0	0	0	0	4	0	0	0	0	0	0.4683	0.01	0.1561	3.964398632	0.632965909
hsa-miR-548t-3p	9	10	0	0	9	17	1.0064	1.047	0	0	0.9956	1.9902	0.684466667	0.995266667	0.540102841	0.594787622
hsa-miR-548u	0	10	0	0	0	0	0	1.047	0	0	0	0	0.349	0.01	-5.125155131	0.494251743
hsa-miR-548v	12	0	5	0	0	0	1.3418	0	0.5706	0	0	0	0.637466667	0.01	-5.994278	0.154178177
hsa-miR-548w	0	0	0	0	5	0	0	0	0	0	0.5531	0	0.01	0.184366667	4.204505936	0.578131667
hsa-miR-548z	0	7	0	0	9	3	0	0.7329	0	0	0.9956	0.3512	0.2443	0.448933333	0.877847357	0.587652854
hsa-miR-549a-3p	0	0	0	2	4	0	0	0	0	0.4126	0.4425	0	0.01	0.285033333	4.833058741	0.336055795
hsa-miR-549a-5p	0	7	3	0	0	4	0	0.7329	0.3423	0	0	0.4683	0.3584	0.1561	-1.1991001	0.790639544
hsa-miR-550a-3-5p	16	12	7	9	11	0	1.7891	1.2564	0.7988	1.8565	1.2168	0	1.281433333	1.024433333	-0.322932323	1
hsa-miR-550a-3p	17	54	43	98	116	48	1.9009	5.6538	4.907	20.2156	12.8318	5.6194	4.1539	12.88893333	1.633594483	0.033095925
hsa-miR-550a-5p	318	381	174	49	136	143	35.5584	39.8909	19.8561	10.1078	15.0441	16.741	31.76846667	13.9643	-1.185852203	0.345830812
hsa-miR-550b-3p	0	3	0	0	0	0	0	0.3141	0	0	0	0	0.1047	0.01	-3.388189537	0.851504813
hsa-miR-551a	0	3	0	0	3	5	0	0.3141	0	0	0.3319	0.5854	0.1047	0.305766667	1.546169697	0.535459245
hsa-miR-551b-3p	5	2	0	5	0	0	0.5591	0.2094	0	1.0314	0	0	0.256166667	0.3438	0.424486786	0.87739106
hsa-miR-551b-5p	3	9	16	7	61	34	0.3355	0.9423	1.8258	1.444	6.7477	3.9804	1.034533333	4.057366667	1.971563555	0.029720074
hsa-miR-552-5p	6	3	0	0	0	0	0.6709	0.3141	0	0	0	0	0.328333333	0.01	-5.037089319	0.389933287
hsa-miR-556-3p	7	8	2	0	0	2	0.7827	0.8376	0.2282	0	0	0.2341	0.616166667	0.078033333	-2.981158204	0.272456865
hsa-miR-556-5p	27	10	7	8	6	14	3.0191	1.047	0.7988	1.6503	0.6637	1.639	1.621633333	1.317666667	-0.299462195	1
hsa-miR-5579-3p	0	0	0	0	0	4	0	0	0	0	0	0.4683	0.01	0.1561	3.964398632	0.633210909
hsa-miR-5579-5p	4	2	0	2	0	0	0.4473	0.2094	0	0.4126	0	0	0.2189	0.137533333	-0.670490634	0.919603074
hsa-miR-5580-5p	2	0	0	0	0	0	0.2236	0	0	0	0	0	0.074533333	0.01	-2.897885782	0.833869575
hsa-miR-5581-3p	8	5	16	0	8	9	0.8946	0.5235	1.8258	0	0.8849	1.0536	1.0813	0.646166667	-0.742788611	0.882232945
hsa-miR-5584-3p	0	0	0	0	0	2	0	0	0	0	0	0.2341	0.01	0.078033333	2.964090529	0.777400309
hsa-miR-5584-5p	33	29	81	0	0	13	3.69	3.0363	9.2434	0	0	1.5219	5.323233333	0.5073	-3.39139174	0.044534279
hsa-miR-5585-5p	3	4	0	0	12	0	0.3355	0.4188	0	0	1.3274	0	0.251433333	0.442466667	0.815392848	0.596583795
hsa-miR-5587-3p	0	0	0	3	2	2	0	0	0	0.6188	0.2212	0.2341	0.01	0.358033333	5.162022005	0.174324825
hsa-miR-5587-5p	0	0	0	2	0	0	0	0	0	0.4126	0	0	0.01	0.137533333	3.781709415	0.73138899
hsa-miR-561-5p	82	79	37	13	0	161	9.1691	8.2713	4.2223	2.6817	0	18.8483	7.2209	7.176666667	-0.00886475	0.790723976
hsa-miR-5680	6	5	0	0	0	2	0.6709	0.5235	0	0	0	0.2341	0.398133333	0.078033333	-2.351089231	0.584359624
hsa-miR-5682	4	0	0	0	0	0	0.4473	0	0	0	0	0	0.1491	0.01	-3.898208353	0.794349405
hsa-miR-5683	1760	1046	539	11	88	185	196.801	109.5167	61.5083	2.2691	9.7344	21.658	122.6086667	11.2205	-3.44985209	0.003006604
hsa-miR-5688	11	6	0	0	0	7	1.23	0.6282	0	0	0	0.8195	0.6194	0.273166667	-1.181089934	0.807835784
hsa-miR-5690	10	0	5	0	0	0	1.1182	0	0.5706	0	0	0	0.562933333	0.01	-5.814892173	0.176963689
hsa-miR-5695	2	6	0	0	0	0	0.2236	0.6282	0	0	0	0	0.283933333	0.01	-4.827480324	0.470267632
hsa-miR-5698	5	0	0	0	0	0	0.5591	0	0	0	0	0	0.186366667	0.01	-4.220071939	0.75555604
hsa-miR-5699-3p	3	0	4	0	0	2	0.3355	0	0.4565	0	0	0.2341	0.264	0.078033333	-1.758375496	0.803201367
hsa-miR-5699-5p	0	7	2	2	2	0	0	0.7329	0.2282	0.4126	0.2212	0	0.320366667	0.211266667	-0.600658888	1
hsa-miR-5701	3	0	0	0	2	2	0.3355	0	0	0	0.2212	0.2341	0.111833333	0.151766667	0.440504693	0.819318854
hsa-miR-5703	0	0	3	0	0	0	0	0	0.3423	0	0	0	0.1141	0.01	-3.512226887	0.848267396
hsa-miR-570-3p	166	72	52	3	39	18	18.5619	7.5384	5.934	0.6188	4.3141	2.1073	10.6781	2.346733333	-2.185929147	0.104732292
hsa-miR-570-5p	0	0	3	0	0	0	0	0	0.3423	0	0	0	0.1141	0.01	-3.512226887	0.847695759
hsa-miR-5706	3	0	0	0	0	0	0.3355	0	0	0	0	0	0.111833333	0.01	-3.483278361	0.847707856
hsa-miR-574-3p	3700	4339	5263	3725	4239	2801	413.7294	454.2954	600.5905	768.399	468.9127	327.9133	489.5384333	521.7416667	0.091913523	0.550284097
hsa-miR-574-5p	372	344	438	705	391	199	41.5966	36.017	49.9826	145.4285	43.2519	23.2969	42.53206667	70.6591	0.732324415	0.233568651
hsa-miR-576-3p	22	9	0	11	0	4	2.46	0.9423	0	2.2691	0	0.4683	1.1341	0.912466667	-0.313704095	0.970961115
hsa-miR-576-5p	109	148	57	47	22	71	12.1882	15.4957	6.5046	9.6952	2.4336	8.312	11.39616667	6.8136	-0.742059466	0.621022672
hsa-miR-577	3111	1396	1932	85	93	1296	347.8682	146.1619	220.4714	17.5339	10.2875	151.7228	238.1671667	59.84806667	-1.992597991	0.119176851
hsa-miR-579-3p	4	0	0	0	0	2	0.4473	0	0	0	0	0.2341	0.1491	0.078033333	-0.934117824	1
hsa-miR-579-5p	9	0	0	0	0	2	1.0064	0	0	0	0	0.2341	0.335466667	0.078033333	-2.104006988	0.736743483
hsa-miR-580-3p	10	10	4	0	4	8	1.1182	1.047	0.4565	0	0.4425	0.9366	0.8739	0.4597	-0.926775536	0.80926777
hsa-miR-582-3p	706	483	189	10	58	179	78.944	50.5703	21.5679	2.0628	6.4159	20.9555	50.36073333	9.8114	-2.359768375	0.055839731
hsa-miR-582-5p	417	420	244	45	26	198	46.6284	43.9742	27.8442	9.2827	2.8761	23.1799	39.48226667	11.77956667	-1.744918349	0.129230428
hsa-miR-584-3p	37	9	14	4	6	14	4.1373	0.9423	1.5976	0.8251	0.6637	1.639	2.225733333	1.0426	-1.094094988	0.542820861
hsa-miR-584-5p	1813	1172	1746	339	221	765	202.7274	122.709	199.2459	69.9295	24.4467	89.5586	174.8941	61.3116	-1.512249662	0.149475642
hsa-miR-585-5p	9	4	0	0	0	0	1.0064	0.4188	0	0	0	0	0.475066667	0.01	-5.570058078	0.235851398
hsa-miR-589-3p	4	3	0	0	0	0	0.4473	0.3141	0	0	0	0	0.2538	0.01	-4.665620164	0.504427957
hsa-miR-589-5p	472	418	367	581	504	491	52.7785	43.7648	41.8804	119.8496	55.7518	57.4814	46.14123333	77.69426667	0.751751574	0.160551666
hsa-miR-590-3p	20	19	5	10	4	0	2.2364	1.9893	0.5706	2.0628	0.4425	0	1.598766667	0.8351	-0.936938529	0.646799892
hsa-miR-590-5p	0	0	0	2	0	0	0	0	0	0.4126	0	0	0.01	0.137533333	3.781709415	0.731492989
hsa-miR-592	13	24	4	8	0	7	1.4536	2.5128	0.4565	1.6503	0	0.8195	1.4743	0.823266667	-0.840598404	0.692540964
hsa-miR-597-3p	9	0	5	0	0	4	1.0064	0	0.5706	0	0	0.4683	0.525666667	0.1561	-1.751677717	0.630564328
hsa-miR-597-5p	0	3	4	0	2	5	0	0.3141	0.4565	0	0.2212	0.5854	0.256866667	0.268866667	0.06587122	0.843927059
hsa-miR-598-3p	365	194	160	125	15	61	40.8138	20.3119	18.2585	25.7852	1.6593	7.1413	26.4614	11.5286	-1.198672066	0.323881886
hsa-miR-598-5p	21	7	37	3	3	19	2.3482	0.7329	4.2223	0.6188	0.3319	2.2243	2.434466667	1.058333333	-1.201811656	0.504565613
hsa-miR-602	3	0	0	2	0	0	0.3355	0	0	0.4126	0	0	0.111833333	0.137533333	0.298431055	1
hsa-miR-605-3p	15	8	0	4	0	0	1.6773	0.8376	0	0.8251	0	0	0.8383	0.275033333	-1.607860149	0.582186491
hsa-miR-605-5p	7	0	0	4	0	2	0.7827	0	0	0.8251	0	0.2341	0.2609	0.353066667	0.436443677	0.82403012
hsa-miR-607	5	0	0	0	0	0	0.5591	0	0	0	0	0	0.186366667	0.01	-4.220071939	0.755093159
hsa-miR-6125	0	0	2	0	0	0	0	0	0.2282	0	0	0	0.076066667	0.01	-2.927264386	0.826999849
hsa-miR-6132	5	0	0	0	0	0	0.5591	0	0	0	0	0	0.186366667	0.01	-4.220071939	0.754960479
hsa-miR-615-3p	2	3	15	231	1683	15	0.2236	0.3141	1.7117	47.6511	186.1713	1.7561	0.7498	78.52616667	6.710523836	9.98E-06
hsa-miR-616-3p	7	0	30	2	2	8	0.7827	0	3.4235	0.4126	0.2212	0.9366	1.402066667	0.523466667	-1.421385372	0.566801131
hsa-miR-616-5p	21	13	13	0	8	54	2.3482	1.3611	1.4835	0	0.8849	6.3218	1.730933333	2.402233333	0.472826129	0.503617804
hsa-miR-618	32	13	4	14	11	35	3.5782	1.3611	0.4565	2.8879	1.2168	4.0975	1.7986	2.734066667	0.604174048	0.383031923
hsa-miR-619-5p	98	75	41	9	22	22	10.9582	7.8525	4.6787	1.8565	2.4336	2.5755	7.8298	2.288533333	-1.774552151	0.12791363
hsa-miR-624-3p	4	6	0	0	3	0	0.4473	0.6282	0	0	0.3319	0	0.3585	0.110633333	-1.69618699	0.793652441
hsa-miR-624-5p	57	50	6	14	23	21	6.3737	5.235	0.6847	2.8879	2.5442	2.4585	4.0978	2.6302	-0.639677067	0.813366925
hsa-miR-625-3p	2372	1541	1516	256	420	784	265.2341	161.3434	172.9993	52.8081	46.4599	91.783	199.8589333	63.68366667	-1.649986752	0.109513242
hsa-miR-625-5p	91	97	44	22	30	58	10.1755	10.1559	5.0211	4.5382	3.3186	6.7901	8.450833333	4.8823	-0.791532666	0.632775272
hsa-miR-627-3p	21	12	2	2	3	14	2.3482	1.2564	0.2282	0.4126	0.3319	1.639	1.2776	0.7945	-0.685317093	0.854859738
hsa-miR-627-5p	0	12	0	0	0	0	0	1.2564	0	0	0	0	0.4188	0.01	-5.388189537	0.408876464
hsa-miR-628-3p	4558	6723	4958	275	1015	2672	509.6699	703.9014	565.7853	56.7274	112.278	312.8113	593.1188667	160.6055667	-1.884799365	0.085171484
hsa-miR-628-5p	136	222	23	18	26	42	15.2074	23.2435	2.6247	3.7131	2.8761	4.9169	13.69186667	3.835366667	-1.835882735	0.129305125
hsa-miR-629-3p	12	34	13	8	22	0	1.3418	3.5598	1.4835	1.6503	2.4336	0	2.128366667	1.3613	-0.644761675	0.876160165
hsa-miR-629-5p	216	540	168	287	143	129	24.1529	56.5383	19.1714	59.2028	15.8185	15.102	33.28753333	30.0411	-0.148044328	0.895942178
hsa-miR-636	2	0	0	4	0	2	0.2236	0	0	0.8251	0	0.2341	0.074533333	0.353066667	2.243982934	0.442934937
hsa-miR-639	0	4	0	0	0	0	0	0.4188	0	0	0	0	0.1396	0.01	-3.803227036	0.795780631
hsa-miR-641	38	36	9	10	38	49	4.2491	3.7692	1.027	2.0628	4.2035	5.7364	3.0151	4.0009	0.408118718	0.391242851
hsa-miR-642a-3p	221	1137	348	9	48	217	24.7119	119.0445	39.7122	1.8565	5.3097	25.4042	61.1562	10.8568	-2.493899829	0.052122745
hsa-miR-642a-5p	12	8	30	13	0	10	1.3418	0.8376	3.4235	2.6817	0	1.1707	1.867633333	1.284133333	-0.540416236	0.854872208
hsa-miR-642b-3p	285	0	0	0	0	0	31.8683	0	0	0	0	0	10.62276667	0.01	-10.05294385	0.0026824
hsa-miR-643	0	0	4	0	0	0	0	0	0.4565	0	0	0	0.152166667	0.01	-3.927580454	0.794578501
hsa-miR-6500-3p	10	9	8	155	68	2	1.1182	0.9423	0.9129	31.9736	7.5221	0.2341	0.991133333	13.24326667	3.740036069	0.003199962
hsa-miR-6501-5p	2	0	0	0	4	0	0.2236	0	0	0	0.4425	0	0.074533333	0.1475	0.984757267	0.876376104
hsa-miR-6503-3p	0	10	0	2	0	2	0	1.047	0	0.4126	0	0.2341	0.349	0.215566667	-0.695092927	0.877183997
hsa-miR-6503-5p	0	0	0	4	5	0	0	0	0	0.8251	0.5531	0	0.01	0.4594	5.521678952	0.174507089
hsa-miR-6504-3p	2	0	0	0	0	0	0.2236	0	0	0	0	0	0.074533333	0.01	-2.897885782	0.833191041
hsa-miR-6504-5p	7	0	2	0	0	0	0.7827	0	0.2282	0	0	0	0.336966667	0.01	-5.074533979	0.395181543
hsa-miR-6505-3p	7	7	0	0	0	3	0.7827	0.7329	0	0	0	0.3512	0.5052	0.117066667	-2.109524295	0.54504479
hsa-miR-6505-5p	10	32	40	2	0	10	1.1182	3.3504	4.5646	0.4126	0	1.1707	3.011066667	0.527766667	-2.512302511	0.10316404
hsa-miR-6506-5p	0	0	0	0	2	0	0	0	0	0	0.2212	0	0.01	0.073733333	2.88231698	0.789401551
hsa-miR-6507-3p	0	0	0	0	6	0	0	0	0	0	0.6637	0	0.01	0.221233333	4.467496868	0.509532822
hsa-miR-6507-5p	4	8	11	0	4	13	0.4473	0.8376	1.2553	0	0.4425	1.5219	0.846733333	0.6548	-0.370853363	1
hsa-miR-6508-3p	10	14	22	2	13	6	1.1182	1.4658	2.5105	0.4126	1.438	0.7024	1.698166667	0.851	-0.996747022	0.668208038
hsa-miR-6508-5p	3	0	0	0	0	4	0.3355	0	0	0	0	0.4683	0.111833333	0.1561	0.481120272	0.923487273
hsa-miR-6509-3p	2	15	2	0	5	11	0.2236	1.5705	0.2282	0	0.5531	1.2878	0.6741	0.613633333	-0.135585771	0.913827142
hsa-miR-6509-5p	50	41	5	5	18	15	5.5909	4.2927	0.5706	1.0314	1.9911	1.7561	3.484733333	1.592866667	-1.12942275	0.539600875
hsa-miR-6511a-3p	68	244	548	40	119	152	7.6037	25.5469	62.5354	8.2513	13.1636	17.7947	31.89533333	13.06986667	-1.287100933	0.355483536
hsa-miR-6511a-5p	3	15	13	0	8	2	0.3355	1.5705	1.4835	0	0.8849	0.2341	1.129833333	0.373	-1.598862434	0.545464474
hsa-miR-6511b-3p	130	211	331	41	82	88	14.5364	22.0918	37.7723	8.4575	9.0707	10.3022	24.80016667	9.2768	-1.418650672	0.219126389
hsa-miR-6511b-5p	7	31	24	2	23	9	0.7827	3.2457	2.7388	0.4126	2.5442	1.0536	2.255733333	1.3368	-0.754812888	0.863774282
hsa-miR-6513-5p	0	2	0	0	0	0	0	0.2094	0	0	0	0	0.0698	0.01	-2.803227036	0.828622737
hsa-miR-6514-3p	0	2	0	0	0	2	0	0.2094	0	0	0	0.2341	0.0698	0.078033333	0.160863492	1
hsa-miR-6514-5p	8	6	7	8	4	0	0.8946	0.6282	0.7988	1.6503	0.4425	0	0.773866667	0.6976	-0.149684979	0.95408124
hsa-miR-6515-5p	0	0	0	7	10	5	0	0	0	1.444	1.1062	0.5854	0.01	1.0452	6.70763522	0.006033527
hsa-miR-651-5p	10	4	0	5	0	3	1.1182	0.4188	0	1.0314	0	0.3512	0.512333333	0.460866667	-0.152733334	1
hsa-miR-6516-3p	58	48	5	4	0	0	6.4855	5.0256	0.5706	0.8251	0	0	4.027233333	0.275033333	-3.872110678	0.024821662
hsa-miR-6516-5p	30	35	85	10	20	25	3.3546	3.6645	9.6998	2.0628	2.2124	2.9268	5.572966667	2.400666667	-1.215010426	0.391180388
hsa-miR-652-3p	211	382	415	1266	814	340	23.5938	39.9956	47.358	261.1525	90.0436	39.8038	36.98246667	130.3333	1.81729238	0.01798706
hsa-miR-652-5p	10	8	5	5	4	3	1.1182	0.8376	0.5706	1.0314	0.4425	0.3512	0.842133333	0.608366667	-0.469107563	0.944483261
hsa-miR-653-3p	0	3	0	4	0	0	0	0.3141	0	0.8251	0	0	0.1047	0.275033333	1.393345038	0.79994776
hsa-miR-654-3p	8972	5864	3383	6065	6329	3759	1003.2379	613.9637	386.0532	1251.0979	700.1058	440.0665	667.7516	797.0900667	0.255431222	0.434244745
hsa-miR-654-5p	137	221	344	503	360	291	15.3192	23.1388	39.2558	103.7596	39.8227	34.0674	25.9046	59.21656667	1.19279254	0.072692836
hsa-miR-655-3p	151	124	31	31	32	51	16.8846	12.9829	3.5376	6.3947	3.5398	5.9706	11.13503333	5.3017	-1.070578935	0.424125915
hsa-miR-655-5p	0	0	0	2	0	0	0	0	0	0.4126	0	0	0.01	0.137533333	3.781709415	0.732420621
hsa-miR-656-3p	3501	2441	733	107	232	696	391.4775	255.5739	83.6468	22.0721	25.6635	81.4808	243.5660667	43.07213333	-2.499486467	0.02313505
hsa-miR-659-3p	4	2	0	0	3	2	0.4473	0.2094	0	0	0.3319	0.2341	0.2189	0.188666667	-0.214432402	1
hsa-miR-659-5p	47	41	15	4	5	27	5.2555	4.2927	1.7117	0.8251	0.5531	3.1609	3.7533	1.513033333	-1.310715837	0.393184324
hsa-miR-660-3p	0	0	0	3	0	10	0	0	0	0.6188	0	1.1707	0.01	0.5965	5.898450233	0.104171788
hsa-miR-660-5p	89	66	34	153	116	85	9.9519	6.9102	3.8799	31.5611	12.8318	9.951	6.914	18.11463333	1.389563095	0.050902206
hsa-miR-663a	3	0	0	4	0	3	0.3355	0	0	0.8251	0	0.3512	0.111833333	0.3921	1.809871376	0.509017053
hsa-miR-663b	2	4	2	2	3	0	0.2236	0.4188	0.2282	0.4126	0.3319	0	0.2902	0.248166667	-0.225738171	1
hsa-miR-664a-3p	782	848	1168	893	837	450	87.4423	88.786	133.287	184.2095	92.5879	52.6815	103.1717667	109.8263	0.090175351	0.593658242
hsa-miR-664a-5p	290	324	557	357	676	485	32.4274	33.923	63.5624	73.6425	74.7782	56.779	43.30426667	68.3999	0.659485039	0.179255238
hsa-miR-664b-3p	15	28	48	58	31	8	1.6773	2.9316	5.4775	11.9643	3.4292	0.9366	3.362133333	5.443366667	0.69512228	0.358660547
hsa-miR-664b-5p	11	38	84	15	91	75	1.23	3.9786	9.5857	3.0942	10.0663	8.7803	4.931433333	7.3136	0.568574694	0.311830143
hsa-miR-665	205	163	16	507	150	41	22.9228	17.0662	1.8258	104.5848	16.5928	4.7999	13.93826667	41.9925	1.591080519	0.114776173
hsa-miR-668-3p	570	790	1072	140	248	337	63.7367	82.7134	122.3319	28.8794	27.4334	39.4526	89.594	31.9218	-1.488860116	0.162771833
hsa-miR-670-3p	3	2	0	0	0	0	0.3355	0.2094	0	0	0	0	0.181633333	0.01	-4.182957085	0.528365915
hsa-miR-671-3p	569	572	893	230	626	621	63.6249	59.8887	101.9053	47.4448	69.2473	72.7005	75.13963333	63.13086667	-0.251228519	0.82514047
hsa-miR-6715a-3p	0	0	0	0	17	0	0	0	0	0	1.8805	0	0.01	0.626833333	5.970009995	0.116256948
hsa-miR-671-5p	507	225	445	52	75	89	56.6921	23.5576	50.7815	10.7266	8.2964	10.4192	43.67706667	9.814066667	-2.153952992	0.030833684
hsa-miR-6716-3p	67	45	72	26	34	34	7.4919	4.7115	8.2163	5.3633	3.761	3.9804	6.806566667	4.368233333	-0.639877344	0.760567743
hsa-miR-6717-5p	0	7	0	0	15	6	0	0.7329	0	0	1.6593	0.7024	0.2443	0.787233333	1.688137446	0.326393606
hsa-miR-6720-3p	2	0	17	9	0	0	0.2236	0	1.94	1.8565	0	0	0.7212	0.618833333	-0.220848487	1
hsa-miR-6721-5p	5	3	15	3	0	2	0.5591	0.3141	1.7117	0.6188	0	0.2341	0.861633333	0.2843	-1.599659964	0.454755098
hsa-miR-6724-5p	4	2	44	0	3	14	0.4473	0.2094	5.0211	0	0.3319	1.639	1.8926	0.656966667	-1.526477453	0.523412278
hsa-miR-6726-3p	2	12	3	0	6	0	0.2236	1.2564	0.3423	0	0.6637	0	0.607433333	0.221233333	-1.457157306	0.717124528
hsa-miR-6729-3p	0	0	0	0	3	0	0	0	0	0	0.3319	0	0.01	0.110633333	3.467714224	0.647892884
hsa-miR-6729-5p	2	2	2	0	0	2	0.2236	0.2094	0.2282	0	0	0.2341	0.2204	0.078033333	-1.49796179	0.761637021
hsa-miR-6730-3p	0	0	6	0	0	0	0	0	0.6847	0	0	0	0.228233333	0.01	-4.512437607	0.724774684
hsa-miR-6730-5p	0	0	0	2	5	0	0	0	0	0.4126	0.5531	0	0.01	0.3219	5.008540672	0.279354717
hsa-miR-6733-5p	6	11	8	2	0	3	0.6709	1.1517	0.9129	0.4126	0	0.3512	0.911833333	0.2546	-1.840537731	0.359448704
hsa-miR-6734-3p	7	5	19	0	0	4	0.7827	0.5235	2.1682	0	0	0.4683	1.158133333	0.1561	-2.891258915	0.167428278
hsa-miR-6734-5p	27	34	63	7	17	36	3.0191	3.5598	7.1893	1.444	1.8805	4.2145	4.5894	2.513	-0.868894883	0.642355472
hsa-miR-6735-3p	5	0	0	2	3	0	0.5591	0	0	0.4126	0.3319	0	0.186366667	0.248166667	0.413165504	0.862910861
hsa-miR-6735-5p	13	15	18	0	25	5	1.4536	1.5705	2.0541	0	2.7655	0.5854	1.692733333	1.116966667	-0.599768582	1
hsa-miR-6736-3p	0	0	0	2	0	0	0	0	0	0.4126	0	0	0.01	0.137533333	3.781709415	0.733030806
hsa-miR-6736-5p	0	2	5	6	0	0	0	0.2094	0.5706	1.2377	0	0	0.26	0.412566667	0.66611564	0.842614777
hsa-miR-6738-3p	0	0	4	0	5	10	0	0	0.4565	0	0.5531	1.1707	0.152166667	0.5746	1.916905633	0.333125568
hsa-miR-6738-5p	0	0	0	0	3	2	0	0	0	0	0.3319	0.2341	0.01	0.188666667	4.237767647	0.413995934
hsa-miR-6739-5p	5	0	0	0	0	0	0.5591	0	0	0	0	0	0.186366667	0.01	-4.220071939	0.755424026
hsa-miR-6740-5p	0	2	0	0	3	0	0	0.2094	0	0	0.3319	0	0.0698	0.110633333	0.664487187	0.932313358
hsa-miR-6741-3p	17	28	34	2	7	12	1.9009	2.9316	3.8799	0.4126	0.7743	1.4048	2.904133333	0.8639	-1.749171462	0.221519088
hsa-miR-6742-3p	16	0	0	0	0	0	1.7891	0	0	0	0	0	0.596366667	0.01	-5.898127717	0.287069701
hsa-miR-6742-5p	0	0	0	0	0	4	0	0	0	0	0	0.4683	0.01	0.1561	3.964398632	0.633129299
hsa-miR-6743-3p	6	7	8	0	0	0	0.6709	0.7329	0.9129	0	0	0	0.772233333	0.01	-6.270964924	0.033668627
hsa-miR-6743-5p	4	0	0	0	0	0	0.4473	0	0	0	0	0	0.1491	0.01	-3.898208353	0.793775929
hsa-miR-6746-3p	17	21	0	0	0	5	1.9009	2.1987	0	0	0	0.5854	1.366533333	0.195133333	-2.807988501	0.287276525
hsa-miR-6747-3p	11	27	24	2	25	15	1.23	2.8269	2.7388	0.4126	2.7655	1.7561	2.265233333	1.644733333	-0.461805971	0.97826928
hsa-miR-6748-3p	0	2	2	0	0	8	0	0.2094	0.2282	0	0	0.9366	0.145866667	0.3122	1.0978203	0.659841386
hsa-miR-6750-3p	5	4	0	0	0	0	0.5591	0.4188	0	0	0	0	0.325966667	0.01	-5.026652537	0.385925083
hsa-miR-6750-5p	2	0	0	0	3	0	0.2236	0	0	0	0.3319	0	0.074533333	0.110633333	0.569828441	0.932269759
hsa-miR-6751-5p	2	0	0	0	10	2	0.2236	0	0	0	1.1062	0.2341	0.074533333	0.446766667	2.583563863	0.242670691
hsa-miR-6752-3p	0	3	0	0	0	0	0	0.3141	0	0	0	0	0.1047	0.01	-3.388189537	0.851620488
hsa-miR-675-3p	4	5	5	2	0	0	0.4473	0.5235	0.5706	0.4126	0	0	0.5138	0.137533333	-1.90142557	0.46250438
hsa-miR-6754-3p	4	0	0	2	0	0	0.4473	0	0	0.4126	0	0	0.1491	0.137533333	-0.116498937	1
hsa-miR-6755-5p	0	0	4	0	0	0	0	0	0.4565	0	0	0	0.152166667	0.01	-3.927580454	0.794901642
hsa-miR-6757-5p	11	0	8	4	4	3	1.23	0	0.9129	0.8251	0.4425	0.3512	0.7143	0.5396	-0.404639773	1
hsa-miR-6758-3p	3	0	0	0	0	8	0.3355	0	0	0	0	0.9366	0.111833333	0.3122	1.481120272	0.627132413
hsa-miR-6758-5p	0	0	2	0	3	0	0	0	0.2282	0	0.3319	0	0.076066667	0.110633333	0.540449838	0.93242634
hsa-miR-6759-3p	0	0	0	0	0	3	0	0	0	0	0	0.3512	0.01	0.117066667	3.549258439	0.697028607
hsa-miR-6760-3p	0	11	6	0	0	3	0	1.1517	0.6847	0	0	0.3512	0.612133333	0.117066667	-2.386515587	0.451458615
hsa-miR-6760-5p	0	0	9	0	0	0	0	0	1.027	0	0	0	0.342333333	0.01	-5.097329871	0.552564012
hsa-miR-6761-3p	0	9	21	0	11	11	0	0.9423	2.3964	0	1.2168	1.2878	1.1129	0.834866667	-0.414706251	1
hsa-miR-6761-5p	0	0	13	0	0	0	0	0	1.4835	0	0	0	0.4945	0.01	-5.627898616	0.356464999
hsa-miR-6762-3p	3	5	3	3	8	7	0.3355	0.5235	0.3423	0.6188	0.8849	0.8195	0.400433333	0.7744	0.951516879	0.298132302
hsa-miR-6763-5p	0	0	0	0	0	6	0	0	0	0	0	0.7024	0.01	0.234133333	4.549258439	0.516540029
hsa-miR-676-3p	0	0	6	0	0	0	0	0	0.6847	0	0	0	0.228233333	0.01	-4.512437607	0.724723766
hsa-miR-6765-3p	2	0	0	0	0	0	0.2236	0	0	0	0	0	0.074533333	0.01	-2.897885782	0.834214599
hsa-miR-6765-5p	3	0	4	0	0	0	0.3355	0	0.4565	0	0	0	0.264	0.01	-4.722466024	0.470694643
hsa-miR-676-5p	5	6	0	0	0	0	0.5591	0.6282	0	0	0	0	0.395766667	0.01	-5.306578202	0.281054966
hsa-miR-6766-3p	0	11	6	2	0	2	0	1.1517	0.6847	0.4126	0	0.2341	0.612133333	0.215566667	-1.505711822	0.639844618
hsa-miR-6766-5p	7	0	2	0	0	0	0.7827	0	0.2282	0	0	0	0.336966667	0.01	-5.074533979	0.395160937
hsa-miR-6767-5p	0	2	0	0	2	6	0	0.2094	0	0	0.2212	0.7024	0.0698	0.307866667	2.141006731	0.413630397
hsa-miR-6769b-3p	0	0	0	0	0	10	0	0	0	0	0	1.1707	0.01	0.390233333	5.286265112	0.289151936
hsa-miR-6770-3p	19	13	26	0	21	17	2.1246	1.3611	2.967	0	2.323	1.9902	2.1509	1.437733333	-0.581144339	1
hsa-miR-6770-5p	6	0	0	0	4	3	0.6709	0	0	0	0.4425	0.3512	0.223633333	0.264566667	0.242496062	0.871208236
hsa-miR-6771-5p	0	0	5	0	0	0	0	0	0.5706	0	0	0	0.1902	0.01	-4.249445341	0.747969944
hsa-miR-6772-3p	0	8	16	0	4	4	0	0.8376	1.8258	0	0.4425	0.4683	0.8878	0.3036	-1.548062918	0.595650407
hsa-miR-6774-3p	0	0	0	2	0	0	0	0	0	0.4126	0	0	0.01	0.137533333	3.781709415	0.733131873
hsa-miR-6775-3p	0	0	3	0	5	2	0	0	0.3423	0	0.5531	0.2341	0.1141	0.2624	1.201468928	0.598205099
hsa-miR-6776-3p	0	0	0	2	0	0	0	0	0	0.4126	0	0	0.01	0.137533333	3.781709415	0.732828134
hsa-miR-6777-3p	3	3	0	0	0	0	0.3355	0.3141	0	0	0	0	0.216533333	0.01	-4.436517227	0.49477724
hsa-miR-6777-5p	0	3	11	0	9	7	0	0.3141	1.2553	0	0.9956	0.8195	0.523133333	0.605033333	0.209835928	0.739779157
hsa-miR-6779-5p	3	4	0	0	0	2	0.3355	0.4188	0	0	0	0.2341	0.251433333	0.078033333	-1.688013491	0.803598159
hsa-miR-6780a-3p	0	2	0	0	0	0	0	0.2094	0	0	0	0	0.0698	0.01	-2.803227036	0.827832454
hsa-miR-6780a-5p	12	15	8	0	2	8	1.3418	1.5705	0.9129	0	0.2212	0.9366	1.275066667	0.385933333	-1.724149119	0.389972334
hsa-miR-6780b-3p	0	0	5	0	2	0	0	0	0.5706	0	0.2212	0	0.1902	0.073733333	-1.367128361	0.931555016
hsa-miR-6782-3p	0	2	3	0	0	0	0	0.2094	0.3423	0	0	0	0.1839	0.01	-4.200849575	0.525719069
hsa-miR-6783-5p	0	0	0	0	0	2	0	0	0	0	0	0.2341	0.01	0.078033333	2.964090529	0.77912187
hsa-miR-6784-3p	4	2	0	3	4	5	0.4473	0.2094	0	0.6188	0.4425	0.5854	0.2189	0.5489	1.326271385	0.397417631
hsa-miR-6785-3p	0	4	0	0	0	0	0	0.4188	0	0	0	0	0.1396	0.01	-3.803227036	0.796797661
hsa-miR-6785-5p	0	4	2	0	0	3	0	0.4188	0.2282	0	0	0.3512	0.215666667	0.117066667	-0.881472867	0.914058526
hsa-miR-6786-3p	8	8	18	0	9	4	0.8946	0.8376	2.0541	0	0.9956	0.4683	1.2621	0.487966667	-1.370971719	0.577064963
hsa-miR-6787-5p	3	0	0	0	0	6	0.3355	0	0	0	0	0.7024	0.111833333	0.234133333	1.065980078	0.732968618
hsa-miR-6788-3p	0	5	10	0	0	4	0	0.5235	1.1412	0	0	0.4683	0.5549	0.1561	-1.829757266	0.584116919
hsa-miR-6788-5p	5	9	0	0	0	5	0.5591	0.9423	0	0	0	0.5854	0.500466667	0.195133333	-1.358813737	0.777475669
hsa-miR-6789-3p	4	5	8	0	0	0	0.4473	0.5235	0.9129	0	0	0	0.6279	0.01	-5.972462907	0.074931387
hsa-miR-6789-5p	0	0	0	0	3	0	0	0	0	0	0.3319	0	0.01	0.110633333	3.467714224	0.648078128
hsa-miR-6793-3p	5	0	2	0	0	0	0.5591	0	0.2282	0	0	0	0.262433333	0.01	-4.713879072	0.517152789
hsa-miR-6793-5p	0	0	0	0	0	4	0	0	0	0	0	0.4683	0.01	0.1561	3.964398632	0.632693464
hsa-miR-6794-3p	9	35	38	0	14	10	1.0064	3.6645	4.3364	0	1.5487	1.1707	3.002433333	0.906466667	-1.727806338	0.365033003
hsa-miR-6794-5p	2	8	8	0	4	0	0.2236	0.8376	0.9129	0	0.4425	0	0.658033333	0.1475	-2.157445712	0.511586194
hsa-miR-6796-5p	0	0	0	2	0	0	0	0	0	0.4126	0	0	0.01	0.137533333	3.781709415	0.732726528
hsa-miR-6797-3p	0	3	0	0	0	0	0	0.3141	0	0	0	0	0.1047	0.01	-3.388189537	0.851049399
hsa-miR-6798-3p	3	3	2	0	0	2	0.3355	0.3141	0.2282	0	0	0.2341	0.2926	0.078033333	-1.906767336	0.658677922
hsa-miR-6799-3p	0	3	5	2	0	0	0	0.3141	0.5706	0.4126	0	0	0.2949	0.137533333	-1.100444502	0.839647235
hsa-miR-6799-5p	0	3	0	0	0	0	0	0.3141	0	0	0	0	0.1047	0.01	-3.388189537	0.850568983
hsa-miR-6800-3p	0	0	2	0	4	0	0	0	0.2282	0	0.4425	0	0.076066667	0.1475	0.955378664	0.877028785
hsa-miR-6801-3p	0	0	5	0	0	0	0	0	0.5706	0	0	0	0.1902	0.01	-4.249445341	0.74763818
hsa-miR-6801-5p	0	0	7	0	0	0	0	0	0.7988	0	0	0	0.266266667	0.01	-4.734799927	0.681631925
hsa-miR-6802-3p	2	36	35	0	10	8	0.2236	3.7692	3.994	0	1.1062	0.9366	2.662266667	0.680933333	-1.967069623	0.324054817
hsa-miR-6802-5p	0	0	3	0	0	3	0	0	0.3423	0	0	0.3512	0.1141	0.117066667	0.037031553	1
hsa-miR-6803-3p	12	36	54	6	5	20	1.3418	3.7692	6.1622	1.2377	0.5531	2.3414	3.757733333	1.3774	-1.447915108	0.317056497
hsa-miR-6804-3p	3	9	0	0	3	0	0.3355	0.9423	0	0	0.3319	0	0.425933333	0.110633333	-1.94484151	0.738719068
hsa-miR-6804-5p	0	0	0	0	2	7	0	0	0	0	0.2212	0.8195	0.01	0.3469	5.116447936	0.224380016
hsa-miR-6805-5p	0	0	2	0	2	0	0	0	0.2282	0	0.2212	0	0.076066667	0.073733333	-0.044947406	1
hsa-miR-6806-3p	0	0	0	0	0	2	0	0	0	0	0	0.2341	0.01	0.078033333	2.964090529	0.777296661
hsa-miR-6809-5p	7	3	7	0	22	2	0.7827	0.3141	0.7988	0	2.4336	0.2341	0.631866667	0.889233333	0.492941869	0.51776179
hsa-miR-6810-3p	6	7	19	0	4	0	0.6709	0.7329	2.1682	0	0.4425	0	1.190666667	0.1475	-3.01298272	0.208993075
hsa-miR-6810-5p	5	4	15	0	0	2	0.5591	0.4188	1.7117	0	0	0.2341	0.896533333	0.078033333	-3.52219479	0.131814022
hsa-miR-6812-3p	0	5	0	0	0	0	0	0.5235	0	0	0	0	0.1745	0.01	-4.125155131	0.75564175
hsa-miR-6812-5p	3	0	4	0	0	0	0.3355	0	0.4565	0	0	0	0.264	0.01	-4.722466024	0.470595894
hsa-miR-6813-3p	0	0	2	0	0	0	0	0	0.2282	0	0	0	0.076066667	0.01	-2.927264386	0.826989029
hsa-miR-6813-5p	0	0	0	2	0	0	0	0	0	0.4126	0	0	0.01	0.137533333	3.781709415	0.733333469
hsa-miR-6815-5p	13	10	0	3	13	8	1.4536	1.047	0	0.6188	1.438	0.9366	0.833533333	0.9978	0.259510775	0.648103464
hsa-miR-6816-3p	0	0	0	0	0	2	0	0	0	0	0	0.2341	0.01	0.078033333	2.964090529	0.778118342
hsa-miR-6817-3p	0	0	2	0	0	0	0	0	0.2282	0	0	0	0.076066667	0.01	-2.927264386	0.827065159
hsa-miR-6818-3p	0	0	0	2	0	0	0	0	0	0.4126	0	0	0.01	0.137533333	3.781709415	0.732113071
hsa-miR-6818-5p	15	6	5	7	0	0	1.6773	0.6282	0.5706	1.444	0	0	0.9587	0.481333333	-0.994043096	0.670406443
hsa-miR-6819-3p	0	0	0	0	9	0	0	0	0	0	0.9956	0	0.01	0.331866667	5.052531824	0.303988877
hsa-miR-6820-5p	0	0	5	0	0	6	0	0	0.5706	0	0	0.7024	0.1902	0.234133333	0.299813098	0.885220584
hsa-miR-6821-5p	4	13	7	0	0	2	0.4473	1.3611	0.7988	0	0	0.2341	0.869066667	0.078033333	-3.477304418	0.125258966
hsa-miR-6822-5p	0	6	0	2	10	3	0	0.6282	0	0.4126	1.1062	0.3512	0.2094	0.623333333	1.573742422	0.379189964
hsa-miR-6825-5p	0	0	3	0	0	5	0	0	0.3423	0	0	0.5854	0.1141	0.195133333	0.774161453	0.848921233
hsa-miR-6826-3p	0	0	0	0	4	0	0	0	0	0	0.4425	0	0.01	0.1475	3.882643049	0.606343169
hsa-miR-6826-5p	2	2	6	2	0	6	0.2236	0.2094	0.6847	0.4126	0	0.7024	0.372566667	0.371666667	-0.003489299	0.929515296
hsa-miR-6827-5p	0	4	9	0	0	0	0	0.4188	1.027	0	0	0	0.481933333	0.01	-5.590761685	0.22937046
hsa-miR-6828-5p	0	6	0	0	0	0	0	0.6282	0	0	0	0	0.2094	0.01	-4.388189537	0.733723137
hsa-miR-6830-5p	3	0	0	0	0	0	0.3355	0	0	0	0	0	0.111833333	0.01	-3.483278361	0.847809208
hsa-miR-6832-5p	0	0	0	0	3	0	0	0	0	0	0.3319	0	0.01	0.110633333	3.467714224	0.64817054
hsa-miR-6833-3p	0	20	14	6	0	0	0	2.094	1.5976	1.2377	0	0	1.230533333	0.412566667	-1.57658457	0.514457196
hsa-miR-6833-5p	0	3	0	0	0	0	0	0.3141	0	0	0	0	0.1047	0.01	-3.388189537	0.851042076
hsa-miR-6834-3p	0	3	0	0	0	0	0	0.3141	0	0	0	0	0.1047	0.01	-3.388189537	0.850809167
hsa-miR-6834-5p	2	0	0	0	0	0	0.2236	0	0	0	0	0	0.074533333	0.01	-2.897885782	0.832857404
hsa-miR-6837-3p	10	26	42	11	5	4	1.1182	2.7222	4.7929	2.2691	0.5531	0.4683	2.877766667	1.096833333	-1.3916053	0.323071188
hsa-miR-6837-5p	2	23	14	0	3	16	0.2236	2.4081	1.5976	0	0.3319	1.8731	1.409766667	0.735	-0.939640244	0.735980539
hsa-miR-6838-5p	0	14	0	3	0	0	0	1.4658	0	0.6188	0	0	0.4886	0.206266667	-1.244143168	0.774865466
hsa-miR-6840-5p	6	0	0	0	0	9	0.6709	0	0	0	0	1.0536	0.223633333	0.3512	0.651157602	0.806299374
hsa-miR-6841-5p	17	10	0	0	0	6	1.9009	1.047	0	0	0	0.7024	0.982633333	0.234133333	-2.069322836	0.496075652
hsa-miR-6842-3p	18	41	49	14	8	15	2.0127	4.2927	5.5917	2.8879	0.8849	1.7561	3.9657	1.842966667	-1.105545566	0.418387249
hsa-miR-6842-5p	2	0	9	0	5	7	0.2236	0	1.027	0	0.5531	0.8195	0.416866667	0.457533333	0.134290837	0.792890423
hsa-miR-6843-3p	9	0	5	5	5	0	1.0064	0	0.5706	1.0314	0.5531	0	0.525666667	0.528166667	0.006845	0.901803267
hsa-miR-6845-5p	8	2	2	0	0	0	0.8946	0.2094	0.2282	0	0	0	0.444066667	0.01	-5.472704376	0.183479511
hsa-miR-6847-5p	3	7	10	2	9	4	0.3355	0.7329	1.1412	0.4126	0.9956	0.4683	0.736533333	0.6255	-0.235740934	0.946897198
hsa-miR-6849-3p	0	0	3	0	0	0	0	0	0.3423	0	0	0	0.1141	0.01	-3.512226887	0.847886936
hsa-miR-6850-3p	4	0	0	0	0	0	0.4473	0	0	0	0	0	0.1491	0.01	-3.898208353	0.793198327
hsa-miR-6851-5p	0	0	8	0	3	5	0	0	0.9129	0	0.3319	0.5854	0.3043	0.305766667	0.006936805	0.880985556
hsa-miR-6852-5p	0	0	0	0	5	5	0	0	0	0	0.5531	0.5854	0.01	0.3795	5.246027981	0.178685483
hsa-miR-6853-3p	7	12	15	2	7	2	0.7827	1.2564	1.7117	0.4126	0.7743	0.2341	1.250266667	0.473666667	-1.400291783	0.47454685
hsa-miR-6854-5p	0	3	0	0	0	0	0	0.3141	0	0	0	0	0.1047	0.01	-3.388189537	0.850665398
hsa-miR-6855-3p	0	4	7	0	0	0	0	0.4188	0.7988	0	0	0	0.405866667	0.01	-5.342933953	0.279105857
hsa-miR-6855-5p	0	2	4	0	0	0	0	0.2094	0.4565	0	0	0	0.221966667	0.01	-4.472271134	0.505946164
hsa-miR-6856-3p	0	2	0	0	0	0	0	0.2094	0	0	0	0	0.0698	0.01	-2.803227036	0.830144486
hsa-miR-6858-3p	0	0	0	0	3	0	0	0	0	0	0.3319	0	0.01	0.110633333	3.467714224	0.647707078
hsa-miR-6858-5p	5	0	3	0	3	5	0.5591	0	0.3423	0	0.3319	0.5854	0.300466667	0.305766667	0.02522619	0.85612819
hsa-miR-6859-3p	2	0	0	0	0	0	0.2236	0	0	0	0	0	0.074533333	0.01	-2.897885782	0.833023759
hsa-miR-6859-5p	19	7	26	0	4	18	2.1246	0.7329	2.967	0	0.4425	2.1073	1.9415	0.849933333	-1.191750118	0.622991278
hsa-miR-6860	0	2	5	0	0	0	0	0.2094	0.5706	0	0	0	0.26	0.01	-4.700439718	0.478970079
hsa-miR-6861-5p	0	0	17	0	10	0	0	0	1.94	0	1.1062	0	0.646666667	0.368733333	-0.810444405	0.967197564
hsa-miR-6862-3p	12	18	0	0	2	0	1.3418	1.8846	0	0	0.2212	0	1.075466667	0.073733333	-3.86650202	0.151463522
hsa-miR-6862-5p	0	0	4	0	0	3	0	0	0.4565	0	0	0.3512	0.152166667	0.117066667	-0.378322015	1
hsa-miR-6864-5p	4	0	8	0	0	0	0.4473	0	0.9129	0	0	0	0.4534	0.01	-5.502712486	0.246192949
hsa-miR-6865-3p	9	0	12	0	0	0	1.0064	0	1.3694	0	0	0	0.791933333	0.01	-6.307307081	0.084449941
hsa-miR-6865-5p	8	3	0	0	0	0	0.8946	0.3141	0	0	0	0	0.4029	0.01	-5.3323499	0.311905914
hsa-miR-6866-3p	3	0	4	0	0	7	0.3355	0	0.4565	0	0	0.8195	0.264	0.273166667	0.049243519	0.870973711
hsa-miR-6866-5p	8	6	11	2	3	0	0.8946	0.6282	1.2553	0.4126	0.3319	0	0.926033333	0.248166667	-1.899754777	0.361925449
hsa-miR-6867-5p	0	0	4	0	0	8	0	0	0.4565	0	0	0.9366	0.152166667	0.3122	1.036818178	0.714437669
hsa-miR-6868-3p	6	2	5	0	0	2	0.6709	0.2094	0.5706	0	0	0.2341	0.483633333	0.078033333	-2.631751249	0.395279246
hsa-miR-6871-3p	0	14	14	0	6	3	0	1.4658	1.5976	0	0.6637	0.3512	1.021133333	0.3383	-1.593796175	0.604149955
hsa-miR-6871-5p	0	2	3	2	5	4	0	0.2094	0.3423	0.4126	0.5531	0.4683	0.1839	0.478	1.378089138	0.359366242
hsa-miR-6872-3p	0	0	0	0	0	4	0	0	0	0	0	0.4683	0.01	0.1561	3.964398632	0.632720393
hsa-miR-6873-3p	5	7	10	0	0	7	0.5591	0.7329	1.1412	0	0	0.8195	0.811066667	0.273166667	-1.570039055	0.595244445
hsa-miR-6873-5p	0	0	0	2	0	3	0	0	0	0.4126	0	0.3512	0.01	0.2546	4.670160514	0.44185935
hsa-miR-6874-3p	3	9	3	0	0	0	0.3355	0.9423	0.3423	0	0	0	0.540033333	0.01	-5.754976555	0.101638522
hsa-miR-6875-3p	0	0	0	0	10	0	0	0	0	0	1.1062	0	0.01	0.368733333	5.204505936	0.266460546
hsa-miR-6875-5p	5	0	0	10	17	0	0.5591	0	0	2.0628	1.8805	0	0.186366667	1.314433333	2.818225222	0.138795557
hsa-miR-6876-3p	2	0	3	0	0	0	0.2236	0	0.3423	0	0	0	0.188633333	0.01	-4.237512732	0.526209845
hsa-miR-6876-5p	7	8	4	2	0	0	0.7827	0.8376	0.4565	0.4126	0	0	0.692266667	0.137533333	-2.331546562	0.293813341
hsa-miR-6877-5p	32	9	19	4	16	9	3.5782	0.9423	2.1682	0.8251	1.7699	1.0536	2.229566667	1.2162	-0.874382844	0.738174815
hsa-miR-6879-3p	0	5	5	0	0	0	0	0.5235	0.5706	0	0	0	0.3647	0.01	-5.188638295	0.317030521
hsa-miR-6880-5p	7	0	0	0	0	6	0.7827	0	0	0	0	0.7024	0.2609	0.234133333	-0.1561666	0.945084015
hsa-miR-6881-3p	62	64	153	4	2	36	6.9328	6.7008	17.4597	0.8251	0.2212	4.2145	10.36443333	1.7536	-2.563249632	0.05469467
hsa-miR-6881-5p	0	0	0	0	0	2	0	0	0	0	0	0.2341	0.01	0.078033333	2.964090529	0.777709637
hsa-miR-6882-5p	7	6	0	3	3	3	0.7827	0.6282	0	0.6188	0.3319	0.3512	0.4703	0.433966667	-0.1159971	0.935283961
hsa-miR-6883-3p	22	50	34	0	9	9	2.46	5.235	3.8799	0	0.9956	1.0536	3.8583	0.683066667	-2.497867028	0.104000477
hsa-miR-6883-5p	0	0	4	0	0	0	0	0	0.4565	0	0	0	0.152166667	0.01	-3.927580454	0.794145604
hsa-miR-6884-3p	0	6	9	0	7	0	0	0.6282	1.027	0	0.7743	0	0.551733333	0.2581	-1.096041003	0.851573207
hsa-miR-6884-5p	0	0	0	2	7	4	0	0	0	0.4126	0.7743	0.4683	0.01	0.551733333	5.785899239	0.047636765
hsa-miR-6885-3p	0	0	0	2	0	0	0	0	0	0.4126	0	0	0.01	0.137533333	3.781709415	0.732215771
hsa-miR-6885-5p	0	0	5	0	3	3	0	0	0.5706	0	0.3319	0.3512	0.1902	0.2277	0.259617045	0.85571893
hsa-miR-6886-3p	2	0	5	0	0	0	0.2236	0	0.5706	0	0	0	0.264733333	0.01	-4.726467955	0.478563041
hsa-miR-6886-5p	2	11	4	0	0	0	0.2236	1.1517	0.4565	0	0	0	0.6106	0.01	-5.932155684	0.090386767
hsa-miR-6889-5p	0	3	5	0	0	2	0	0.3141	0.5706	0	0	0.2341	0.2949	0.078033333	-1.918063389	0.722016087
hsa-miR-6890-3p	0	0	0	0	4	0	0	0	0	0	0.4425	0	0.01	0.1475	3.882643049	0.606509318
hsa-miR-6891-5p	3	2	0	0	0	0	0.3355	0.2094	0	0	0	0	0.181633333	0.01	-4.182957085	0.528525787
hsa-miR-6892-5p	7	7	4	4	20	0	0.7827	0.7329	0.4565	0.8251	2.2124	0	0.657366667	1.0125	0.6231517	0.489091599
hsa-miR-6894-3p	2	7	4	0	0	2	0.2236	0.7329	0.4565	0	0	0.2341	0.471	0.078033333	-2.593564626	0.39749184
hsa-miR-6894-5p	0	0	5	0	0	0	0	0	0.5706	0	0	0	0.1902	0.01	-4.249445341	0.748633884
hsa-miR-6895-5p	3	2	4	0	0	0	0.3355	0.2094	0.4565	0	0	0	0.3338	0.01	-5.06091205	0.253826575
hsa-miR-708-3p	735	707	307	181	207	362	82.1868	74.0232	35.0335	37.337	22.8981	42.3794	63.74783333	34.20483333	-0.898176108	0.500058494
hsa-miR-708-5p	516	561	1383	1137	452	457	57.6985	58.737	157.8219	234.5422	49.9997	53.501	91.41913333	112.6809667	0.301675798	0.509004373
hsa-miR-7106-3p	0	3	0	0	0	3	0	0.3141	0	0	0	0.3512	0.1047	0.117066667	0.161068902	1
hsa-miR-7108-5p	0	4	0	0	0	0	0	0.4188	0	0	0	0	0.1396	0.01	-3.803227036	0.796459125
hsa-miR-7110-3p	0	0	2	0	0	2	0	0	0.2282	0	0	0.2341	0.076066667	0.078033333	0.036826143	1
hsa-miR-7111-3p	0	4	0	0	3	0	0	0.4188	0	0	0.3319	0	0.1396	0.110633333	-0.335512813	1
hsa-miR-7112-3p	0	6	0	0	0	0	0	0.6282	0	0	0	0	0.2094	0.01	-4.388189537	0.734071613
hsa-miR-7113-5p	3	0	0	0	0	3	0.3355	0	0	0	0	0.3512	0.111833333	0.117066667	0.065980078	1
hsa-miR-7114-3p	5	7	8	0	0	2	0.5591	0.7329	0.9129	0	0	0.2341	0.734966667	0.078033333	-3.235516386	0.172877007
hsa-miR-7114-5p	3	4	5	0	0	0	0.3355	0.4188	0.5706	0	0	0	0.441633333	0.01	-5.464777162	0.162013856
hsa-miR-7-1-3p	61	37	26	13	13	21	6.8209	3.8739	2.967	2.6817	1.438	2.4585	4.553933333	2.192733333	-1.0543828	0.460011362
hsa-miR-7151-3p	19	8	6	0	0	3	2.1246	0.8376	0.6847	0	0	0.3512	1.215633333	0.117066667	-3.376305891	0.098446091
hsa-miR-7151-5p	0	3	0	0	0	0	0	0.3141	0	0	0	0	0.1047	0.01	-3.388189537	0.851335676
hsa-miR-7155-3p	4	0	0	0	0	0	0.4473	0	0	0	0	0	0.1491	0.01	-3.898208353	0.794463609
hsa-miR-7156-3p	0	0	6	0	0	0	0	0	0.6847	0	0	0	0.228233333	0.01	-4.512437607	0.724672824
hsa-miR-7156-5p	2	0	0	0	0	0	0.2236	0	0	0	0	0	0.074533333	0.01	-2.897885782	0.833698515
hsa-miR-7157-5p	6	0	0	0	0	0	0.6709	0	0	0	0	0	0.223633333	0.01	-4.483063338	0.722828279
hsa-miR-7158-3p	0	0	3	0	0	5	0	0	0.3423	0	0	0.5854	0.1141	0.195133333	0.774161453	0.849007091
hsa-miR-7160-3p	0	3	0	0	0	0	0	0.3141	0	0	0	0	0.1047	0.01	-3.388189537	0.851525713
hsa-miR-7160-5p	0	0	3	0	0	0	0	0	0.3423	0	0	0	0.1141	0.01	-3.512226887	0.847791427
hsa-miR-7-2-3p	124	139	87	4	12	52	13.8655	14.5534	9.9281	0.8251	1.3274	6.0876	12.78233333	2.7467	-2.218379965	0.06996103
hsa-miR-744-3p	63	47	100	17	8	75	7.0446	4.9209	11.4116	3.5068	0.8849	8.7803	7.792366667	4.390666667	-0.827621553	0.637200102
hsa-miR-744-5p	11872	20227	25327	4207	4591	9661	1327.5123	2117.7767	2890.2064	867.8267	507.8505	1131.0142	2111.8318	835.5638	-1.337673038	0.193693174
hsa-miR-758-3p	1903	1730	1790	391	921	1222	212.7911	181.1318	204.267	80.6561	101.8798	143.0597	199.3966333	108.5318667	-0.877522348	0.541139596
hsa-miR-758-5p	367	251	217	15	65	86	41.0375	26.2798	24.7631	3.0942	7.1902	10.068	30.69346667	6.784133333	-2.17769517	0.047201327
hsa-miR-7-5p	10710	5609	5685	98	460	501	1197.5789	587.265	648.7473	20.2156	50.8846	58.6521	811.1970667	43.25076667	-4.229254824	2.32E-05
hsa-miR-760	119	147	322	67	68	48	13.3064	15.391	36.7452	13.8209	7.5221	5.6194	21.8142	8.987466667	-1.279281146	0.273350073
hsa-miR-765	12	20	30	2	32	17	1.3418	2.094	3.4235	0.4126	3.5398	1.9902	2.286433333	1.980866667	-0.20696708	0.807426825
hsa-miR-766-3p	376	623	1138	242	178	189	42.0439	65.2284	129.8636	49.9201	19.6901	22.1262	79.0453	30.5788	-1.370147891	0.203902768
hsa-miR-766-5p	13	15	36	4	2	5	1.4536	1.5705	4.1082	0.8251	0.2212	0.5854	2.377433333	0.5439	-2.127991555	0.131252116
hsa-miR-767-3p	2	0	0	0	10	0	0.2236	0	0	0	1.1062	0	0.074533333	0.368733333	2.306620154	0.401486736
hsa-miR-767-5p	66	66	197	3	187	172	7.38	6.9102	22.4808	0.6188	20.6857	20.1361	12.257	13.81353333	0.17247648	0.547108047
hsa-miR-769-3p	123	100	336	50	34	66	13.7537	10.47	38.3428	10.3141	3.761	7.7266	20.8555	7.267233333	-1.520949767	0.180409546
hsa-miR-769-5p	24553	26904	36529	1393	5682	12866	2745.4861	2816.8619	4168.5296	287.3503	628.5355	1506.2239	3243.625867	807.3699	-2.006305716	0.058195578
hsa-miR-7702	0	3	4	0	0	0	0	0.3141	0.4565	0	0	0	0.256866667	0.01	-4.68294778	0.47011821
hsa-miR-7704	25	32	5	87	12	8	2.7955	3.3504	0.5706	17.9465	1.3274	0.9366	2.238833333	6.736833333	1.589323475	0.149905022
hsa-miR-7705	0	0	0	3	0	0	0	0	0	0.6188	0	0	0.01	0.206266667	4.366438791	0.646787854
hsa-miR-770-5p	202	281	401	13	28	200	22.5874	29.4208	45.7604	2.6817	3.0973	23.414	32.58953333	9.731	-1.743748718	0.179227957
hsa-miR-7706	34	12	44	41	112	48	3.8018	1.2564	5.0211	8.4575	12.3893	5.6194	3.359766667	8.822066667	1.39275562	0.048320457
hsa-miR-7843-3p	0	3	0	0	0	0	0	0.3141	0	0	0	0	0.1047	0.01	-3.388189537	0.850953646
hsa-miR-7845-5p	0	0	0	4	4	0	0	0	0	0.8251	0.4425	0	0.01	0.422533333	5.400993254	0.20575171
hsa-miR-7854-3p	19	4	10	2	6	0	2.1246	0.4188	1.1412	0.4126	0.6637	0	1.2282	0.358766667	-1.775427749	0.433758818
hsa-miR-7855-5p	0	0	0	2	0	0	0	0	0	0.4126	0	0	0.01	0.137533333	3.781709415	0.733434
hsa-miR-7973	0	19	9	0	0	0	0	1.9893	1.027	0	0	0	1.005433333	0.01	-6.651673615	0.045456647
hsa-miR-7974	2	5	4	3	7	6	0.2236	0.5235	0.4565	0.6188	0.7743	0.7024	0.4012	0.6985	0.79993851	0.365776311
hsa-miR-7975	6	3	0	6	0	4	0.6709	0.3141	0	1.2377	0	0.4683	0.328333333	0.568666667	0.792422017	0.670653896
hsa-miR-7976	47	53	19	31	35	34	5.2555	5.5491	2.1682	6.3947	3.8717	3.9804	4.324266667	4.748933333	0.13514801	0.584237348
hsa-miR-8072	0	0	0	0	6	0	0	0	0	0	0.6637	0	0.01	0.221233333	4.467496868	0.510037533
hsa-miR-873-3p	270	379	752	10	45	221	30.1911	39.6815	85.8149	2.0628	4.9778	25.8725	51.89583333	10.97103333	-2.241919295	0.076285288
hsa-miR-873-5p	2019	2262	1542	57	164	649	225.7621	236.8325	175.9663	11.7581	18.1415	75.9785	212.8536333	35.2927	-2.592420007	0.017692222
hsa-miR-874-3p	8692	9190	15257	359	3509	6690	971.9287	962.1975	1741.0621	74.0551	388.1611	783.1989	1225.062767	415.1383667	-1.561191493	0.217370336
hsa-miR-874-5p	110	137	108	15	38	96	12.3001	14.344	12.3245	3.0942	4.2035	11.2387	12.98953333	6.1788	-1.07195102	0.453272421
hsa-miR-876-3p	29	30	24	0	0	5	3.2427	3.141	2.7388	0	0	0.5854	3.040833333	0.195133333	-3.961934595	0.018113546
hsa-miR-877-3p	42	27	27	0	10	17	4.6964	2.8269	3.0811	0	1.1062	1.9902	3.5348	1.032133333	-1.775999236	0.29943555
hsa-miR-877-5p	120	131	167	115	263	141	13.4183	13.7158	19.0573	23.7224	29.0927	16.5069	15.39713333	23.10733333	0.585689005	0.214478073
hsa-miR-885-3p	451	658	944	47	325	296	50.4303	68.8929	107.7251	9.6952	35.9511	34.6527	75.68276667	26.76633333	-1.499545308	0.232855219
hsa-miR-885-5p	6577	9493	18494	450	3572	5290	735.432	993.9217	2110.4543	92.8267	395.13	619.3008	1279.936	369.0858333	-1.794043405	0.130710533
hsa-miR-887-3p	34	22	45	144	14	22	3.8018	2.3034	5.1352	29.7046	1.5487	2.5755	3.7468	11.27626667	1.589558626	0.109555761
hsa-miR-887-5p	49	85	86	77	91	55	5.4791	8.8995	9.8139	15.8837	10.0663	6.4389	8.064166667	10.7963	0.42093961	0.360696348
hsa-miR-888-5p	158	11	6	18	21	20	17.6674	1.1517	0.6847	3.7131	2.323	2.3414	6.501266667	2.7925	-1.219163551	0.48935102
hsa-miR-889-3p	796	517	279	152	95	210	89.0077	54.1302	31.8383	31.3548	10.5088	24.5847	58.3254	22.14943333	-1.396854507	0.195514982
hsa-miR-889-5p	12	15	24	4	0	0	1.3418	1.5705	2.7388	0.8251	0	0	1.8837	0.275033333	-2.775890833	0.11842581
hsa-miR-890	36	0	0	10	7	19	4.0255	0	0	2.0628	0.7743	2.2243	1.341833333	1.687133333	0.330368505	0.693784133
hsa-miR-891a-5p	361	126	41	711	841	658	40.3666	13.1923	4.6787	146.6662	93.0303	77.0321	19.41253333	105.5762	2.443224338	0.003086862
hsa-miR-891b	2	0	0	5	0	0	0.2236	0	0	1.0314	0	0	0.074533333	0.3438	2.205611857	0.707863483
hsa-miR-892a	38	0	0	28	47	19	4.2491	0	0	5.7759	5.1991	2.2243	1.416366667	4.399766667	1.635232219	0.182671097
hsa-miR-892b	2	5	0	11	3	10	0.2236	0.5235	0	2.2691	0.3319	1.1707	0.249033333	1.257233333	2.335841662	0.095560305
hsa-miR-892c-3p	4	0	0	2	0	0	0.4473	0	0	0.4126	0	0	0.1491	0.137533333	-0.116498937	1
hsa-miR-92a-1-5p	2	14	25	24	30	93	0.2236	1.4658	2.8529	4.9508	3.3186	10.8875	1.5141	6.385633333	2.076369222	0.024689718
hsa-miR-92a-2-5p	0	0	8	0	8	0	0	0	0.9129	0	0.8849	0	0.3043	0.294966667	-0.044942405	0.861318273
hsa-miR-92a-3p	17051	32288	31230	33205	29651	25881	1906.6217	3380.5693	3563.8309	6849.5807	3279.9554	3029.8912	2950.340633	4386.475767	0.572180767	0.227846876
hsa-miR-92b-3p	65224	99863	75182	83175	424434	100049	7293.267	10455.7047	8579.4408	17157.4725	46950.3417	11712.746	8776.1375	25273.52007	1.525968581	0.016977136
hsa-miR-92b-5p	569	554	502	662	3220	866	63.6249	58.0041	57.286	136.5584	356.1922	101.3827	59.63833333	198.0444333	1.731512305	0.010626118
hsa-miR-933	0	9	0	0	6	0	0	0.9423	0	0	0.6637	0	0.3141	0.221233333	-0.505655169	1
hsa-miR-93-3p	453	441	836	469	1710	1332	50.6539	46.1729	95.4007	96.7461	189.158	155.9374	64.07583333	147.2805	1.200714188	0.044041119
hsa-miR-934	0	5	0	0	0	0	0	0.5235	0	0	0	0	0.1745	0.01	-4.125155131	0.755303157
hsa-miR-935	1536	2126	5124	57	503	786	171.7536	222.5932	584.7285	11.7581	55.6412	92.0171	326.3584333	53.1388	-2.618619766	0.024108309
hsa-miR-93-5p	321	300	410	2103	534	739	35.8938	31.4101	46.7874	433.8102	59.0704	86.5148	38.03043333	193.1318	2.344359447	0.004661028
hsa-miR-937-3p	34	11	28	7	197	24	3.8018	1.1517	3.1952	1.444	21.7919	2.8097	2.716233333	8.681866667	1.676397849	0.057717215
hsa-miR-937-5p	0	0	0	0	0	2	0	0	0	0	0	0.2341	0.01	0.078033333	2.964090529	0.778623321
hsa-miR-939-5p	0	7	21	2	3	0	0	0.7329	2.3964	0.4126	0.3319	0	1.0431	0.248166667	-2.07149622	0.416978499
hsa-miR-9-5p	17690	18833	10112	15532	124115	25410	1978.0739	1971.8243	1153.9372	3203.9659	13729.4412	2974.7511	1701.278467	6636.052733	1.963706049	0.005926614
hsa-miR-940	115	79	149	53	11	75	12.8592	8.2713	17.0032	10.9329	1.2168	8.7803	12.71123333	6.976666667	-0.865494207	0.542270555
hsa-miR-941	1213	1313	1980	607	828	1619	135.6362	137.4717	225.9489	125.2129	91.5923	189.5365	166.3522667	135.4472333	-0.296510599	0.914420254
hsa-miR-942-3p	8	0	0	0	0	8	0.8946	0	0	0	0	0.9366	0.2982	0.3122	0.06619028	0.903392161
hsa-miR-942-5p	35	22	34	13	32	21	3.9137	2.3034	3.8799	2.6817	3.5398	2.4585	3.365666667	2.893333333	-0.218159758	0.830797201
hsa-miR-943	0	0	4	0	0	0	0	0	0.4565	0	0	0	0.152166667	0.01	-3.927580454	0.794470496
hsa-miR-944	4	0	0	0	0	0	0.4473	0	0	0	0	0	0.1491	0.01	-3.898208353	0.793429866
hsa-miR-95-3p	1859	1354	2227	266	514	1249	207.8711	141.7645	254.1355	54.8709	56.858	146.2205	201.2570333	85.98313333	-1.226913612	0.30828363
hsa-miR-95-5p	350	233	58	2	41	40	39.1366	24.3952	6.6187	0.4126	4.5354	4.6828	23.3835	3.210266667	-2.864725838	0.031149342
hsa-miR-9-3p	39738	37828	39285	55388	83695	40804	4443.454	3960.61	4483.0323	11425.5255	9258.233	4776.9282	4295.698767	8486.895567	0.982344096	0.066724457
hsa-miR-96-5p	2505	8312	979	561	3557	6554	280.106	870.2704	111.7192	115.724	393.4708	767.2774	420.6985333	425.4907333	0.016340924	0.652511771
hsa-miR-98-3p	73	99	26	2	44	31	8.1628	10.3653	2.967	0.4126	4.8672	3.6292	7.165033333	2.969666667	-1.270672413	0.474765103
hsa-miR-98-5p	1248	1616	1879	4202	478	335	139.5498	169.196	214.4233	866.7953	52.8757	39.2185	174.3897	319.6298333	0.874087239	0.301151437
hsa-miR-9901	14	25	37	5	13	33	1.5655	2.6175	4.2223	1.0314	1.438	3.8633	2.801766667	2.1109	-0.408478577	1
hsa-miR-9902	0	0	0	0	0	3	0	0	0	0	0	0.3512	0.01	0.117066667	3.549258439	0.697492115
hsa-miR-9903	0	0	0	3	0	0	0	0	0	0.6188	0	0	0.01	0.206266667	4.366438791	0.646709534
hsa-miR-9983-3p	14	41	8	0	2	9	1.5655	4.2927	0.9129	0	0.2212	1.0536	2.257033333	0.424933333	-2.409119302	0.15784633
hsa-miR-99a-3p	304	196	207	159	717	675	33.9929	20.5213	23.6219	32.7988	79.3136	79.0223	26.04536667	63.71156667	1.290528566	0.036402567
hsa-miR-99a-5p	254710	294564	186723	274411	582417	468325	28481.357	30840.9941	21308.0115	56605.9415	64426.2174	54826.8527	26876.78753	58619.67053	1.12502415	0.037046391
hsa-miR-99b-3p	74	38	77	486	63	36	8.2746	3.9786	8.7869	100.2529	6.969	4.2145	7.013366667	37.14546667	2.40500709	0.022150295
hsa-miR-99b-5p	191580	217948	327112	266172	285898	234049	21422.2385	22819.2616	37328.5898	54906.3873	31625.6681	27400.1389	27190.02997	37977.3981	0.482063326	0.254564707
let-7-x	9527	14146	22976	12980	25328	14039	1065.2973	1481.0931	2621.9206	2677.5352	2801.7507	1643.5471	1722.770333	2374.277667	0.46275828	0.256627407
let-7-y	327	485	591	148	797	366	36.5647	50.7797	67.4423	30.5297	88.1631	42.8477	51.59556667	53.84683333	0.061614396	0.525071737
let-7-z	2	3	2	0	0	0	0.2236	0.3141	0.2282	0	0	0	0.2553	0.01	-4.674121633	0.35948449
lin-4-x	265	323	286	197	476	388	29.632	33.8183	32.6371	40.6375	52.6545	45.4232	32.02913333	46.2384	0.529706716	0.223074754
miR-10001-x	2	2	0	0	6	2	0.2236	0.2094	0	0	0.6637	0.2341	0.144333333	0.299266667	1.052027071	0.589375528
miR-10002-x	0	0	0	0	0	2	0	0	0	0	0	0.2341	0.01	0.078033333	2.964090529	0.780292915
miR-10018-x	4	0	0	4	9	0	0.4473	0	0	0.8251	0.9956	0	0.1491	0.6069	2.025178563	0.346701674
miR-10031-x	0	0	3	0	0	0	0	0	0.3423	0	0	0	0.1141	0.01	-3.512226887	0.849856798
miR-10031-y	0	4	0	0	0	0	0	0.4188	0	0	0	0	0.1396	0.01	-3.803227036	0.793628696
miR-10038-y	0	3	0	0	0	0	0	0.3141	0	0	0	0	0.1047	0.01	-3.388189537	0.847293135
miR-10081-y	0	3	0	0	0	0	0	0.3141	0	0	0	0	0.1047	0.01	-3.388189537	0.846364768
miR-100-x	4770	5034	4907	4659	8556	7624	533.3755	527.0622	559.9654	961.066	946.4537	892.5424	540.1343667	933.3540333	0.789106074	0.103114781
miR-100-y	0	0	0	0	6	0	0	0	0	0	0.6637	0	0.01	0.221233333	4.467496868	0.508391163
miR-100-z	0	0	0	0	0	2	0	0	0	0	0	0.2341	0.01	0.078033333	2.964090529	0.779906492
miR-10137-x	0	5	0	0	0	0	0	0.5235	0	0	0	0	0.1745	0.01	-4.125155131	0.751088418
miR-10151-y	0	2	0	0	0	0	0	0.2094	0	0	0	0	0.0698	0.01	-2.803227036	0.825807979
miR-10165-x	0	0	3	0	0	0	0	0	0.3423	0	0	0	0.1141	0.01	-3.512226887	0.850315981
miR-10174-x	18	9	56	4	2	7	2.0127	0.9423	6.3905	0.8251	0.2212	0.8195	3.115166667	0.621933333	-2.324477504	0.102482735
miR-10174-y	163	167	129	36	119	59	18.2265	17.485	14.7209	7.4261	13.1636	6.9071	16.8108	9.1656	-0.875087151	0.605084518
miR-10185-x	0	0	0	0	3	0	0	0	0	0	0.3319	0	0.01	0.110633333	3.467714224	0.644320221
miR-101-x	2	5	5	3	0	2	0.2236	0.5235	0.5706	0.6188	0	0.2341	0.439233333	0.2843	-0.627573445	0.920541592
miR-101-y	60061	70356	20126	1275	10744	11242	6715.9467	7366.3074	2296.691	263.009	1188.4874	1316.102	5459.648367	922.5328	-2.565135925	0.018086909
miR-10237-x	2	0	0	0	0	0	0.2236	0	0	0	0	0	0.074533333	0.01	-2.897885782	0.828826229
miR-10240-x	0	0	2	0	0	0	0	0	0.2282	0	0	0	0.076066667	0.01	-2.927264386	0.825523963
miR-10244-x	0	2	0	0	0	3	0	0.2094	0	0	0	0.3512	0.0698	0.117066667	0.746031403	1
miR-10249-y	3	21	6	0	2	2	0.3355	2.1987	0.6847	0	0.2212	0.2341	1.072966667	0.151766667	-2.821678394	0.206576887
miR-10258-x	0	2	0	0	0	0	0	0.2094	0	0	0	0	0.0698	0.01	-2.803227036	0.825870047
miR-10298-x	0	0	0	0	8	0	0	0	0	0	0.8849	0	0.01	0.294966667	4.882480024	0.370754279
miR-10386-x	0	0	0	0	3	0	0	0	0	0	0.3319	0	0.01	0.110633333	3.467714224	0.644561671
miR-10390-x	16	5	20	12	5	30	1.7891	0.5235	2.2823	2.4754	0.5531	3.5121	1.531633333	2.1802	0.509389523	0.453059334
miR-10392-x	0	2	0	0	0	0	0	0.2094	0	0	0	0	0.0698	0.01	-2.803227036	0.827650467
miR-10394-y	0	0	0	0	4	0	0	0	0	0	0.4425	0	0.01	0.1475	3.882643049	0.608077768
miR-10395-y	0	0	0	3	0	0	0	0	0	0.6188	0	0	0.01	0.206266667	4.366438791	0.647256677
miR-10396-x	0	2	0	0	0	0	0	0.2094	0	0	0	0	0.0698	0.01	-2.803227036	0.827486936
miR-10398-x	0	0	9	0	0	0	0	0	1.027	0	0	0	0.342333333	0.01	-5.097329871	0.551379093
miR-10398-y	0	0	2	0	0	0	0	0	0.2282	0	0	0	0.076066667	0.01	-2.927264386	0.826869897
miR-10399-y	0	0	0	2	0	0	0	0	0	0.4126	0	0	0.01	0.137533333	3.781709415	0.736274119
miR-103-y	290	278	302	351	166	138	32.4274	29.1067	34.4629	72.4048	18.3627	16.1557	31.999	35.64106667	0.155513694	0.604564074
miR-10400-x	2	6	0	12	4	2	0.2236	0.6282	0	2.4754	0.4425	0.2341	0.283933333	1.050666667	1.8876809	0.227781745
miR-10401-y	44	19	8	2	7	4	4.92	1.9893	0.9129	0.4126	0.7743	0.4683	2.6074	0.551733333	-2.240568873	0.132473278
miR-10475-x	0	0	0	0	2	0	0	0	0	0	0.2212	0	0.01	0.073733333	2.88231698	0.791579212
miR-10493-x	0	0	2	0	0	0	0	0	0.2282	0	0	0	0.076066667	0.01	-2.927264386	0.825812604
miR-10527-x	5	0	0	0	0	2	0.5591	0	0	0	0	0.2341	0.186366667	0.078033333	-1.255981411	0.931314523
miR-10549-y	0	2	0	0	0	0	0	0.2094	0	0	0	0	0.0698	0.01	-2.803227036	0.827324279
miR-10573-x	11	0	0	0	0	0	1.23	0	0	0	0	0	0.41	0.01	-5.357552005	0.454421755
miR-10592-x	0	0	0	2	0	0	0	0	0	0.4126	0	0	0.01	0.137533333	3.781709415	0.734823015
miR-105-x	0	5	25	0	11	0	0	0.5235	2.8529	0	1.2168	0	1.125466667	0.4056	-1.472393771	0.702780093
miR-105-y	0	0	0	0	2	0	0	0	0	0	0.2212	0	0.01	0.073733333	2.88231698	0.790112007
miR-10608-y	0	2	0	0	0	0	0	0.2094	0	0	0	0	0.0698	0.01	-2.803227036	0.830509183
miR-10632-x	0	0	0	0	4	0	0	0	0	0	0.4425	0	0.01	0.1475	3.882643049	0.607419557
miR-10649-y	0	0	0	2	0	0	0	0	0	0.4126	0	0	0.01	0.137533333	3.781709415	0.738427952
miR-10658-x	0	0	0	4	0	0	0	0	0	0.8251	0	0	0.01	0.275033333	4.781534575	0.60686536
miR-10662-x	0	4	0	0	0	0	0	0.4188	0	0	0	0	0.1396	0.01	-3.803227036	0.794471414
miR-10697-y	0	0	0	0	3	0	0	0	0	0	0.3319	0	0.01	0.110633333	3.467714224	0.644077617
miR-106-x	35	28	24	30	15	27	3.9137	2.9316	2.7388	6.1884	1.6593	3.1609	3.1947	3.669533333	0.199916142	0.590699525
miR-106-y	21	21	11	79	54	51	2.3482	2.1987	1.2553	16.2962	5.9734	5.9706	1.934066667	9.4134	2.283078375	0.005397461
miR-10736-y	0	0	0	2	0	0	0	0	0	0.4126	0	0	0.01	0.137533333	3.781709415	0.735504886
miR-10755-x	0	0	0	0	2	0	0	0	0	0	0.2212	0	0.01	0.073733333	2.88231698	0.791494461
miR-10790-y	0	0	2	0	0	0	0	0	0.2282	0	0	0	0.076066667	0.01	-2.927264386	0.826702263
miR-107-y	288	280	291	351	176	141	32.2038	29.3161	33.2076	72.4048	19.4689	16.5069	31.57583333	36.12686667	0.194251324	0.566149356
miR-10815-x	0	0	0	3	0	0	0	0	0	0.6188	0	0	0.01	0.206266667	4.366438791	0.64710061
miR-10926-x	131	247	162	361	105	90	14.6483	25.861	18.4867	74.4677	11.615	10.5363	19.66533333	32.20633333	0.71168978	0.307353258
miR-10946-y	0	2	0	0	0	0	0	0.2094	0	0	0	0	0.0698	0.01	-2.803227036	0.827980178
miR-10947-y	0	2	0	0	0	0	0	0.2094	0	0	0	0	0.0698	0.01	-2.803227036	0.825839212
miR-10955-y	1258	2652	919	761	1152	3013	140.668	277.6657	104.8723	156.9803	127.4328	352.7322	174.402	212.3817667	0.284243329	0.425614633
miR-10-x	4	4	4	132	551	236	0.4473	0.4188	0.4565	27.2292	60.9509	27.6285	0.440866667	38.60286667	6.452221776	1.05E-09
miR-10-y	0	0	0	2	11	6	0	0	0	0.4126	1.2168	0.7024	0.01	0.777266667	6.280337742	0.014813517
miR-11050-x	2	0	0	0	0	0	0.2236	0	0	0	0	0	0.074533333	0.01	-2.897885782	0.831558979
miR-11050-y	0	0	0	0	3	0	0	0	0	0	0.3319	0	0.01	0.110633333	3.467714224	0.644747933
miR-11202-x	2	5	2	8	0	0	0.2236	0.5235	0.2282	1.6503	0	0	0.3251	0.5501	0.758810347	0.733031219
miR-11219-x	0	0	0	0	0	2	0	0	0	0	0	0.2341	0.01	0.078033333	2.964090529	0.781335944
miR-11240-x	0	4	21	0	0	0	0	0.4188	2.3964	0	0	0	0.9384	0.01	-6.552131108	0.066940427
miR-11619-x	0	0	4	0	0	0	0	0	0.4565	0	0	0	0.152166667	0.01	-3.927580454	0.796181272
miR-11631-x	0	0	0	0	2	0	0	0	0	0	0.2212	0	0.01	0.073733333	2.88231698	0.792499072
miR-11648-x	0	0	0	2	0	0	0	0	0	0.4126	0	0	0.01	0.137533333	3.781709415	0.738243975
miR-11656-x	0	0	0	0	4	0	0	0	0	0	0.4425	0	0.01	0.1475	3.882643049	0.608159823
miR-1178-y	0	0	3	0	0	0	0	0	0.3423	0	0	0	0.1141	0.01	-3.512226887	0.848833409
miR-1180-x	2	0	0	0	0	0	0.2236	0	0	0	0	0	0.074533333	0.01	-2.897885782	0.830163899
miR-1180-y	43	39	64	17	34	20	4.8082	4.0833	7.3034	3.5068	3.761	2.3414	5.3983	3.203066667	-0.753051328	0.703484595
miR-1185-x	6	0	0	0	0	2	0.6709	0	0	0	0	0.2341	0.223633333	0.078033333	-1.518972809	0.864153068
miR-1185-y	3	0	3	4	16	0	0.3355	0	0.3423	0.8251	1.7699	0	0.225933333	0.865	1.936802997	0.250142817
miR-1187-y	0	0	0	2	2	0	0	0	0	0.4126	0.2212	0	0.01	0.211266667	4.400993254	0.456940382
miR-11904-x	0	0	0	4	0	0	0	0	0	0.8251	0	0	0.01	0.275033333	4.781534575	0.607857675
miR-11906-y	0	0	0	2	0	0	0	0	0	0.4126	0	0	0.01	0.137533333	3.781709415	0.735407982
miR-11925-x	0	0	0	2	0	0	0	0	0	0.4126	0	0	0.01	0.137533333	3.781709415	0.737595149
miR-11930-y	0	5	0	0	0	0	0	0.5235	0	0	0	0	0.1745	0.01	-4.125155131	0.750745477
miR-1193-y	0	2	0	0	2	0	0	0.2094	0	0	0.2212	0	0.0698	0.073733333	0.079089943	1
miR-1195-x	0	2	0	10	2	5	0	0.2094	0	2.0628	0.2212	0.5854	0.0698	0.956466667	3.776415749	0.046862152
miR-11971-y	21	34	8	9	28	35	2.3482	3.5598	0.9129	1.8565	3.0973	4.0975	2.273633333	3.0171	0.408162904	0.421880897
miR-11975-x	99	85	101	133	46	18	11.0701	8.8995	11.5257	27.4355	5.0885	2.1073	10.49843333	11.54376667	0.136939992	0.695594813
miR-11976-y	97	85	103	137	46	18	10.8464	8.8995	11.7539	28.2606	5.0885	2.1073	10.49993333	11.8188	0.170703394	0.674352726
miR-11977-y	4	0	0	6	0	0	0.4473	0	0	1.2377	0	0	0.1491	0.412566667	1.468347006	0.692741734
miR-1197-y	20	0	2	0	0	2	2.2364	0	0.2282	0	0	0.2341	0.821533333	0.078033333	-3.396156679	0.275918222
miR-11980-x	7	7	0	223	12	0	0.7827	0.7329	0	46.0008	1.3274	0	0.5052	15.77606667	4.964739104	0.008804374
miR-11983-x	0	2	0	0	0	0	0	0.2094	0	0	0	0	0.0698	0.01	-2.803227036	0.825880238
miR-11987-x	5	16	22	122	35	3	0.5591	1.6752	2.5105	25.1664	3.8717	0.3512	1.5816	9.796433333	2.630871815	0.030078755
miR-11997-y	0	0	0	2	0	0	0	0	0	0.4126	0	0	0.01	0.137533333	3.781709415	0.737966846
miR-11-y	2	3	0	0	0	6	0.2236	0.3141	0	0	0	0.7024	0.179233333	0.234133333	0.385491373	0.858458428
miR-12004-x	0	3	0	0	0	0	0	0.3141	0	0	0	0	0.1047	0.01	-3.388189537	0.844548013
miR-12014-y	2	0	0	0	0	0	0.2236	0	0	0	0	0	0.074533333	0.01	-2.897885782	0.828127507
miR-12034-y	0	6	2	0	0	0	0	0.6282	0.2282	0	0	0	0.285466667	0.01	-4.83525039	0.463122983
miR-12048-x	2	0	0	0	0	0	0.2236	0	0	0	0	0	0.074533333	0.01	-2.897885782	0.82955029
miR-12057-x	0	2	0	0	0	0	0	0.2094	0	0	0	0	0.0698	0.01	-2.803227036	0.828131266
miR-12058-y	0	0	4	0	0	0	0	0	0.4565	0	0	0	0.152166667	0.01	-3.927580454	0.79543732
miR-12072-y	0	4	0	0	0	0	0	0.4188	0	0	0	0	0.1396	0.01	-3.803227036	0.791413441
miR-12096-x	2	0	0	0	0	0	0.2236	0	0	0	0	0	0.074533333	0.01	-2.897885782	0.83140062
miR-12125-y	0	0	0	2	10	0	0	0	0	0.4126	1.1062	0	0.01	0.506266667	5.661825593	0.124266708
miR-12135-y	0	4	0	0	0	0	0	0.4188	0	0	0	0	0.1396	0.01	-3.803227036	0.793345504
miR-12136-x	16	20	23	33	9	23	1.7891	2.094	2.6247	6.8073	0.9956	2.6926	2.169266667	3.4985	0.689529078	0.343937059
miR-12188-x	0	0	0	7	0	0	0	0	0	1.444	0	0	0.01	0.481333333	5.588964431	0.3207145
miR-12215-x	0	4	0	0	2	0	0	0.4188	0	0	0.2212	0	0.1396	0.073733333	-0.920910057	1
miR-12217-y	2	4	0	0	5	4	0.2236	0.4188	0	0	0.5531	0.4683	0.214133333	0.340466667	0.669004166	0.715544172
miR-12235-x	2	0	0	0	0	0	0.2236	0	0	0	0	0	0.074533333	0.01	-2.897885782	0.828265936
miR-12237-y	0	0	2	8	9	0	0	0	0.2282	1.6503	0.9956	0	0.076066667	0.881966667	3.53538784	0.150932956
miR-12241-y	0	4	0	3	10	4	0	0.4188	0	0.6188	1.1062	0.4683	0.1396	0.7311	2.38876981	0.164995752
miR-12245-y	2	3	0	4	0	0	0.2236	0.3141	0	0.8251	0	0	0.179233333	0.275033333	0.617767509	0.927570176
miR-1224-x	255	854	1547	4	125	229	28.5138	89.4142	176.5369	0.8251	13.8273	26.8091	98.15496667	13.8205	-2.82825146	0.037584003
miR-1224-y	145	317	1078	6	43	99	16.2137	33.1901	123.0166	1.2377	4.7566	11.5899	57.47346667	5.8614	-3.293578872	0.009426447
miR-1225-x	0	0	9	0	0	2	0	0	1.027	0	0	0.2341	0.342333333	0.078033333	-2.133239342	0.733242941
miR-12261-y	3	0	0	0	0	0	0.3355	0	0	0	0	0	0.111833333	0.01	-3.483278361	0.849798976
miR-12268-x	2	2	0	2	0	2	0.2236	0.2094	0	0.4126	0	0.2341	0.144333333	0.215566667	0.578729585	0.894046689
miR-12269-x	0	0	2	0	0	0	0	0	0.2282	0	0	0	0.076066667	0.01	-2.927264386	0.825051361
miR-1226-y	13	5	14	4	17	2	1.4536	0.5235	1.5976	0.8251	1.8805	0.2341	1.191566667	0.9799	-0.282153238	0.895276619
miR-12273-x	0	3	4	5	0	7	0	0.3141	0.4565	1.0314	0	0.8195	0.256866667	0.616966667	1.264172861	0.450712595
miR-12277-x	0	0	0	0	4	0	0	0	0	0	0.4425	0	0.01	0.1475	3.882643049	0.607584407
miR-1228-x	0	3	2	0	0	0	0	0.3141	0.2282	0	0	0	0.180766667	0.01	-4.176056765	0.525728715
miR-1228-y	3	11	3	12	0	0	0.3355	1.1517	0.3423	2.4754	0	0	0.609833333	0.825133333	0.436212254	0.812799901
miR-12295-x	0	0	0	0	0	2	0	0	0	0	0	0.2341	0.01	0.078033333	2.964090529	0.780580206
miR-1229-y	0	0	3	0	0	4	0	0	0.3423	0	0	0.4683	0.1141	0.1561	0.452171746	0.923475103
miR-122-x	5	2	0	0	2	0	0.5591	0.2094	0	0	0.2212	0	0.256166667	0.073733333	-1.796693874	0.807287468
miR-12301-x	0	0	5	0	0	0	0	0	0.5706	0	0	0	0.1902	0.01	-4.249445341	0.747042787
miR-1230-x	0	2	0	0	3	0	0	0.2094	0	0	0.3319	0	0.0698	0.110633333	0.664487187	0.932337759
miR-1231-x	2	0	0	0	0	0	0.2236	0	0	0	0	0	0.074533333	0.01	-2.897885782	0.82854459
miR-12321-x	2	6	0	2	13	0	0.2236	0.6282	0	0.4126	1.438	0	0.283933333	0.616866667	1.119406461	0.450991115
miR-12321-y	0	0	0	6	0	0	0	0	0	1.2377	0	0	0.01	0.412566667	5.366555358	0.378981318
miR-12331-y	0	3	0	0	0	0	0	0.3141	0	0	0	0	0.1047	0.01	-3.388189537	0.846826093
miR-12334-x	0	0	0	0	7	0	0	0	0	0	0.7743	0	0.01	0.2581	4.689858236	0.424147225
miR-1233-y	3	14	9	6	0	8	0.3355	1.4658	1.027	1.2377	0	0.9366	0.942766667	0.724766667	-0.379384145	0.958316802
miR-12342-x	0	2	0	0	0	0	0	0.2094	0	0	0	0	0.0698	0.01	-2.803227036	0.828747379
miR-12370-y	0	4	0	0	0	0	0	0.4188	0	0	0	0	0.1396	0.01	-3.803227036	0.794102715
miR-1237-y	0	0	0	0	2	0	0	0	0	0	0.2212	0	0.01	0.073733333	2.88231698	0.790462358
miR-12386-y	0	3	0	0	0	0	0	0.3141	0	0	0	0	0.1047	0.01	-3.388189537	0.845913526
miR-12396-x	2	0	0	0	0	0	0.2236	0	0	0	0	0	0.074533333	0.01	-2.897885782	0.828446541
miR-12399-x	0	2	0	0	0	0	0	0.2094	0	0	0	0	0.0698	0.01	-2.803227036	0.828220225
miR-1240-y	7	0	7	0	0	0	0.7827	0	0.7988	0	0	0	0.527166667	0.01	-5.720187245	0.195779482
miR-1243-x	9	0	4	0	0	7	1.0064	0	0.4565	0	0	0.8195	0.487633333	0.273166667	-0.8360153	0.947127678
miR-1246-x	6	3	2	133	93	2	0.6709	0.3141	0.2282	27.4355	10.2875	0.2341	0.4044	12.65236667	4.967480464	0.000322379
miR-1247-x	38	73	72	0	21	12	4.2491	7.6431	8.2163	0	2.323	1.4048	6.702833333	1.2426	-2.431409102	0.106476725
miR-1247-y	0	3	0	0	0	0	0	0.3141	0	0	0	0	0.1047	0.01	-3.388189537	0.848695828
miR-1249-x	0	0	0	0	0	2	0	0	0	0	0	0.2341	0.01	0.078033333	2.964090529	0.781893063
miR-1249-y	25	48	56	0	14	8	2.7955	5.0256	6.3905	0	1.5487	0.9366	4.7372	0.828433333	-2.515577073	0.109060404
miR-124-x	25	2	11	0	0	9	2.7955	0.2094	1.2553	0	0	1.0536	1.420066667	0.3512	-2.01559391	0.396185864
miR-124-y	29824	30472	25779	71	3485	9096	3334.8828	3190.4332	2941.7867	14.646	385.5062	1064.8696	3155.7009	488.3406	-2.69200084	0.039563672
miR-1250-x	0	0	4	0	0	0	0	0	0.4565	0	0	0	0.152166667	0.01	-3.927580454	0.795757008
miR-1251-x	4	0	0	0	0	0	0.4473	0	0	0	0	0	0.1491	0.01	-3.898208353	0.795371423
miR-1253-x	0	0	0	0	3	0	0	0	0	0	0.3319	0	0.01	0.110633333	3.467714224	0.647550604
miR-1255-x	0	3	0	0	0	0	0	0.3141	0	0	0	0	0.1047	0.01	-3.388189537	0.847761036
miR-1258-y	0	0	7	0	0	2	0	0	0.7988	0	0	0.2341	0.266266667	0.078033333	-1.770709398	0.802940517
miR-125-x	49866	52937	81719	22002	72368	70796	5575.9544	5542.5297	9325.4146	4538.6079	8005.2548	8288.0945	6814.6329	6943.985733	0.027128042	0.536602407
miR-125-y	1597	1576	1896	636	2773	3159	178.5746	165.008	216.3632	131.1951	306.7457	369.8244	186.6486	269.2550667	0.528648805	0.220622249
miR-1260-x	632	1014	507	270	1503	661	70.6695	106.1663	57.8566	55.696	166.2599	77.3833	78.2308	99.77973333	0.351010095	0.329081531
miR-1264-x	0	0	0	0	0	3	0	0	0	0	0	0.3512	0.01	0.117066667	3.549258439	0.697950953
miR-1264-y	4	0	0	0	8	0	0.4473	0	0	0	0.8849	0	0.1491	0.294966667	0.984271671	0.710915684
miR-1268-x	25	19	9	4	13	6	2.7955	1.9893	1.027	0.8251	1.438	0.7024	1.937266667	0.9885	-0.970709685	0.664504159
miR-1269-y	0	0	4	0	0	3	0	0	0.4565	0	0	0.3512	0.152166667	0.117066667	-0.378322015	1
miR-1269-z	0	4	0	0	2	4	0	0.4188	0	0	0.2212	0.4683	0.1396	0.229833333	0.719289109	0.769326278
miR-126-x	867	638	311	102	113	141	96.9469	66.7989	35.49	21.0407	12.4999	16.5069	66.41193333	16.6825	-1.993106994	0.044376485
miR-126-y	1442	1177	802	308	329	391	161.2427	123.2325	91.5207	63.5347	36.3936	45.7744	125.3319667	48.56756667	-1.367689318	0.187434204
miR-1270-x	0	0	2	0	0	0	0	0	0.2282	0	0	0	0.076066667	0.01	-2.927264386	0.826799372
miR-1271-x	60	59	145	54	133	155	6.7091	6.1773	16.5468	11.1392	14.7123	18.1459	9.811066667	14.6658	0.579973869	0.242036446
miR-1271-y	0	0	0	0	0	3	0	0	0	0	0	0.3512	0.01	0.117066667	3.549258439	0.698178643
miR-1273-x	8	0	2	0	5	2	0.8946	0	0.2282	0	0.5531	0.2341	0.374266667	0.2624	-0.512298843	1
miR-1273-y	2	12	6	0	0	3	0.2236	1.2564	0.6847	0	0	0.3512	0.721566667	0.117066667	-2.62380235	0.283239159
miR-1275-x	7	21	16	0	21	19	0.7827	2.1987	1.8258	0	2.323	2.2243	1.6024	1.515766667	-0.080186641	0.759591402
miR-1276-x	0	0	0	0	8	2	0	0	0	0	0.8849	0.2341	0.01	0.373	5.221103725	0.174009781
miR-1277-x	13	12	0	0	0	3	1.4536	1.2564	0	0	0	0.3512	0.903333333	0.117066667	-2.947928102	0.275663101
miR-1277-y	7	0	0	0	0	0	0.7827	0	0	0	0	0	0.2609	0.01	-4.705425039	0.711673164
miR-127-x	48	50	19	2	22	11	5.3673	5.235	2.1682	0.4126	2.4336	1.2878	4.256833333	1.378	-1.627204718	0.296530559
miR-127-y	8176	5203	9674	3185	1836	5203	914.2302	544.7566	1103.9545	657.0069	203.096	609.1157	854.3137667	489.7395333	-0.802751371	0.540664662
miR-1284-x	2	2	0	0	0	4	0.2236	0.2094	0	0	0	0.4683	0.144333333	0.1561	0.113066013	1
miR-1285-x	0	7	7	0	5	6	0	0.7329	0.7988	0	0.5531	0.7024	0.510566667	0.4185	-0.286871729	0.947778914
miR-1285-y	644	455	230	273	209	206	72.0113	47.6387	26.2466	56.3149	23.1193	24.1164	48.6322	34.51686667	-0.49461035	0.836435379
miR-1286-y	0	0	0	4	0	0	0	0	0	0.8251	0	0	0.01	0.275033333	4.781534575	0.60743383
miR-1287-x	2	4	4	2	0	0	0.2236	0.4188	0.4565	0.4126	0	0	0.3663	0.137533333	-1.413244381	0.647345907
miR-1288-y	3	0	7	0	0	0	0.3355	0	0.7988	0	0	0	0.3781	0.01	-5.240695944	0.322324226
miR-1289-y	0	0	0	0	2	0	0	0	0	0	0.2212	0	0.01	0.073733333	2.88231698	0.790549445
miR-128-x	11	2	6	0	2	2	1.23	0.2094	0.6847	0	0.2212	0.2341	0.708033333	0.151766667	-2.221962324	0.412593621
miR-128-y	18166	20696	17626	236	1639	6300	2031.2996	2166.8813	2011.402	48.6825	181.3041	737.5416	2069.860967	322.5094	-2.682120749	0.018597788
miR-1290-y	2	2	0	14	7	2	0.2236	0.2094	0	2.8879	0.7743	0.2341	0.144333333	1.298766667	3.169665834	0.047896581
miR-1291-x	7	2	0	0	0	0	0.7827	0.2094	0	0	0	0	0.3307	0.01	-5.04745114	0.398933803
miR-1292-x	0	3	4	0	17	9	0	0.3141	0.4565	0	1.8805	1.0536	0.256866667	0.978033333	1.928863951	0.174648595
miR-1293-x	0	0	2	0	0	0	0	0	0.2282	0	0	0	0.076066667	0.01	-2.927264386	0.826203544
miR-1296-x	143	156	266	20	38	217	15.9901	16.3333	30.3548	4.1256	4.2035	25.4042	20.89273333	11.24443333	-0.89379029	0.607567483
miR-1296-y	3	0	0	0	0	5	0.3355	0	0	0	0	0.5854	0.111833333	0.195133333	0.803109979	0.84961717
miR-1298-y	6	5	0	0	0	6	0.6709	0.5235	0	0	0	0.7024	0.398133333	0.234133333	-0.765921321	1
miR-1299-y	21	6	0	0	0	12	2.3482	0.6282	0	0	0	1.4048	0.992133333	0.468266667	-1.083203674	0.772950417
miR-129-x	286	145	334	0	38	65	31.9802	15.1816	38.1146	0	4.2035	7.6096	28.42546667	3.9377	-2.851758928	0.052750689
miR-129-y	64	96	331	0	15	23	7.1564	10.0512	37.7723	0	1.6593	2.6926	18.32663333	1.450633333	-3.659186972	0.011845575
miR-1301-y	582	493	641	81	321	386	65.0785	51.6173	73.1481	16.7088	35.5086	45.1891	63.2813	32.46883333	-0.962723691	0.521428761
miR-1303-y	5	4	4	4	8	2	0.5591	0.4188	0.4565	0.8251	0.8849	0.2341	0.478133333	0.648033333	0.438655036	0.581505577
miR-1304-x	2	4	0	0	0	0	0.2236	0.4188	0	0	0	0	0.214133333	0.01	-4.420437487	0.500938666
miR-1304-y	9	0	15	4	10	10	1.0064	0	1.7117	0.8251	1.1062	1.1707	0.906033333	1.034	0.190600152	0.683128074
miR-1306-x	2	0	2	0	0	0	0.2236	0	0.2282	0	0	0	0.1506	0.01	-3.912649865	0.595557146
miR-1306-y	13	31	27	7	25	31	1.4536	3.2457	3.0811	1.444	2.7655	3.6292	2.593466667	2.6129	0.010770084	0.658187524
miR-1307-x	852	890	166	21	93	164	95.2696	93.1834	18.9432	4.3319	10.2875	19.1995	69.13206667	11.27296667	-2.61648782	0.023472075
miR-1307-y	101	133	262	97	53	182	11.2937	13.9252	29.8983	20.0093	5.8628	21.3068	18.3724	15.7263	-0.224360818	0.907377429
miR-130-x	18	4	0	2	27	48	2.0127	0.4188	0	0.4126	2.9867	5.6194	0.8105	3.006233333	1.8910729	0.103088905
miR-130-y	8	7	5	22	16	5	0.8946	0.7329	0.5706	4.5382	1.7699	0.5854	0.7327	2.297833333	1.648979639	0.093011728
miR-1323-x	0	0	2	0	0	0	0	0	0.2282	0	0	0	0.076066667	0.01	-2.927264386	0.824733416
miR-1325-x	0	0	2	0	0	0	0	0	0.2282	0	0	0	0.076066667	0.01	-2.927264386	0.826904954
miR-132-x	48	44	39	4	2	15	5.3673	4.6068	4.4505	0.8251	0.2212	1.7561	4.8082	0.934133333	-2.363796515	0.061041308
miR-132-y	250	128	213	107	29	55	27.9547	13.4017	24.3066	22.0721	3.2079	6.4389	21.88766667	10.57296667	-1.049737925	0.383556549
miR-1335-y	0	0	0	2	0	0	0	0	0	0.4126	0	0	0.01	0.137533333	3.781709415	0.738794056
miR-1336-x	0	0	3	0	0	0	0	0	0.3423	0	0	0	0.1141	0.01	-3.512226887	0.849393889
miR-133-y	2	0	0	3	0	0	0.2236	0	0	0.6188	0	0	0.074533333	0.206266667	1.468553009	0.888388027
miR-133-z	10	6	0	15	0	4	1.1182	0.6282	0	3.0942	0	0.4683	0.582133333	1.1875	1.028505979	0.522982006
miR-1343-x	0	0	6	2	0	0	0	0	0.6847	0.4126	0	0	0.228233333	0.137533333	-0.730728191	0.940758273
miR-1343-y	11	9	17	2	0	13	1.23	0.9423	1.94	0.4126	0	1.5219	1.370766667	0.644833333	-1.087984787	0.65434608
miR-134-x	61	89	242	281	81	27	6.8209	9.3183	27.616	57.9651	8.9601	3.1609	14.58506667	23.36203333	0.679673865	0.389696457
miR-1355-x	0	2	0	0	0	0	0	0.2094	0	0	0	0	0.0698	0.01	-2.803227036	0.828992671
miR-1355-y	0	0	0	0	5	0	0	0	0	0	0.5531	0	0.01	0.184366667	4.204505936	0.57812789
miR-1357-x	0	0	0	0	6	0	0	0	0	0	0.6637	0	0.01	0.221233333	4.467496868	0.508476272
miR-135-x	12	2	0	0	0	3	1.3418	0.2094	0	0	0	0.3512	0.517066667	0.117066667	-2.143019959	0.562586859
miR-135-y	10	3	15	6	177	76	1.1182	0.3141	1.7117	1.2377	19.5795	8.8973	1.048	9.904833333	3.240493983	0.002297847
miR-1369-y	0	0	0	0	0	2	0	0	0	0	0	0.2341	0.01	0.078033333	2.964090529	0.780675495
miR-136-x	16	12	2	0	3	2	1.7891	1.2564	0.2282	0	0.3319	0.2341	1.091233333	0.188666667	-2.532048162	0.2571585
miR-136-y	42	19	5	3	2	2	4.6964	1.9893	0.5706	0.6188	0.2212	0.2341	2.418766667	0.358033333	-2.756105787	0.070568914
miR-137-x	0	8	3	0	3	2	0	0.8376	0.3423	0	0.3319	0.2341	0.3933	0.188666667	-1.059790634	0.860645713
miR-137-y	24	16	6	0	0	7	2.6837	1.6752	0.6847	0	0	0.8195	1.6812	0.273166667	-2.621638008	0.197337896
miR-1380-x	0	0	0	0	2	0	0	0	0	0	0.2212	0	0.01	0.073733333	2.88231698	0.792663916
miR-1386-x	2119	2941	906	1172	663	1359	236.944	307.9241	103.3888	241.762	73.3402	159.0983	216.0856333	158.0668333	-0.451068473	0.855503434
miR-138-x	14	13	6	4	0	0	1.5655	1.3611	0.6847	0.8251	0	0	1.203766667	0.275033333	-2.129877388	0.293838041
miR-138-y	15	27	85	0	12	5	1.6773	2.8269	9.6998	0	1.3274	0.5854	4.734666667	0.6376	-2.892539325	0.077080653
miR-1394-y	0	0	2	0	3	0	0	0	0.2282	0	0.3319	0	0.076066667	0.110633333	0.540449838	0.932402634
miR-139-x	125	267	392	0	24	100	13.9773	27.955	44.7333	0	2.6548	11.707	28.88853333	4.787266667	-2.593222884	0.091725739
miR-139-y	97	190	484	2	30	113	10.8464	19.8931	55.232	0.4126	3.3186	13.2289	28.65716667	5.653366667	-2.341713802	0.09838045
miR-13-x	3	0	0	0	0	0	0.3355	0	0	0	0	0	0.111833333	0.01	-3.483278361	0.849603132
miR-13-y	0	0	0	0	6	0	0	0	0	0	0.6637	0	0.01	0.221233333	4.467496868	0.509010854
miR-1407-y	0	0	0	0	0	2	0	0	0	0	0	0.2341	0.01	0.078033333	2.964090529	0.782713636
miR-140-x	13	9	3	0	0	2	1.4536	0.9423	0.3423	0	0	0.2341	0.912733333	0.078033333	-3.548030986	0.126156378
miR-140-y	4684	3677	5720	3519	4564	5891	523.7591	384.9837	652.7414	725.905	504.8638	689.6599	520.4947333	640.1429	0.29851043	0.354980946
miR-1418-y	0	0	0	0	2	0	0	0	0	0	0.2212	0	0.01	0.073733333	2.88231698	0.793637894
miR-141-y	0	2	0	0	2	4	0	0.2094	0	0	0.2212	0.4683	0.0698	0.229833333	1.719289109	0.662934406
miR-142-x	579	619	101	201	206	147	64.7431	64.8096	11.5257	41.4626	22.7875	17.2093	47.02613333	27.15313333	-0.792344026	0.60556827
miR-142-y	62	86	0	8	8	5	6.9328	9.0042	0	1.6503	0.8849	0.5854	5.312333333	1.0402	-2.352484731	0.140977745
miR-143-x	73	27	30	25	14	10	8.1628	2.8269	3.4235	5.157	1.5487	1.1707	4.8044	2.625466667	-0.871782391	0.56264152
miR-143-y	6347	3590	1660	3786	846	1720	709.7137	375.8747	189.4319	780.9822	93.5834	201.3606	425.0067667	358.6420667	-0.244941093	0.991717918
miR-144-x	18	11	2	0	0	0	2.0127	1.1517	0.2282	0	0	0	1.130866667	0.01	-6.82128503	0.016449303
miR-144-y	706	1676	73	67	41	44	78.944	175.478	8.3304	13.8209	4.5354	5.1511	87.58413333	7.8358	-3.482517056	0.003215973
miR-1451-y	0	0	4	0	0	0	0	0	0.4565	0	0	0	0.152166667	0.01	-3.927580454	0.795223481
miR-1452-x	0	0	0	0	0	2	0	0	0	0	0	0.2341	0.01	0.078033333	2.964090529	0.779614116
miR-145-x	62	37	61	71	16	22	6.9328	3.8739	6.9611	14.646	1.7699	2.5755	5.9226	6.330466667	0.096081203	0.734430961
miR-145-y	164	90	10	27	22	19	18.3383	9.423	1.1412	5.5696	2.4336	2.2243	9.634166667	3.409166667	-1.498740751	0.265402516
miR-1466-x	0	0	0	2	0	0	0	0	0	0.4126	0	0	0.01	0.137533333	3.781709415	0.735794593
miR-1468-x	0	5	4	2	8	3	0	0.5235	0.4565	0.4126	0.8849	0.3512	0.326666667	0.549566667	0.750475253	0.514540545
miR-1469-x	0	2	0	0	0	0	0	0.2094	0	0	0	0	0.0698	0.01	-2.803227036	0.829755591
miR-146-x	4807	1837	855	1029	1134	1005	537.5128	192.3348	97.5689	212.2638	125.4416	117.6554	275.8055	151.7869333	-0.861603626	0.554782392
miR-146-y	15	4	4	10	6	5	1.6773	0.4188	0.4565	2.0628	0.6637	0.5854	0.850866667	1.103966667	0.375691632	0.606143405
miR-1479-x	0	8	0	0	0	0	0	0.8376	0	0	0	0	0.2792	0.01	-4.803227036	0.656351634
miR-147-y	0	11	3	0	5	4	0	1.1517	0.3423	0	0.5531	0.4683	0.498	0.340466667	-0.548632184	1
miR-148-x	12	0	0	13	2	2	1.3418	0	0	2.6817	0.2212	0.2341	0.447266667	1.045666667	1.22521588	0.472992569
miR-148-y	468	175	229	465	175	157	52.3312	18.3226	26.1325	95.9209	19.3583	18.38	32.2621	44.55306667	0.465684389	0.404692166
miR-1493-x	2	0	0	0	0	0	0.2236	0	0	0	0	0	0.074533333	0.01	-2.897885782	0.827878486
miR-1494-x	0	0	0	0	3	0	0	0	0	0	0.3319	0	0.01	0.110633333	3.467714224	0.64406287
miR-149-x	102	145	445	70	69	147	11.4055	15.1816	50.7815	14.4397	7.6327	17.2093	25.78953333	13.0939	-0.977890802	0.48892058
miR-149-y	0	5	3	0	2	0	0	0.5235	0.3423	0	0.2212	0	0.2886	0.073733333	-1.968682415	0.723296191
miR-150-x	70	107	249	105	581	117	7.8273	11.203	28.4148	21.6596	64.2695	13.6972	15.81503333	33.20876667	1.070267547	0.103210629
miR-150-y	0	0	3	0	12	0	0	0	0.3423	0	1.3274	0	0.1141	0.442466667	1.955269982	0.433575452
miR-150-z	0	0	0	0	3	0	0	0	0	0	0.3319	0	0.01	0.110633333	3.467714224	0.644662511
miR-151-x	2207	2112	2815	793	886	1824	246.784	221.1274	321.2355	163.5813	98.0082	213.5359	263.0489667	158.3751333	-0.731985549	0.629381061
miR-151-y	3097	1934	2647	724	1734	2363	346.3027	202.4907	302.0641	149.3479	191.8128	276.6366	283.6191667	205.9324333	-0.461783966	0.955958119
miR-152-y	613	384	500	1313	980	421	68.5449	40.205	57.0578	270.8477	108.4063	49.2865	55.26923333	142.8468333	1.369920549	0.046555872
miR-153-x	267	164	236	0	9	45	29.8556	17.1709	26.9313	0	0.9956	5.2682	24.6526	2.087933333	-3.561592256	0.01207889
miR-153-y	158	192	46	0	16	21	17.6674	20.1025	5.2493	0	1.7699	2.4585	14.33973333	1.409466667	-3.346796931	0.017762756
miR-1549-x	0	0	0	0	2	0	0	0	0	0	0.2212	0	0.01	0.073733333	2.88231698	0.792416377
miR-154-y	3	0	0	0	0	0	0.3355	0	0	0	0	0	0.111833333	0.01	-3.483278361	0.849406603
miR-155-x	9	4	0	80	2	12	1.0064	0.4188	0	16.5025	0.2212	1.4048	0.475066667	6.042833333	3.669023264	0.016121359
miR-1584-x	0	2	2	0	2	0	0	0.2094	0.2282	0	0.2212	0	0.145866667	0.073733333	-0.984261353	1
miR-1587-x	3	8	0	0	0	6	0.3355	0.8376	0	0	0	0.7024	0.391033333	0.234133333	-0.73996125	1
miR-1596-y	0	3	0	0	0	0	0	0.3141	0	0	0	0	0.1047	0.01	-3.388189537	0.846499331
miR-1599-y	22	76	60	14	31	80	2.46	7.9572	6.8469	2.8879	3.4292	9.3656	5.7547	5.227566667	-0.138601165	0.792270976
miR-15-x	60	66	30	66	61	47	6.7091	6.9102	3.4235	13.6146	6.7477	5.5023	5.680933333	8.621533333	0.601816502	0.277407152
miR-15-y	2	2	0	0	4	0	0.2236	0.2094	0	0	0.4425	0	0.144333333	0.1475	0.03131043	0.916893407
miR-1604-x	0	2	0	0	0	0	0	0.2094	0	0	0	0	0.0698	0.01	-2.803227036	0.827001559
miR-1618-x	0	2	0	0	0	0	0	0.2094	0	0	0	0	0.0698	0.01	-2.803227036	0.828202985
miR-1643-x	15	60	7	3	7	15	1.6773	6.282	0.7988	0.6188	0.7743	1.7561	2.919366667	1.049733333	-1.475632539	0.356646679
miR-1643-y	0	4	0	0	0	0	0	0.4188	0	0	0	0	0.1396	0.01	-3.803227036	0.795550514
miR-1659-y	0	0	0	0	8	0	0	0	0	0	0.8849	0	0.01	0.294966667	4.882480024	0.370274228
miR-1677-y	0	2	0	0	0	2	0	0.2094	0	0	0	0.2341	0.0698	0.078033333	0.160863492	1
miR-1692-x	0	2	0	2	11	0	0	0.2094	0	0.4126	1.2168	0	0.0698	0.543133333	2.960007466	0.198871703
miR-1693-x	0	0	3	0	0	0	0	0	0.3423	0	0	0	0.1141	0.01	-3.512226887	0.849114335
miR-16-x	389	272	234	216	243	220	43.4975	28.4785	26.7031	44.5568	26.8803	25.7554	32.89303333	32.3975	-0.021899567	0.662921795
miR-16-y	16	44	3	15	22	19	1.7891	4.6068	0.3423	3.0942	2.4336	2.2243	2.246066667	2.584033333	0.202223931	0.636510487
miR-1701-x	2	9	0	0	0	0	0.2236	0.9423	0	0	0	0	0.388633333	0.01	-5.280337742	0.296490836
miR-1709-x	0	0	0	0	2	0	0	0	0	0	0.2212	0	0.01	0.073733333	2.88231698	0.790981919
miR-1714-x	0	0	0	2	0	0	0	0	0	0.4126	0	0	0.01	0.137533333	3.781709415	0.73363453
miR-1733-y	0	2	0	0	0	0	0	0.2094	0	0	0	0	0.0698	0.01	-2.803227036	0.826053667
miR-1749-y	0	2	0	0	0	0	0	0.2094	0	0	0	0	0.0698	0.01	-2.803227036	0.829298971
miR-1757-y	0	2	0	0	0	0	0	0.2094	0	0	0	0	0.0698	0.01	-2.803227036	0.830208853
miR-1763-x	0	0	3	0	0	0	0	0	0.3423	0	0	0	0.1141	0.01	-3.512226887	0.849948931
miR-1770-y	0	2	0	0	0	0	0	0.2094	0	0	0	0	0.0698	0.01	-2.803227036	0.827976282
miR-1777-y	0	6	0	0	0	4	0	0.6282	0	0	0	0.4683	0.2094	0.1561	-0.423790905	1
miR-1790-y	3	0	0	0	0	0	0.3355	0	0	0	0	0	0.111833333	0.01	-3.483278361	0.849011473
miR-17-x	8	0	9	11	2	6	0.8946	0	1.027	2.2691	0.2212	0.7024	0.640533333	1.064233333	0.732468941	0.510192769
miR-17-y	155	122	51	18	112	237	17.3319	12.7735	5.8199	3.7131	12.3893	27.7456	11.9751	14.616	0.287510836	0.447386
miR-1813-x	0	5	0	0	0	0	0	0.5235	0	0	0	0	0.1745	0.01	-4.125155131	0.750552092
miR-1813-z	0	0	0	0	5	0	0	0	0	0	0.5531	0	0.01	0.184366667	4.204505936	0.57813091
miR-1814-x	0	0	0	3	0	3	0	0	0	0.6188	0	0.3512	0.01	0.323333333	5.014950341	0.328219385
miR-181-x	6433	5193	5424	1946	2486	4260	719.3301	543.7096	618.9631	401.424	274.9981	498.7186	627.3342667	391.7135667	-0.679435273	0.677517693
miR-181-y	460	361	274	88	620	598	51.4366	37.7969	31.2677	18.1528	68.5836	70.0079	40.16706667	52.2481	0.379365467	0.321829401
miR-182-x	25	28	10	8	116	482	2.7955	2.9316	1.1412	1.6503	12.8318	56.4278	2.289433333	23.63663333	3.3679621	0.002167972
miR-182-y	0	0	0	0	0	2	0	0	0	0	0	0.2341	0.01	0.078033333	2.964090529	0.780003461
miR-1839-x	54	39	79	75	12	9	6.0382	4.0833	9.0151	15.4711	1.3274	1.0536	6.378866667	5.9507	-0.100240736	0.930760278
miR-1839-y	8	5	0	4	0	7	0.8946	0.5235	0	0.8251	0	0.8195	0.4727	0.5482	0.213777463	0.846062075
miR-183-x	34	87	38	64	226	478	3.8018	9.1089	4.3364	13.202	24.9998	55.9595	5.749033333	31.3871	2.448780437	0.002722194
miR-183-y	3	0	0	2	5	62	0.3355	0	0	0.4126	0.5531	7.2583	0.111833333	2.741333333	4.615455593	0.006073394
miR-1843-x	8	8	8	2	7	0	0.8946	0.8376	0.9129	0.4126	0.7743	0	0.8817	0.395633333	-1.156123877	0.700464638
miR-1843-y	276	450	567	180	284	162	30.862	47.1152	64.7036	37.1307	31.4157	18.9654	47.56026667	29.1706	-0.705241743	0.680170317
miR-184-y	59	68	70	0	20	13	6.5973	7.1196	7.9881	0	2.2124	1.5219	7.235	1.244766667	-2.539117684	0.081658174
miR-185-x	601	321	475	112	99	187	67.2031	33.6089	54.2049	23.1035	10.9513	21.8921	51.6723	18.64896667	-1.470295408	0.161131773
miR-185-y	5	0	8	4	2	7	0.5591	0	0.9129	0.8251	0.2212	0.8195	0.490666667	0.621933333	0.342016677	0.677887929
miR-186-x	131	67	59	4	39	70	14.6483	7.0149	6.7328	0.8251	4.3141	8.1949	9.465333333	4.4447	-1.090567267	0.534347905
miR-186-y	0	0	0	0	0	3	0	0	0	0	0	0.3512	0.01	0.117066667	3.549258439	0.697798521
miR-187-x	7	5	4	0	0	5	0.7827	0.5235	0.4565	0	0	0.5854	0.587566667	0.195133333	-1.590292307	0.673205397
miR-187-y	4	7	8	5	2	7	0.4473	0.7329	0.9129	1.0314	0.2212	0.8195	0.6977	0.6907	-0.01454761	0.889242286
miR-188-x	6	0	0	2	0	2	0.6709	0	0	0.4126	0	0.2341	0.223633333	0.215566667	-0.053001133	1
miR-188-y	0	0	3	0	0	2	0	0	0.3423	0	0	0.2341	0.1141	0.078033333	-0.548136358	1
miR-1894-y	0	0	0	0	2	0	0	0	0	0	0.2212	0	0.01	0.073733333	2.88231698	0.792991429
miR-1895-y	15	14	8	4	32	0	1.6773	1.4658	0.9129	0.8251	3.5398	0	1.352	1.454966667	0.10589095	0.670655904
miR-1899-x	0	0	0	0	0	2	0	0	0	0	0	0.2341	0.01	0.078033333	2.964090529	0.782442095
miR-18-x	6	11	5	2	6	4	0.6709	1.1517	0.5706	0.4126	0.6637	0.4683	0.797733333	0.514866667	-0.631707692	0.942203725
miR-18-y	2	8	12	5	6	8	0.2236	0.8376	1.3694	1.0314	0.6637	0.9366	0.8102	0.877233333	0.114682548	0.725310265
miR-1903-y	4	0	0	0	0	0	0.4473	0	0	0	0	0	0.1491	0.01	-3.898208353	0.796045575
miR-1908-x	0	10	0	0	0	0	0	1.047	0	0	0	0	0.349	0.01	-5.125155131	0.493434352
miR-1908-y	0	2	0	0	0	9	0	0.2094	0	0	0	1.0536	0.0698	0.3512	2.330993903	0.580951178
miR-1909-x	0	4	0	0	0	0	0	0.4188	0	0	0	0	0.1396	0.01	-3.803227036	0.79521604
miR-190-x	5	10	0	0	0	3	0.5591	1.047	0	0	0	0.3512	0.535366667	0.117066667	-2.193196972	0.5056736
miR-190-y	10	10	2	0	0	2	1.1182	1.047	0.2282	0	0	0.2341	0.7978	0.078033333	-3.35386469	0.169374348
miR-1910-y	0	4	0	0	0	0	0	0.4188	0	0	0	0	0.1396	0.01	-3.803227036	0.791525032
miR-1911-x	0	0	2	0	0	0	0	0	0.2282	0	0	0	0.076066667	0.01	-2.927264386	0.824403714
miR-1912-y	0	10	2	0	0	5	0	1.047	0.2282	0	0	0.5854	0.425066667	0.195133333	-1.123228884	0.883519851
miR-1913-y	0	0	0	0	0	6	0	0	0	0	0	0.7024	0.01	0.234133333	4.549258439	0.516283235
miR-1914-y	3	0	0	0	0	0	0.3355	0	0	0	0	0	0.111833333	0.01	-3.483278361	0.849994139
miR-191-x	1153	1424	2043	878	1083	1564	128.927	149.0935	233.1382	181.1152	119.8001	183.0976	170.3862333	161.3376333	-0.078725777	0.701480842
miR-191-y	2	5	4	0	2	0	0.2236	0.5235	0.4565	0	0.2212	0	0.4012	0.073733333	-2.443932721	0.455240107
miR-192-x	418	343	164	145	257	264	46.7402	35.9123	18.715	29.9108	28.429	30.9065	33.78916667	29.74876667	-0.183730912	0.79294876
miR-193-x	13	23	15	41	40	8	1.4536	2.4081	1.7117	8.4575	4.4247	0.9366	1.8578	4.606266667	1.310002736	0.110642792
miR-193-y	22	10	3	92	20	8	2.46	1.047	0.3423	18.9779	2.2124	0.9366	1.2831	7.375633333	2.523133323	0.029099749
miR-1948-y	3	0	0	0	0	0	0.3355	0	0	0	0	0	0.111833333	0.01	-3.483278361	0.849504953
miR-194-x	10	14	21	5	3	11	1.1182	1.4658	2.3964	1.0314	0.3319	1.2878	1.660133333	0.8837	-0.909670527	0.650864218
miR-194-y	0	0	0	0	0	6	0	0	0	0	0	0.7024	0.01	0.234133333	4.549258439	0.515503509
miR-1954-x	0	0	2	0	0	0	0	0	0.2282	0	0	0	0.076066667	0.01	-2.927264386	0.82486522
miR-195-x	163	105	63	138	205	50	18.2265	10.9936	7.1893	28.4669	22.6768	5.8535	12.13646667	18.99906667	0.646580082	0.250534153
miR-195-y	51	11	28	25	103	76	5.7028	1.1517	3.1952	5.157	11.3937	8.8973	3.3499	8.482666667	1.340399842	0.058285691
miR-1968-y	0	5	0	0	0	0	0	0.5235	0	0	0	0	0.1745	0.01	-4.125155131	0.751431466
miR-196-x	3	0	0	11	10	0	0.3355	0	0	2.2691	1.1062	0	0.111833333	1.1251	3.330631064	0.102019395
miR-1970-y	0	0	0	0	0	2	0	0	0	0	0	0.2341	0.01	0.078033333	2.964090529	0.78262334
miR-1972-y	3	11	0	2	0	0	0.3355	1.1517	0	0.4126	0	0	0.495733333	0.137533333	-1.849782949	0.566773385
miR-1976-y	61	43	76	69	18	43	6.8209	4.5021	8.6728	14.2334	1.9911	5.034	6.665266667	7.086166667	0.088342802	0.706478613
miR-197-x	6	5	0	2	0	7	0.6709	0.5235	0	0.4126	0	0.8195	0.398133333	0.4107	0.044833283	0.879164322
miR-197-y	179	223	622	93	183	206	20.0156	23.3482	70.9799	19.1842	20.2432	24.1164	38.11456667	21.18126667	-0.847553607	0.600389352
miR-1981-y	2	0	0	0	0	0	0.2236	0	0	0	0	0	0.074533333	0.01	-2.897885782	0.830011693
miR-1983-y	3476	2680	1181	11	259	755	388.682	280.5973	134.7706	2.2691	28.6502	88.3879	268.0166333	39.76906667	-2.752603929	0.035643299
miR-1994-y	0	9	0	0	0	0	0	0.9423	0	0	0	0	0.3141	0.01	-4.973152038	0.561009998
miR-199-x	132	20	14	29	4	32	14.7601	2.094	1.5976	5.9822	0.4425	3.7462	6.150566667	3.3903	-0.859306396	0.633590834
miR-199-y	48	7	3	108	7	5	5.3673	0.7329	0.3423	22.2784	0.7743	0.5854	2.1475	7.879366667	1.875421541	0.149330437
miR-19-y	63	91	5	0	3	19	7.0446	9.5277	0.5706	0	0.3319	2.2243	5.7143	0.852066667	-2.745538561	0.10621645
miR-19-z	77	82	8	0	2	9	8.61	8.5854	0.9129	0	0.2212	1.0536	6.0361	0.424933333	-3.828308284	0.012998687
miR-1-y	10	0	7	33	24	3	1.1182	0	0.7988	6.8073	2.6548	0.3512	0.639	3.2711	2.355888028	0.057960619
miR-1-z	10	2	2	58	0	4	1.1182	0.2094	0.2282	11.9643	0	0.4683	0.5186	4.1442	2.998399518	0.071118295
miR-2002-y	0	0	0	0	0	2	0	0	0	0	0	0.2341	0.01	0.078033333	2.964090529	0.782803714
miR-200-x	10	0	5	0	0	0	1.1182	0	0.5706	0	0	0	0.562933333	0.01	-5.814892173	0.176579563
miR-200-y	36	21	19	20	94	19	4.0255	2.1987	2.1682	4.1256	10.3982	2.2243	2.797466667	5.5827	0.996842091	0.131814967
miR-200-z	3	0	3	4	0	0	0.3355	0	0.3423	0.8251	0	0	0.225933333	0.275033333	0.283709344	1
miR-2017-y	0	0	0	0	2	0	0	0	0	0	0.2212	0	0.01	0.073733333	2.88231698	0.79200013
miR-202-y	3	0	0	0	0	0	0.3355	0	0	0	0	0	0.111833333	0.01	-3.483278361	0.848912256
miR-2036-y	0	0	0	2	0	0	0	0	0	0.4126	0	0	0.01	0.137533333	3.781709415	0.737220923
miR-203-y	31	15	15	0	0	7	3.4664	1.5705	1.7117	0	0	0.8195	2.249533333	0.273166667	-3.041772391	0.100436052
miR-204-x	241	251	749	1041	1208	288	26.9483	26.2798	85.4726	214.7392	133.6274	33.7162	46.23356667	127.3609333	1.461910245	0.048593489
miR-204-y	12	8	19	30	27	0	1.3418	0.8376	2.1682	6.1884	2.9867	0	1.4492	3.058366667	1.07750467	0.302224402
miR-205-x	4	0	0	0	0	0	0.4473	0	0	0	0	0	0.1491	0.01	-3.898208353	0.795596774
miR-206-y	0	0	0	2	0	2	0	0	0	0.4126	0	0.2341	0.01	0.215566667	4.430062205	0.487663786
miR-207-y	0	3	0	0	0	0	0	0.3141	0	0	0	0	0.1047	0.01	-3.388189537	0.847995346
miR-20-x	18	11	2	15	0	2	2.0127	1.1517	0.2282	3.0942	0	0.2341	1.130866667	1.109433333	-0.027605863	0.970738724
miR-20-y	2	6	0	0	9	4	0.2236	0.6282	0	0	0.9956	0.4683	0.283933333	0.487966667	0.781230371	0.558052126
miR-210-x	3	0	5	4	7	0	0.3355	0	0.5706	0.8251	0.7743	0	0.302033333	0.533133333	0.819788609	0.559980886
miR-210-y	15	3	3	11	4	7	1.6773	0.3141	0.3423	2.2691	0.4425	0.8195	0.7779	1.177033333	0.597498566	0.507188911
miR-210-z	196	117	126	348	266	305	21.9165	12.25	14.3786	71.786	29.4246	35.7064	16.1817	45.639	1.495904	0.023846773
miR-2110-x	36	34	54	6	14	16	4.0255	3.5598	6.1622	1.2377	1.5487	1.8731	4.5825	1.553166667	-1.560922231	0.218182085
miR-2113-y	0	0	0	0	2	0	0	0	0	0	0.2212	0	0.01	0.073733333	2.88231698	0.791663773
miR-2114-y	0	2	0	0	0	0	0	0.2094	0	0	0	0	0.0698	0.01	-2.803227036	0.825755015
miR-2115-x	3	0	0	2	2	0	0.3355	0	0	0.4126	0.2212	0	0.111833333	0.211266667	0.917714893	0.755498962
miR-2115-y	0	0	0	0	0	2	0	0	0	0	0	0.2341	0.01	0.078033333	2.964090529	0.783090963
miR-2116-y	6	16	28	0	24	15	0.6709	1.6752	3.1952	0	2.6548	1.7561	1.8471	1.4703	-0.329151422	0.896981695
miR-211-x	29	57	93	160	125	20	3.2427	5.9679	10.6128	33.0051	13.8273	2.3414	6.6078	16.39126667	1.31068542	0.113280661
miR-2126-x	0	2	0	0	0	0	0	0.2094	0	0	0	0	0.0698	0.01	-2.803227036	0.825744284
miR-2127-y	0	3	0	0	2	0	0	0.3141	0	0	0.2212	0	0.1047	0.073733333	-0.505872557	1
miR-212-x	43	6	29	2	3	0	4.8082	0.6282	3.3094	0.4126	0.3319	0	2.915266667	0.248166667	-3.554246603	0.027670171
miR-212-y	190	70	192	60	10	14	21.2456	7.329	21.9102	12.3769	1.1062	1.639	16.82826667	5.0407	-1.739190586	0.145894904
miR-2131-x	0	0	0	0	0	3	0	0	0	0	0	0.3512	0.01	0.117066667	3.549258439	0.698698451
miR-2137-y	9	0	0	72	2	0	1.0064	0	0	14.8523	0.2212	0	0.335466667	5.0245	3.904738711	0.066395968
miR-214-y	90	48	49	245	22	71	10.0637	5.0256	5.5917	50.539	2.4336	8.312	6.893666667	20.4282	1.567218643	0.089052888
miR-215-x	38	11	24	0	28	21	4.2491	1.1517	2.7388	0	3.0973	2.4585	2.7132	1.851933333	-0.550963233	1
miR-216-x	5	0	3	0	5	188	0.5591	0	0.3423	0	0.5531	22.0092	0.300466667	7.520766667	4.645602883	0.008805006
miR-216-y	0	0	0	0	0	13	0	0	0	0	0	1.5219	0.01	0.5073	5.664767255	0.209402776
miR-217-x	3	0	0	0	0	6	0.3355	0	0	0	0	0.7024	0.111833333	0.234133333	1.065980078	0.73275696
miR-217-y	0	0	0	0	0	2	0	0	0	0	0	0.2341	0.01	0.078033333	2.964090529	0.783072656
miR-2183-x	0	0	0	0	0	3	0	0	0	0	0	0.3512	0.01	0.117066667	3.549258439	0.698555596
miR-2188-x	0	0	0	0	18	0	0	0	0	0	1.9911	0	0.01	0.6637	6.052459369	0.105986119
miR-218-x	80	115	71	4	2	32	8.9455	12.0406	8.1022	0.8251	0.2212	3.7462	9.6961	1.5975	-2.601588647	0.039651612
miR-218-y	32	28	9	7	6	8	3.5782	2.9316	1.027	1.444	0.6637	0.9366	2.512266667	1.014766667	-1.307841573	0.351302523
miR-2195-y	0	0	0	0	0	2	0	0	0	0	0	0.2341	0.01	0.078033333	2.964090529	0.783428258
miR-219-x	1087	1051	111	4	4	113	121.547	110.0402	12.6668	0.8251	0.4425	13.2289	81.418	4.832166667	-4.074605662	0.005397907
miR-219-y	890	343	785	31	58	516	99.5187	35.9123	89.5808	6.3947	6.4159	60.4082	75.00393333	24.40626667	-1.619714627	0.232595241
miR-21-x	4908	1328	678	2592	403	449	548.8065	139.0422	77.3704	534.6819	44.5793	52.5645	255.0730333	210.6085667	-0.276346263	0.966381007
miR-21-y	367	175	10	85	46	91	41.0375	18.3226	1.1412	17.5339	5.0885	10.6534	20.1671	11.09193333	-0.862492791	0.614569338
miR-2208-y	0	6	0	0	3	0	0	0.6282	0	0	0.3319	0	0.2094	0.110633333	-0.920475314	1
miR-221-x	296	179	82	19	35	51	33.0984	18.7414	9.3575	3.9194	3.8717	5.9706	20.3991	4.587233333	-2.152809304	0.048031155
miR-221-y	76	31	160	128	25	19	8.4982	3.2457	18.2585	26.404	2.7655	2.2243	10.0008	10.4646	0.065401756	0.785598097
miR-221-z	13	10	16	31	8	13	1.4536	1.047	1.8258	6.3947	0.8849	1.5219	1.442133333	2.933833333	1.02458236	0.236242621
miR-222-x	0	0	0	0	0	3	0	0	0	0	0	0.3512	0.01	0.117066667	3.549258439	0.698254286
miR-222-y	36975	64273	71147	4030	12411	31886	4134.4987	6729.4144	8118.9843	831.3149	1372.8888	3732.8971	6327.632467	1979.0336	-1.676869698	0.123735155
miR-2235-y	0	4	5	0	0	0	0	0.4188	0.5706	0	0	0	0.3298	0.01	-5.043519494	0.380756142
miR-2238-y	0	3	0	0	0	0	0	0.3141	0	0	0	0	0.1047	0.01	-3.388189537	0.846592896
miR-223-x	0	2	0	0	0	0	0	0.2094	0	0	0	0	0.0698	0.01	-2.803227036	0.827162489
miR-223-y	43	87	38	141	19	2	4.8082	9.1089	4.3364	29.0857	2.1018	0.2341	6.0845	10.47386667	0.783583526	0.444501149
miR-224-x	2	0	2	0	24	0	0.2236	0	0.2282	0	2.6548	0	0.1506	0.884933333	2.554847003	0.19995372
miR-224-y	0	0	0	0	4	0	0	0	0	0	0.4425	0	0.01	0.1475	3.882643049	0.607006562
miR-2276-x	0	0	4	0	3	0	0	0	0.4565	0	0.3319	0	0.152166667	0.110633333	-0.459866231	1
miR-2276-y	2	6	17	0	0	7	0.2236	0.6282	1.94	0	0	0.8195	0.9306	0.273166667	-1.768379738	0.523686025
miR-2277-x	5	2	0	7	0	0	0.5591	0.2094	0	1.444	0	0	0.256166667	0.481333333	0.909953577	0.727400937
miR-2284-x	0	0	0	0	6	0	0	0	0	0	0.6637	0	0.01	0.221233333	4.467496868	0.508221186
miR-2285-x	0	0	0	0	2	0	0	0	0	0	0.2212	0	0.01	0.073733333	2.88231698	0.790723026
miR-2285-y	0	3	0	0	5	0	0	0.3141	0	0	0.5531	0	0.1047	0.184366667	0.816316399	0.790551837
miR-2287-y	0	0	0	2	0	0	0	0	0	0.4126	0	0	0.01	0.137533333	3.781709415	0.735018682
miR-2288-y	3	0	14	5	2	2	0.3355	0	1.5976	1.0314	0.2212	0.2341	0.644366667	0.495566667	-0.378802714	1
miR-22-x	0	2	0	11	6	0	0	0.2094	0	2.2691	0.6637	0	0.0698	0.9776	3.807945344	0.086388772
miR-22-y	257	196	89	176	120	157	28.7374	20.5213	10.1563	36.3056	13.2742	18.38	19.805	22.65326667	0.193854405	0.535124611
miR-2304-y	0	2	0	0	0	0	0	0.2094	0	0	0	0	0.0698	0.01	-2.803227036	0.829146011
miR-2310-x	0	0	0	3	0	3	0	0	0	0.6188	0	0.3512	0.01	0.323333333	5.014950341	0.327841989
miR-2355-x	66	25	14	2	13	31	7.38	2.6175	1.5976	0.4126	1.438	3.6292	3.865033333	1.8266	-1.081320118	0.59139521
miR-2355-y	0	0	0	2	0	2	0	0	0	0.4126	0	0.2341	0.01	0.215566667	4.430062205	0.487703198
miR-235-y	434	696	604	1296	11878	1247	48.5293	72.8715	68.9258	267.341	1313.929	145.9864	63.4422	575.7521333	3.181933146	0.000313135
miR-2362-y	0	0	5	0	0	0	0	0	0.5706	0	0	0	0.1902	0.01	-4.249445341	0.746648032
miR-236-y	0	0	0	0	3	0	0	0	0	0	0.3319	0	0.01	0.110633333	3.467714224	0.648262813
miR-2374-y	2	0	0	0	0	0	0.2236	0	0	0	0	0	0.074533333	0.01	-2.897885782	0.829710194
miR-2381-y	0	0	2	0	0	0	0	0	0.2282	0	0	0	0.076066667	0.01	-2.927264386	0.825014468
miR-2388-y	0	0	2	0	0	0	0	0	0.2282	0	0	0	0.076066667	0.01	-2.927264386	0.826302385
miR-2392-y	28	46	67	13	0	19	3.1309	4.8162	7.6457	2.6817	0	2.2243	5.1976	1.635333333	-1.668260877	0.248450025
miR-23-x	18	9	56	4	2	10	2.0127	0.9423	6.3905	0.8251	0.2212	1.1707	3.115166667	0.739	-2.075663082	0.150989056
miR-23-y	2007	1623	1710	1216	1967	1357	224.4203	169.9289	195.1377	250.8384	217.587	158.8641	196.4956333	209.0965	0.089671661	0.521157258
miR-2404-x	0	0	0	16	4	0	0	0	0	3.3005	0.4425	0	0.01	1.247666667	6.963088737	0.026521391
miR-2407-y	0	0	0	0	0	2	0	0	0	0	0	0.2341	0.01	0.078033333	2.964090529	0.780100188
miR-241-x	0	0	2	0	0	0	0	0	0.2282	0	0	0	0.076066667	0.01	-2.927264386	0.826401674
miR-2424-y	3	0	0	0	0	4	0.3355	0	0	0	0	0.4683	0.111833333	0.1561	0.481120272	0.923439321
miR-2431-y	0	3	0	0	0	0	0	0.3141	0	0	0	0	0.1047	0.01	-3.388189537	0.846304719
miR-2436-y	2	3	2	0	0	0	0.2236	0.3141	0.2282	0	0	0	0.2553	0.01	-4.674121633	0.359492506
miR-2451-y	0	7	0	0	0	0	0	0.7329	0	0	0	0	0.2443	0.01	-4.610581958	0.706374902
miR-2467-x	2	0	2	0	0	0	0.2236	0	0.2282	0	0	0	0.1506	0.01	-3.912649865	0.595440325
miR-2467-y	0	0	0	0	5	0	0	0	0	0	0.5531	0	0.01	0.184366667	4.204505936	0.578281866
miR-2478-y	15368	28969	13609	5983	23905	31872	1718.4307	3033.0684	1552.9995	1234.1828	2644.3403	3731.2581	2101.499533	2536.593733	0.271473336	0.377495283
miR-2484-y	2	0	0	3	0	5	0.2236	0	0	0.6188	0	0.5854	0.074533333	0.4014	2.429082929	0.369169162
miR-2485-y	10	0	0	0	0	0	1.1182	0	0	0	0	0	0.372733333	0.01	-5.220071939	0.496456585
miR-2486-y	0	3	0	0	0	0	0	0.3141	0	0	0	0	0.1047	0.01	-3.388189537	0.845227546
miR-2498-y	0	0	0	2	0	0	0	0	0	0.4126	0	0	0.01	0.137533333	3.781709415	0.734231898
miR-24-x	20	13	0	0	0	6	2.2364	1.3611	0	0	0	0.7024	1.199166667	0.234133333	-2.356629937	0.404268269
miR-24-y	714	352	495	625	245	366	79.8386	36.8546	56.4872	128.926	27.1016	42.8477	57.7268	66.29176667	0.199588447	0.55781096
miR-252-x	0	4	0	0	0	0	0	0.4188	0	0	0	0	0.1396	0.01	-3.803227036	0.792595808
miR-2574-y	0	6	0	0	0	0	0	0.6282	0	0	0	0	0.2094	0.01	-4.388189537	0.73408877
miR-25-x	4	4	0	0	18	25	0.4473	0.4188	0	0	1.9911	2.9268	0.2887	1.6393	2.505436886	0.085202424
miR-25-y	24	45	27	95	124	118	2.6837	4.7115	3.0811	19.5968	13.7167	13.8143	3.4921	15.70926667	2.169449057	0.003282756
miR-263-x	2	0	0	2	54	23	0.2236	0	0	0.4126	5.9734	2.6926	0.074533333	3.0262	5.343477745	0.000650878
miR-263-y	2	0	0	0	0	0	0.2236	0	0	0	0	0	0.074533333	0.01	-2.897885782	0.827593494
miR-2681-x	0	7	20	0	2	6	0	0.7329	2.2823	0	0.2212	0.7024	1.005066667	0.307866667	-1.706913622	0.542595592
miR-2681-y	0	0	3	0	0	0	0	0	0.3423	0	0	0	0.1141	0.01	-3.512226887	0.8485511
miR-2682-y	0	0	3	0	0	0	0	0	0.3423	0	0	0	0.1141	0.01	-3.512226887	0.85022444
miR-2683-y	0	0	0	0	0	4	0	0	0	0	0	0.4683	0.01	0.1561	3.964398632	0.634104868
miR-26-x	4760	3782	3586	3666	1433	12373	532.2573	395.9772	409.2186	756.2284	158.5166	1448.5083	445.8177	787.7511	0.821285968	0.170989248
miR-26-y	44	43	61	37	89	82	4.92	4.5021	6.9611	7.6324	9.8451	9.5997	5.461066667	9.025733333	0.724861386	0.173349294
miR-275-y	0	0	0	0	15	0	0	0	0	0	1.6593	0	0.01	0.5531	5.789468437	0.141650333
miR-2765-x	0	0	0	0	11	0	0	0	0	0	1.2168	0	0.01	0.4056	5.341985747	0.239063558
miR-2766-y	5	0	0	0	0	0	0.5591	0	0	0	0	0	0.186366667	0.01	-4.220071939	0.755687865
miR-276-y	0	0	3	0	12	8	0	0	0.3423	0	1.3274	0.9366	0.1141	0.754666667	2.725540761	0.151230805
miR-2779-x	21	9	57	9	3	11	2.3482	0.9423	6.5046	1.8565	0.3319	1.2878	3.265033333	1.158733333	-1.494549133	0.294808761
miR-2779-y	29	17	21	5	8	9	3.2427	1.7799	2.3964	1.0314	0.8849	1.0536	2.473	0.989966667	-1.320810386	0.382774461
miR-2779-z	856	1149	545	121	167	349	95.7169	120.3009	62.193	24.9601	18.4733	40.8575	92.73693333	28.09696667	-1.722729634	0.093728871
miR-277-y	0	3	0	0	0	0	0	0.3141	0	0	0	0	0.1047	0.01	-3.388189537	0.845420811
miR-278-y	0	0	0	0	4	0	0	0	0	0	0.4425	0	0.01	0.1475	3.882643049	0.607254508
miR-279-y	7	0	0	0	7	0	0.7827	0	0	0	0.7743	0	0.2609	0.2581	-0.015566803	0.894460134
miR-27-x	6	3	8	2	12	18	0.6709	0.3141	0.9129	0.4126	1.3274	2.1073	0.632633333	1.282433333	1.019442352	0.238935853
miR-27-y	4509	3258	2339	2781	1452	2305	504.1908	341.1142	266.9164	573.6691	160.6184	269.8466	370.7404667	334.7113667	-0.14749205	0.837846128
miR-281-x	0	0	0	0	4	0	0	0	0	0	0.4425	0	0.01	0.1475	3.882643049	0.607337058
miR-281-y	0	0	0	0	2	0	0	0	0	0	0.2212	0	0.01	0.073733333	2.88231698	0.79208375
miR-2840-x	0	0	0	3	0	0	0	0	0	0.6188	0	0	0.01	0.206266667	4.366438791	0.647022499
miR-285-y	7	13	0	0	0	0	0.7827	1.3611	0	0	0	0	0.7146	0.01	-6.159064009	0.102686519
miR-2861-y	6	8	0	0	0	0	0.6709	0.8376	0	0	0	0	0.502833333	0.01	-5.652008386	0.201028179
miR-2887-x	0	0	0	10	0	0	0	0	0	2.0628	0	0	0.01	0.6876	6.10349764	0.195739302
miR-289-x	2	2	0	32	0	0	0.2236	0.2094	0	6.601	0	0	0.144333333	2.200333333	3.930245668	0.090141108
miR-28-x	995	1028	1162	323	328	737	111.2597	107.6321	132.6024	66.629	36.2829	86.2807	117.1647333	63.0642	-0.893645223	0.488950142
miR-28-y	1000	769	811	208	1252	721	111.8188	80.5147	92.5478	42.9066	138.4946	84.4075	94.96043333	88.6029	-0.099972599	0.644208467
miR-28-z	18	6	0	0	0	2	2.0127	0.6282	0	0	0	0.2341	0.8803	0.078033333	-3.495832834	0.216003593
miR-2904-x	0	2	0	6	0	0	0	0.2094	0	1.2377	0	0	0.0698	0.412566667	2.563328322	0.615963184
miR-290-x	2	0	6	0	0	0	0.2236	0	0.6847	0	0	0	0.302766667	0.01	-4.920134474	0.466876608
miR-2954-x	0	0	0	0	2	0	0	0	0	0	0.2212	0	0.01	0.073733333	2.88231698	0.794273205
miR-2954-y	2	0	0	45	7	50	0.2236	0	0	9.2827	0.7743	5.8535	0.074533333	5.3035	6.152915176	4.80E-05
miR-2965-y	0	5	0	0	0	0	0	0.5235	0	0	0	0	0.1745	0.01	-4.125155131	0.753831903
miR-296-x	0	4	0	4	0	3	0	0.4188	0	0.8251	0	0.3512	0.1396	0.3921	1.4899227	0.611833762
miR-296-y	3	5	0	13	33	2	0.3355	0.5235	0	2.6817	3.6504	0.2341	0.286333333	2.188733333	2.934328657	0.028606554
miR-2970-x	0	0	0	2	0	0	0	0	0	0.4126	0	0	0.01	0.137533333	3.781709415	0.736082804
miR-2976-x	0	0	0	0	0	2	0	0	0	0	0	0.2341	0.01	0.078033333	2.964090529	0.780196672
miR-2976-z	0	0	0	2	0	0	0	0	0	0.4126	0	0	0.01	0.137533333	3.781709415	0.737874157
miR-2978-x	0	0	0	0	0	5	0	0	0	0	0	0.5854	0.01	0.195133333	4.28638834	0.60040434
miR-297-x	0	3	0	0	0	0	0	0.3141	0	0	0	0	0.1047	0.01	-3.388189537	0.847526979
miR-2981-y	0	0	0	0	2	0	0	0	0	0	0.2212	0	0.01	0.073733333	2.88231698	0.790199896
miR-2982-x	0	0	0	0	0	2	0	0	0	0	0	0.2341	0.01	0.078033333	2.964090529	0.779319517
miR-2985-y	5	11	15	0	2	7	0.5591	1.1517	1.7117	0	0.2212	0.8195	1.140833333	0.3469	-1.717496295	0.42539032
miR-2988-x	0	0	2	0	0	0	0	0	0.2282	0	0	0	0.076066667	0.01	-2.927264386	0.826501415
miR-298-y	0	0	4	0	0	0	0	0	0.4565	0	0	0	0.152166667	0.01	-3.927580454	0.796075418
miR-2998-x	0	0	0	0	4	0	0	0	0	0	0.4425	0	0.01	0.1475	3.882643049	0.606923813
miR-299-x	0	0	6	6	2	0	0	0	0.6847	1.2377	0.2212	0	0.228233333	0.4863	1.09133708	0.683093957
miR-299-y	2	3	7	0	0	0	0.2236	0.3141	0.7988	0	0	0	0.4455	0.01	-5.477353527	0.173266139
miR-29-x	184	110	157	12	27	67	20.5747	11.5171	17.9162	2.4754	2.9867	7.8437	16.66933333	4.435266667	-1.910103654	0.093202991
miR-29-y	2845	2217	1301	367	768	1306	318.1244	232.121	148.4644	75.7053	84.9552	152.8935	232.9032667	104.518	-1.155979451	0.340243518
miR-2-y	0	0	0	0	0	2	0	0	0	0	0	0.2341	0.01	0.078033333	2.964090529	0.782442172
miR-300-y	78	69	37	10	23	22	8.7219	7.2243	4.2223	2.0628	2.5442	2.5755	6.722833333	2.394166667	-1.489545797	0.223599274
miR-301-x	5	0	0	0	0	0	0.5591	0	0	0	0	0	0.186366667	0.01	-4.220071939	0.755819271
miR-301-y	6	38	7	0	9	3	0.6709	3.9786	0.7988	0	0.9956	0.3512	1.8161	0.448933333	-2.016270518	0.31697866
miR-3050-x	6	0	0	0	0	0	0.6709	0	0	0	0	0	0.223633333	0.01	-4.483063338	0.723370388
miR-3057-x	0	0	2	0	0	0	0	0	0.2282	0	0	0	0.076066667	0.01	-2.927264386	0.825239148
miR-3059-x	12	2	8	0	0	2	1.3418	0.2094	0.9129	0	0	0.2341	0.821366667	0.078033333	-3.395863966	0.170656674
miR-3059-y	0	4	0	0	0	0	0	0.4188	0	0	0	0	0.1396	0.01	-3.803227036	0.791301695
miR-3060-x	0	0	0	0	0	2	0	0	0	0	0	0.2341	0.01	0.078033333	2.964090529	0.779417966
miR-3064-x	2	4	0	2	7	0	0.2236	0.4188	0	0.4126	0.7743	0	0.214133333	0.395633333	0.885654591	0.626687776
miR-3064-y	2	0	0	0	0	0	0.2236	0	0	0	0	0	0.074533333	0.01	-2.897885782	0.828168136
miR-3065-x	2	2	6	0	2	2	0.2236	0.2094	0.6847	0	0.2212	0.2341	0.372566667	0.151766667	-1.295643644	0.820281086
miR-3065-y	5	0	4	0	5	13	0.5591	0	0.4565	0	0.5531	1.5219	0.338533333	0.691666667	1.030779036	0.456317547
miR-3069-x	2	0	0	0	0	0	0.2236	0	0	0	0	0	0.074533333	0.01	-2.897885782	0.828287231
miR-3074-x	0	0	0	0	20	19	0	0	0	0	2.2124	2.2243	0.01	1.4789	7.208380694	0.005980681
miR-3074-y	0	0	0	0	2	0	0	0	0	0	0.2212	0	0.01	0.073733333	2.88231698	0.793396793
miR-3085-y	6	18	2	0	11	2	0.6709	1.8846	0.2282	0	1.2168	0.2341	0.9279	0.483633333	-0.940055652	0.835480028
miR-3095-y	0	0	0	0	2	0	0	0	0	0	0.2212	0	0.01	0.073733333	2.88231698	0.791239058
miR-30-x	4072	3280	2742	1561	1568	1434	455.326	343.4176	312.905	322.0056	173.4501	167.8785	370.5495333	221.1114	-0.744892999	0.592025122
miR-30-y	228	166	312	148	198	95	25.4947	17.3803	35.6041	30.5297	21.9025	11.1217	26.1597	21.18463333	-0.304327838	0.937349815
miR-310-y	2	10	0	30	290	13	0.2236	1.047	0	6.1884	32.0794	1.5219	0.423533333	13.26323333	4.968813192	0.00040172
miR-3116-y	0	11	0	0	0	0	0	1.1517	0	0	0	0	0.3839	0.01	-5.262658655	0.429224299
miR-3117-y	4	2	0	2	0	4	0.4473	0.2094	0	0.4126	0	0.4683	0.2189	0.293633333	0.423743798	0.848750435
miR-311-y	3	2	4	4	19	5	0.3355	0.2094	0.4565	0.8251	2.1018	0.5854	0.3338	1.170766667	1.810397716	0.100687075
miR-3120-y	6	0	0	0	7	12	0.6709	0	0	0	0.7743	1.4048	0.223633333	0.726366667	1.699562755	0.378227121
miR-3124-x	3	0	0	0	0	3	0.3355	0	0	0	0	0.3512	0.111833333	0.117066667	0.065980078	1
miR-3125-x	0	2	0	0	3	0	0	0.2094	0	0	0.3319	0	0.0698	0.110633333	0.664487187	0.932329628
miR-3126-y	0	0	0	0	0	3	0	0	0	0	0	0.3512	0.01	0.117066667	3.549258439	0.698657823
miR-3127-y	0	3	0	0	0	0	0	0.3141	0	0	0	0	0.1047	0.01	-3.388189537	0.845000797
miR-3129-y	2	0	0	0	0	0	0.2236	0	0	0	0	0	0.074533333	0.01	-2.897885782	0.829560886
miR-312-y	0	0	0	0	2	0	0	0	0	0	0.2212	0	0.01	0.073733333	2.88231698	0.794036251
miR-3130-x	16	7	2	2	0	2	1.7891	0.7329	0.2282	0.4126	0	0.2341	0.916733333	0.215566667	-2.088368023	0.359227022
[truncated: 2,645 more rows]
